# Supplementary material for: Parameterized syncmer schemes improve long-read mapping
Source: PLoS Comput Biol. 2022 Oct 28;18(10):e1010638. doi: 10.1371/journal.pcbi.1010638 (PMC9645665; doi:10.1371/journal.pcbi.1010638)
Supplement: S1 Data — (XLSX) [file pcbi.1010638.s002.xlsx]

## Sheet: Table A - Theoretical conservat
SD Table A - Theoretical conservation
	Table of l_{mut} values computed according to theoretical analysis
k= 15 (mut=0)
Scheme	s=2	s=3	s=4	s=5	s=6	s=7	s=8	s=9	s=10	s=11	s=12	s=13	s=14
Sy(1)	0.744486	0.779793	0.815749	0.851913	0.887557	0.921482	0.951683	0.975208	0.990649	0.997971	0.999857	0.999999	1
Sy(2)	0.776715	0.812583	0.848689	0.884336	0.918377	0.948914	0.9731	0.989335	0.997438	0.999767	0.999998	1	1
Sy(3)	0.806129	0.842094	0.877708	0.911911	0.942968	0.968281	0.986072	0.99584	0.999339	0.999956	0.999998	0.999999
Sy(4)	0.831942	0.867374	0.901657	0.933232	0.959803	0.979619	0.991844	0.997518	0.999339	0.999767	0.999857
Sy(5)	0.853174	0.887223	0.919044	0.946633	0.968394	0.983314	0.991844	0.99584	0.997438	0.997971
Sy(6)	0.868587	0.900127	0.928137	0.951238	0.968394	0.979619	0.986072	0.989335	0.990649
Sy(7)	0.876831	0.904558	0.928137	0.946633	0.959803	0.968281	0.9731	0.975208
Sy(8)	0.876831	0.900127	0.919044	0.933232	0.942968	0.948914	0.951683
Sy(9)	0.868587	0.887223	0.901657	0.911911	0.918377	0.921482
Sy(10)	0.853174	0.867374	0.877708	0.884336	0.887557
Sy(11)	0.831942	0.842094	0.848689	0.851913
Sy(12)	0.806129	0.812583	0.815749
Sy(13)	0.776715	0.779793
Sy(14)	0.744486
k= 19 (mut=0)
Scheme	2	3	4	5	6	7	8	9	10	11	12	13	14	15	16	17	18
Sy(1)	0.733463	0.761054	0.789149	0.817592	0.846151	0.874479	0.902066	0.928148	0.951573	0.970801	0.9851	0.994159	0.998501	0.999821	0.999995	1	1
Sy(2)	0.759174	0.78722	0.815621	0.844151	0.872472	0.900087	0.926256	0.94987	0.969418	0.984091	0.993554	0.998246	0.999763	0.999992	1	1	1
Sy(3)	0.783315	0.811627	0.840092	0.868388	0.896042	0.922353	0.946281	0.966404	0.981816	0.9921	0.997554	0.999563	0.999968	0.999999	1	1
Sy(4)	0.805543	0.833879	0.862108	0.889781	0.916248	0.940549	0.961378	0.977812	0.989307	0.995982	0.998926	0.999804	0.999968	0.999992	0.999995
Sy(5)	0.825459	0.853512	0.881123	0.90769	0.932337	0.953884	0.97145	0.984406	0.992695	0.997078	0.998926	0.999563	0.999763	0.999821
Sy(6)	0.842583	0.869965	0.896475	0.921326	0.943459	0.962061	0.976489	0.986539	0.992695	0.995982	0.997554	0.998246	0.998501
Sy(7)	0.856334	0.882558	0.907361	0.929808	0.949173	0.964836	0.976489	0.984406	0.989307	0.9921	0.993554	0.994159
Sy(8)	0.866067	0.890535	0.912954	0.932687	0.949173	0.962061	0.97145	0.977812	0.981816	0.984091	0.9851
Sy(9)	0.871171	0.893242	0.912954	0.929808	0.943459	0.953884	0.961378	0.966404	0.969418	0.970801
Sy(10)	0.871171	0.890535	0.907361	0.921326	0.932337	0.940549	0.946281	0.94987	0.951573
Sy(11)	0.866067	0.882558	0.896475	0.90769	0.916248	0.922353	0.926256	0.928148
Sy(12)	0.856334	0.869965	0.881123	0.889781	0.896042	0.900087	0.902066
Sy(13)	0.842583	0.853512	0.862108	0.868388	0.872472	0.874479
Sy(14)	0.825459	0.833879	0.840092	0.844151	0.846151
Sy(15)	0.805543	0.811627	0.815621	0.817592
Sy(16)	0.783315	0.78722	0.789149
Sy(17)	0.759174	0.761054
Sy(18)	0.733463
k= 15 (mut=0)
Scheme	2	3	4	5	6	7	8	9	10	11	12	13	14
Sy(1,2)	0.805692	0.839538	0.873199	0.90588	0.936316	0.962457	0.98166	0.993605	0.998763	0.999928	1	1	1
Sy(1,3)	0.857313	0.888571	0.91857	0.946089	0.969218	0.985502	0.995191	0.999137	0.999956	1	1	1
Sy(1,4)	0.900008	0.927647	0.952737	0.973558	0.987939	0.996095	0.999332	0.999967	1	1	1
Sy(1,5)	0.934295	0.957348	0.976351	0.989416	0.996621	0.999428	0.999972	1	1	1
Sy(1,6)	0.96058	0.978114	0.990221	0.99692	0.99946	0.999971	1	1	1
Sy(1,7)	0.979169	0.990547	0.996979	0.999446	0.999968	1	1	1
Sy(1,8)	0.990529	0.996821	0.999397	0.999956	1	1	1
Sy(1,9)	0.996481	0.999248	0.999933	0.999999	1	1
Sy(1,10)	0.998982	0.999897	0.999998	1	1
Sy(1,11)	0.999791	0.999994	1	1
Sy(1,12)	0.999983	1	1
Sy(1,13)	1	1
Sy(1,14)	1
Sy(2,3)	0.836731	0.870373	0.903101	0.933702	0.960227	0.98007	0.99268	0.998431	0.999882	0.999999	1	1
Sy(2,4)	0.886098	0.916171	0.943873	0.967377	0.984266	0.994505	0.998911	0.999928	1	1	1
Sy(2,5)	0.925563	0.950837	0.972005	0.986924	0.995561	0.999164	0.999948	1	1	1
Sy(2,6)	0.9557	0.975015	0.988548	0.996187	0.999292	0.999956	1	1	1
Sy(2,7)	0.976947	0.989458	0.996539	0.999343	0.999958	1	1	1
Sy(2,8)	0.989863	0.996627	0.999339	0.999953	1	1	1
Sy(2,9)	0.996487	0.999285	0.999939	0.999999	1	1
Sy(2,10)	0.999125	0.999913	0.999999	1	1
Sy(2,11)	0.999865	0.999996	1	1
Sy(2,12)	0.99999	1	1
Sy(2,13)	1	1
Sy(2,14)	1
Sy(3,4)	0.864578	0.897364	0.928225	0.955367	0.976369	0.990337	0.9974	0.999648	0.999981	0.999999	1
Sy(3,5)	0.911196	0.939202	0.963327	0.981311	0.992736	0.998188	0.999781	0.99999	1	1
Sy(3,6)	0.94681	0.968566	0.984467	0.994161	0.998616	0.999844	0.999994	1	1
Sy(3,7)	0.972047	0.986443	0.995015	0.998847	0.999874	0.999995	1	1
Sy(3,8)	0.987612	0.995505	0.998957	0.999884	0.999995	1	1
Sy(3,9)	0.995683	0.998975	0.999879	0.999994	1	1
Sy(3,10)	0.998918	0.999858	0.999992	0.999999	1
Sy(3,11)	0.999811	0.999986	0.999999	0.999999
Sy(3,12)	0.999974	0.999996	0.999998
Sy(3,13)	0.99999	0.999994
Sy(3,14)	0.999983
Sy(4,5)	0.888347	0.919467	0.947296	0.969675	0.985549	0.994678	0.99854	0.999648	0.999882	0.999928
Sy(4,6)	0.931655	0.956529	0.975857	0.989023	0.996201	0.999033	0.999781	0.999928	0.999956
Sy(4,7)	0.962734	0.979886	0.991147	0.997068	0.99929	0.999844	0.999948	0.999967
Sy(4,8)	0.982489	0.992461	0.997569	0.999425	0.999874	0.999956	0.999972
Sy(4,9)	0.993249	0.997835	0.999487	0.999884	0.999958	0.999971
Sy(4,10)	0.997929	0.999498	0.999879	0.999953	0.999968
Sy(4,11)	0.999453	0.999858	0.999939	0.999956
Sy(4,12)	0.999811	0.999913	0.999933
Sy(4,13)	0.999865	0.999897
Sy(4,14)	0.999791
Sy(5,6)	0.906936	0.935313	0.95897	0.976864	0.988461	0.994678	0.9974	0.998431	0.998763
Sy(5,7)	0.94625	0.966935	0.982051	0.991421	0.996201	0.998188	0.998911	0.999137
Sy(5,8)	0.972252	0.985339	0.993215	0.997068	0.998616	0.999164	0.999332
Sy(5,9)	0.987447	0.994304	0.997569	0.998847	0.999292	0.999428
Sy(5,10)	0.994929	0.997835	0.998957	0.999343	0.99946
Sy(5,11)	0.997929	0.998975	0.999339	0.999446
Sy(5,12)	0.998918	0.999285	0.999397
Sy(5,13)	0.999125	0.999248
Sy(5,14)	0.998982
Sy(6,7)	0.918943	0.943433	0.962974	0.976864	0.985549	0.990337	0.99268	0.993605
Sy(6,8)	0.953629	0.97047	0.982051	0.989023	0.992736	0.994505	0.995191
Sy(6,9)	0.975407	0.985339	0.991147	0.994161	0.995561	0.996095
Sy(6,10)	0.987447	0.992461	0.995015	0.996187	0.996621
Sy(6,11)	0.993249	0.995505	0.996539	0.99692
Sy(6,12)	0.995683	0.996627	0.996979
Sy(6,13)	0.996487	0.996821
Sy(6,14)	0.996481
Sy(7,8)	0.922977	0.943433	0.95897	0.969675	0.976369	0.98007	0.98166
Sy(7,9)	0.953629	0.966935	0.975857	0.981311	0.984266	0.985502
Sy(7,10)	0.972252	0.979886	0.984467	0.986924	0.987939
Sy(7,11)	0.982489	0.986443	0.988548	0.989416
Sy(7,12)	0.987612	0.989458	0.990221
Sy(7,13)	0.989863	0.990547
Sy(7,14)	0.990529
Sy(8,9)	0.918943	0.935313	0.947296	0.955367	0.960227	0.962457
Sy(8,10)	0.94625	0.956529	0.963327	0.967377	0.969218
Sy(8,11)	0.962734	0.968566	0.972005	0.973558
Sy(8,12)	0.972047	0.975015	0.976351
Sy(8,13)	0.976947	0.978114
Sy(8,14)	0.979169
Sy(9,10)	0.906936	0.919467	0.928225	0.933702	0.936316
Sy(9,11)	0.931655	0.939202	0.943873	0.946089
Sy(9,12)	0.94681	0.950837	0.952737
Sy(9,13)	0.9557	0.957348
Sy(9,14)	0.96058
Sy(10,11)	0.888347	0.897364	0.903101	0.90588
Sy(10,12)	0.911196	0.916171	0.91857
Sy(10,13)	0.925563	0.927647
Sy(10,14)	0.934295
Sy(11,12)	0.864578	0.870373	0.873199
Sy(11,13)	0.886098	0.888571
Sy(11,14)	0.900008
Sy(12,13)	0.836731	0.839538
Sy(12,14)	0.857313
Sy(13,14)	0.805692
k= 19 (mut=0)
Scheme	2	3	4	5	6	7	8	9	10	11	12	13	14	15	16	17	18
Sy(1,2)	0.782839	0.809764	0.836862	0.863873	0.890423	0.915969	0.939716	0.960488	0.976886	0.988708	0.995835	0.999017	0.999897	0.999998	1	1	1
Sy(1,3)	0.826344	0.852079	0.877571	0.902441	0.926149	0.947919	0.96663	0.980946	0.99097	0.996816	0.99929	0.999932	0.999999	1	1	1
Sy(1,4)	0.864313	0.88837	0.911696	0.933771	0.953865	0.97094	0.983772	0.992454	0.99742	0.999447	0.99995	0.999999	1	1	1
Sy(1,5)	0.897022	0.918946	0.939578	0.95824	0.973989	0.985723	0.993459	0.997797	0.99954	0.999959	0.999999	1	1	1
Sy(1,6)	0.924704	0.944058	0.961488	0.976142	0.987036	0.994151	0.998029	0.999592	0.999963	0.999999	1	1	1
Sy(1,7)	0.947548	0.963909	0.977643	0.987875	0.994571	0.998164	0.999613	0.999964	0.999999	1	1	1
Sy(1,8)	0.965711	0.978661	0.988357	0.994763	0.998232	0.999609	0.999961	0.999999	1	1	1
Sy(1,9)	0.979315	0.988568	0.994764	0.998204	0.999586	0.999955	0.999999	1	1	1
Sy(1,10)	0.98857	0.994612	0.998073	0.999545	0.999942	0.999998	1	1	1
Sy(1,11)	0.994334	0.997846	0.999452	0.999921	0.999997	1	1	1
Sy(1,12)	0.997532	0.999293	0.999892	0.999993	1	1	1
Sy(1,13)	0.999063	0.999824	0.999987	1	1	1
Sy(1,14)	0.999702	0.999975	1	1	1
Sy(1,15)	0.999932	0.999998	1	1
Sy(1,16)	0.999995	1	1
Sy(1,17)	1	1
Sy(1,18)	1
Sy(2,3)	0.808	0.83507	0.862067	0.888627	0.914221	0.938078	0.959059	0.975774	0.987926	0.995395	0.998846	0.999863	0.999996	1	1	1
Sy(2,4)	0.850454	0.875945	0.900838	0.924604	0.946491	0.965412	0.980037	0.990349	0.996482	0.999169	0.99991	0.999998	1	1	1
Sy(2,5)	0.886904	0.910261	0.932401	0.952612	0.969886	0.983004	0.991949	0.997155	0.999356	0.999934	0.999999	1	1	1
Sy(2,6)	0.917656	0.938355	0.957131	0.973064	0.985057	0.993038	0.99758	0.999467	0.999947	0.999999	1	1	1
Sy(2,7)	0.942961	0.960498	0.975321	0.986446	0.993784	0.997845	0.99953	0.999953	0.999999	1	1	1
Sy(2,8)	0.963019	0.976906	0.987344	0.994241	0.998004	0.999558	0.999955	0.999999	1	1	1
Sy(2,9)	0.977994	0.987874	0.994458	0.998083	0.999559	0.999952	0.999999	1	1	1
Sy(2,10)	0.988124	0.99448	0.99806	0.999537	0.999945	0.999998	1	1	1
Sy(2,11)	0.994342	0.997931	0.999494	0.999931	0.999997	1	1	1
Sy(2,12)	0.997704	0.999395	0.999909	0.999995	1	1	1
Sy(2,13)	0.999229	0.999875	0.999991	1	1	1
Sy(2,14)	0.9998	0.999983	1	1	1
Sy(2,15)	0.999968	0.999999	1	1
Sy(2,16)	0.999998	1	1
Sy(2,17)	1	1
Sy(2,18)	1
Sy(3,4)	0.831435	0.8584	0.88497	0.91064	0.93468	0.956019	0.973326	0.986149	0.99432	0.998375	0.999742	0.999984	1	1	1
Sy(3,5)	0.872636	0.897564	0.921431	0.94352	0.962801	0.978003	0.988925	0.995655	0.998829	0.999829	0.999991	1	1	1
Sy(3,6)	0.907324	0.929577	0.949994	0.967615	0.981268	0.990778	0.996494	0.999096	0.999876	0.999994	1	1	1
Sy(3,7)	0.935829	0.954806	0.971065	0.983543	0.992042	0.997033	0.999257	0.999902	0.999995	1	1	1
Sy(3,8)	0.958419	0.973542	0.985104	0.992909	0.997379	0.999352	0.999915	0.999996	1	1	1
Sy(3,9)	0.975309	0.986139	0.993452	0.997588	0.9994	0.999921	0.999996	1	1	1
Sy(3,10)	0.986778	0.993734	0.997696	0.999413	0.999919	0.999996	1	1	1
Sy(3,11)	0.993806	0.997689	0.999393	0.99991	0.999995	1	1	1
Sy(3,12)	0.99757	0.999343	0.999893	0.999993	1	1	1
Sy(3,13)	0.999233	0.999862	0.999989	1	1	1
Sy(3,14)	0.999815	0.999981	0.999999	1	1
Sy(3,15)	0.999966	0.999998	1	1
Sy(3,16)	0.999995	0.999999	1
Sy(3,17)	0.999998	0.999998
Sy(3,18)	0.999995
Sy(4,5)	0.852767	0.879331	0.905082	0.929341	0.951119	0.96918	0.982974	0.992216	0.997273	0.999337	0.999892	0.999984	0.999996	0.999998
Sy(4,6)	0.892496	0.916487	0.938828	0.958566	0.974511	0.986345	0.99401	0.998013	0.999551	0.999933	0.999991	0.999998	0.999999
Sy(4,7)	0.925156	0.945843	0.963912	0.978266	0.988623	0.995163	0.998461	0.99967	0.999954	0.999994	0.999999	0.999999
Sy(4,8)	0.951102	0.967792	0.980916	0.99019	0.99592	0.998739	0.999739	0.999965	0.999995	0.999999	0.999999
Sy(4,9)	0.970617	0.982771	0.991275	0.996414	0.99891	0.999778	0.99997	0.999996	0.999999	0.999999
Sy(4,10)	0.984037	0.991982	0.996723	0.999007	0.999798	0.999972	0.999996	0.999999	0.999999
Sy(4,11)	0.992385	0.996895	0.999046	0.999801	0.999972	0.999996	0.999999	0.999999
Sy(4,12)	0.996927	0.999035	0.999791	0.999968	0.999995	0.999998	0.999999
Sy(4,13)	0.998977	0.999762	0.99996	0.999993	0.999997	0.999998
Sy(4,14)	0.999711	0.999946	0.999989	0.999995	0.999997
Sy(4,15)	0.99992	0.999981	0.999991	0.999993
Sy(4,16)	0.999966	0.999983	0.999987
Sy(4,17)	0.999968	0.999975
Sy(4,18)	0.999932
Sy(5,6)	0.871557	0.897349	0.92181	0.944033	0.962897	0.977832	0.988422	0.994869	0.998076	0.999337	0.999742	0.999863	0.999897
Sy(5,7)	0.909554	0.932164	0.952393	0.969155	0.982089	0.990978	0.996174	0.998636	0.999551	0.999829	0.99991	0.999932
Sy(5,8)	0.939896	0.958475	0.973621	0.985013	0.992664	0.996994	0.998968	0.99967	0.999876	0.999934	0.99995
Sy(5,9)	0.962946	0.976824	0.987059	0.993797	0.997521	0.99917	0.999739	0.999902	0.999947	0.999959
Sy(5,10)	0.97911	0.988499	0.994557	0.99786	0.999293	0.999778	0.999915	0.999953	0.999963
Sy(5,11)	0.989469	0.99505	0.998066	0.999361	0.999798	0.999921	0.999955	0.999964
Sy(5,12)	0.995345	0.998169	0.99939	0.999801	0.999919	0.999952	0.999961
Sy(5,13)	0.998184	0.99938	0.999791	0.99991	0.999945	0.999955
Sy(5,14)	0.999329	0.999762	0.999893	0.999931	0.999942
Sy(5,15)	0.999711	0.999862	0.999909	0.999921
Sy(5,16)	0.999815	0.999875	0.999892
Sy(5,17)	0.9998	0.999824
Sy(5,18)	0.999702
Sy(6,7)	0.88728	0.911834	0.934417	0.95401	0.970061	0.982095	0.990153	0.994869	0.997273	0.998375	0.998846	0.999017
Sy(6,8)	0.92324	0.943916	0.961471	0.975528	0.985786	0.992426	0.996174	0.998013	0.998829	0.999169	0.99929
Sy(6,9)	0.950925	0.966874	0.979362	0.988293	0.993912	0.996994	0.998461	0.999096	0.999356	0.999447
Sy(6,10)	0.970814	0.982093	0.99002	0.994907	0.997521	0.998739	0.999257	0.999467	0.99954
Sy(6,11)	0.98405	0.991209	0.995571	0.99786	0.99891	0.999352	0.99953	0.999592
Sy(6,12)	0.992009	0.995993	0.998066	0.999007	0.9994	0.999558	0.999613
Sy(6,13)	0.996232	0.998169	0.999046	0.999413	0.999559	0.999609
Sy(6,14)	0.998184	0.999035	0.999393	0.999537	0.999586
Sy(6,15)	0.998977	0.999343	0.999494	0.999545
Sy(6,16)	0.999233	0.999395	0.999452
Sy(6,17)	0.999229	0.999293
Sy(6,18)	0.999063
Sy(7,8)	0.8993	0.922033	0.942145	0.959125	0.972477	0.982095	0.988422	0.992216	0.99432	0.995395	0.995835
Sy(7,9)	0.932855	0.951038	0.966095	0.977675	0.985786	0.990978	0.99401	0.995655	0.996482	0.996816
Sy(7,10)	0.957586	0.971086	0.981297	0.988293	0.992664	0.995163	0.996494	0.997155	0.99742
Sy(7,11)	0.974713	0.983855	0.99002	0.993797	0.99592	0.997033	0.99758	0.997797
Sy(7,12)	0.985667	0.991209	0.994557	0.996414	0.997379	0.997845	0.998029
Sy(7,13)	0.992009	0.99505	0.996723	0.997588	0.998004	0.998164
Sy(7,14)	0.995345	0.996895	0.997696	0.998083	0.998232
Sy(7,15)	0.996927	0.997689	0.99806	0.998204
Sy(7,16)	0.99757	0.997931	0.998073
Sy(7,17)	0.997704	0.997846
Sy(7,18)	0.997532
Sy(8,9)	0.906879	0.927201	0.944772	0.959125	0.970061	0.977832	0.982974	0.986149	0.987926	0.988708
Sy(8,10)	0.937676	0.953443	0.966095	0.975528	0.982089	0.986345	0.988925	0.990349	0.99097
Sy(8,11)	0.959796	0.971086	0.979362	0.985013	0.988623	0.990778	0.991949	0.992454
Sy(8,12)	0.974713	0.982093	0.987059	0.99019	0.992042	0.993038	0.993459
Sy(8,13)	0.98405	0.988499	0.991275	0.992909	0.993784	0.994151
Sy(8,14)	0.989469	0.991982	0.993452	0.994241	0.994571
Sy(8,15)	0.992385	0.993734	0.994458	0.994763
Sy(8,16)	0.993806	0.99448	0.994764
Sy(8,17)	0.994342	0.994612
Sy(8,18)	0.994334
Sy(9,10)	0.909405	0.927201	0.942145	0.95401	0.962897	0.96918	0.973326	0.975774	0.976886
Sy(9,11)	0.937676	0.951038	0.961471	0.969155	0.974511	0.978003	0.980037	0.980946
Sy(9,12)	0.957586	0.966874	0.973621	0.978266	0.981268	0.983004	0.983772
Sy(9,13)	0.970814	0.976824	0.980916	0.983543	0.985057	0.985723
Sy(9,14)	0.97911	0.982771	0.985104	0.986446	0.987036
Sy(9,15)	0.984037	0.986139	0.987344	0.987875
Sy(9,16)	0.986778	0.987874	0.988357
Sy(9,17)	0.988124	0.988568
Sy(9,18)	0.98857
Sy(10,11)	0.906879	0.922033	0.934417	0.944033	0.951119	0.956019	0.959059	0.960488
Sy(10,12)	0.932855	0.943916	0.952393	0.958566	0.962801	0.965412	0.96663
Sy(10,13)	0.950925	0.958475	0.963912	0.967615	0.969886	0.97094
Sy(10,14)	0.962946	0.967792	0.971065	0.973064	0.973989
Sy(10,15)	0.970617	0.973542	0.975321	0.976142
Sy(10,16)	0.975309	0.976906	0.977643
Sy(10,17)	0.977994	0.978661
Sy(10,18)	0.979315
Sy(11,12)	0.8993	0.911834	0.92181	0.929341	0.93468	0.938078	0.939716
Sy(11,13)	0.92324	0.932164	0.938828	0.94352	0.946491	0.947919
Sy(11,14)	0.939896	0.945843	0.949994	0.952612	0.953865
Sy(11,15)	0.951102	0.954806	0.957131	0.95824
Sy(11,16)	0.958419	0.960498	0.961488
Sy(11,17)	0.963019	0.963909
Sy(11,18)	0.965711
Sy(12,13)	0.88728	0.897349	0.905082	0.91064	0.914221	0.915969
Sy(12,14)	0.909554	0.916487	0.921431	0.924604	0.926149
Sy(12,15)	0.925156	0.929577	0.932401	0.933771
Sy(12,16)	0.935829	0.938355	0.939578
Sy(12,17)	0.942961	0.944058
Sy(12,18)	0.947548
Sy(13,14)	0.871557	0.879331	0.88497	0.888627	0.890423
Sy(13,15)	0.892496	0.897564	0.900838	0.902441
Sy(13,16)	0.907324	0.910261	0.911696
Sy(13,17)	0.917656	0.918946
Sy(13,18)	0.924704
Sy(14,15)	0.852767	0.8584	0.862067	0.863873
Sy(14,16)	0.872636	0.875945	0.877571
Sy(14,17)	0.886904	0.88837
Sy(14,18)	0.897022
Sy(15,16)	0.831435	0.83507	0.836862
Sy(15,17)	0.850454	0.852079
Sy(15,18)	0.864313
Sy(16,17)	0.808	0.809764
Sy(16,18)	0.826344
Sy(17,18)	0.782839
k= 15 (mut=0)
Scheme	2	3	4	5	6	7	8	9	10	11	12	13	14
Sy(1,2,3)	0.858981	0.890225	0.920143	0.947466	0.9702	0.986042	0.995453	0.999202	0.999961	1	1	1
Sy(1,2,4)	0.902682	0.930169	0.954938	0.975162	0.988732	0.996483	0.999421	0.999974	1	1	1
Sy(1,2,5)	0.937403	0.96006	0.978368	0.990467	0.997077	0.999537	0.99998	1	1	1
Sy(1,2,6)	0.963612	0.980414	0.991506	0.997417	0.999592	0.999982	1	1	1
Sy(1,2,7)	0.981666	0.992034	0.997601	0.999602	0.999981	1	1	1
Sy(1,2,8)	0.992186	0.997596	0.999579	0.999977	1	1	1
Sy(1,2,9)	0.997413	0.999529	0.999967	1	1	1
Sy(1,2,10)	0.999391	0.999947	0.999999	1	1
Sy(1,2,11)	0.999917	0.999999	1	1
Sy(1,2,12)	0.999995	1	1
Sy(1,2,13)	1	1
Sy(1,2,14)	1
Sy(1,3,4)	0.902682	0.930169	0.954938	0.975162	0.988732	0.996483	0.999421	0.999974	1	1	1
Sy(1,3,5)	0.938439	0.960967	0.979051	0.990772	0.997229	0.99957	0.999982	1	1	1
Sy(1,3,6)	0.965139	0.981587	0.992109	0.997667	0.999651	0.999986	1	1	1
Sy(1,3,7)	0.983198	0.992904	0.997917	0.999688	0.999987	1	1	1
Sy(1,3,8)	0.993287	0.998045	0.999691	0.999986	1	1	1
Sy(1,3,9)	0.998018	0.999667	0.999983	1	1	1
Sy(1,3,10)	0.999621	0.999974	1	1	1
Sy(1,3,11)	0.999958	1	1	1
Sy(1,3,12)	0.999999	1	1
Sy(1,3,13)	1	1
Sy(1,3,14)	1
Sy(1,4,5)	0.937403	0.96006	0.978368	0.990467	0.997077	0.999537	0.99998	1	1	1
Sy(1,4,6)	0.965139	0.981587	0.992109	0.997667	0.999651	0.999986	1	1	1
Sy(1,4,7)	0.983715	0.993204	0.998022	0.999716	0.999989	1	1	1
Sy(1,4,8)	0.99386	0.998227	0.999745	0.99999	1	1	1
Sy(1,4,9)	0.998333	0.999748	0.999989	1	1	1
Sy(1,4,10)	0.999727	0.999987	1	1	1
Sy(1,4,11)	0.99998	1	1	1
Sy(1,4,12)	1	1	1
Sy(1,4,13)	1	1
Sy(1,4,14)	1
Sy(1,5,6)	0.963612	0.980414	0.991506	0.997417	0.999592	0.999982	1	1	1
Sy(1,5,7)	0.983198	0.992904	0.997917	0.999688	0.999987	1	1	1
Sy(1,5,8)	0.99386	0.998227	0.999745	0.99999	1	1	1
Sy(1,5,9)	0.998413	0.999774	0.999991	1	1	1
Sy(1,5,10)	0.999779	0.999991	1	1	1
Sy(1,5,11)	0.999989	1	1	1
Sy(1,5,12)	1	1	1
Sy(1,5,13)	1	1
Sy(1,5,14)	1
Sy(1,6,7)	0.981666	0.992034	0.997601	0.999602	0.999981	1	1	1
Sy(1,6,8)	0.993287	0.998045	0.999691	0.999986	1	1	1
Sy(1,6,9)	0.998333	0.999748	0.999989	1	1	1
Sy(1,6,10)	0.999779	0.999991	1	1	1
Sy(1,6,11)	0.999991	1	1	1
Sy(1,6,12)	1	1	1
Sy(1,6,13)	1	1
Sy(1,6,14)	1
Sy(1,7,8)	0.992186	0.997596	0.999579	0.999977	1	1	1
Sy(1,7,9)	0.998018	0.999667	0.999983	1	1	1
Sy(1,7,10)	0.999727	0.999987	1	1	1
Sy(1,7,11)	0.999989	1	1	1
Sy(1,7,12)	1	1	1
Sy(1,7,13)	1	1
Sy(1,7,14)	1
Sy(1,8,9)	0.997413	0.999529	0.999967	1	1	1
Sy(1,8,10)	0.999621	0.999974	1	1	1
Sy(1,8,11)	0.99998	1	1	1
Sy(1,8,12)	1	1	1
Sy(1,8,13)	1	1
Sy(1,8,14)	1
Sy(1,9,10)	0.999391	0.999947	0.999999	1	1
Sy(1,9,11)	0.999958	1	1	1
Sy(1,9,12)	1	1	1
Sy(1,9,13)	1	1
Sy(1,9,14)	1
Sy(1,10,11)	0.999917	0.999999	1	1
Sy(1,10,12)	0.999999	1	1
Sy(1,10,13)	1	1
Sy(1,10,14)	1
Sy(1,11,12)	0.999995	1	1
Sy(1,11,13)	1	1
Sy(1,11,14)	1
Sy(1,12,13)	1	1
Sy(1,12,14)	1
Sy(1,13,14)	1
Sy(2,3,4)	0.887749	0.917746	0.945263	0.968393	0.984827	0.994789	0.998988	0.999935	1	1	1
Sy(2,3,5)	0.928091	0.953059	0.973657	0.987775	0.995979	0.999271	0.999958	1	1	1
Sy(2,3,6)	0.958438	0.977086	0.989669	0.996678	0.999422	0.999968	1	1	1
Sy(2,3,7)	0.979301	0.990814	0.997087	0.999496	0.999972	1	1	1
Sy(2,3,8)	0.991418	0.997305	0.999517	0.999972	1	1	1
Sy(2,3,9)	0.997318	0.999499	0.999967	1	1	1
Sy(2,3,10)	0.999442	0.999955	1	1	1
Sy(2,3,11)	0.999932	0.999999	1	1
Sy(2,3,12)	0.999997	1	1
Sy(2,3,13)	1	1
Sy(2,3,14)	1
Sy(2,4,5)	0.928091	0.953059	0.973657	0.987775	0.995979	0.999271	0.999958	1	1	1
Sy(2,4,6)	0.959354	0.977786	0.990007	0.996841	0.999462	0.999972	1	1	1
Sy(2,4,7)	0.9805	0.991463	0.997354	0.999567	0.999978	1	1	1
Sy(2,4,8)	0.992339	0.997655	0.999617	0.999981	1	1	1
Sy(2,4,9)	0.997807	0.999627	0.99998	1	1	1
Sy(2,4,10)	0.999606	0.999976	1	1	1
Sy(2,4,11)	0.999965	1	1	1
Sy(2,4,12)	0.999999	1	1
Sy(2,4,13)	1	1
Sy(2,4,14)	1
Sy(2,5,6)	0.958438	0.977086	0.989669	0.996678	0.999422	0.999968	1	1	1
Sy(2,5,7)	0.9805	0.991463	0.997354	0.999567	0.999978	1	1	1
Sy(2,5,8)	0.992655	0.997768	0.999649	0.999983	1	1	1
Sy(2,5,9)	0.998012	0.999688	0.999985	1	1	1
Sy(2,5,10)	0.999696	0.999985	1	1	1
Sy(2,5,11)	0.999981	1	1	1
Sy(2,5,12)	1	1	1
Sy(2,5,13)	1	1
Sy(2,5,14)	1
Sy(2,6,7)	0.979301	0.990814	0.997087	0.999496	0.999972	1	1	1
Sy(2,6,8)	0.992339	0.997655	0.999617	0.999981	1	1	1
Sy(2,6,9)	0.998012	0.999688	0.999985	1	1	1
Sy(2,6,10)	0.999725	0.999987	1	1	1
Sy(2,6,11)	0.999987	1	1	1
Sy(2,6,12)	1	1	1
Sy(2,6,13)	1	1
Sy(2,6,14)	1
Sy(2,7,8)	0.991418	0.997305	0.999517	0.999972	1	1	1
Sy(2,7,9)	0.997807	0.999627	0.99998	1	1	1
Sy(2,7,10)	0.999696	0.999985	1	1	1
Sy(2,7,11)	0.999987	1	1	1
Sy(2,7,12)	1	1	1
Sy(2,7,13)	1	1
Sy(2,7,14)	1
Sy(2,8,9)	0.997318	0.999499	0.999967	1	1	1
Sy(2,8,10)	0.999606	0.999976	1	1	1
Sy(2,8,11)	0.999981	1	1	1
Sy(2,8,12)	1	1	1
Sy(2,8,13)	1	1
Sy(2,8,14)	1
Sy(2,9,10)	0.999442	0.999955	1	1	1
Sy(2,9,11)	0.999965	1	1	1
Sy(2,9,12)	1	1	1
Sy(2,9,13)	1	1
Sy(2,9,14)	1
Sy(2,10,11)	0.999932	0.999999	1	1
Sy(2,10,12)	0.999999	1	1
Sy(2,10,13)	1	1
Sy(2,10,14)	1
Sy(2,11,12)	0.999997	1	1
Sy(2,11,13)	1	1
Sy(2,11,14)	1
Sy(2,12,13)	1	1
Sy(2,12,14)	1
Sy(2,13,14)	1
Sy(3,4,5)	0.912779	0.940614	0.964399	0.981954	0.993073	0.998301	0.9998	0.999991	1	1
Sy(3,4,6)	0.949073	0.970303	0.985452	0.994661	0.998776	0.99987	0.999995	1	1
Sy(3,4,7)	0.974215	0.987714	0.995616	0.999037	0.999903	0.999997	1	1
Sy(3,4,8)	0.989119	0.996184	0.999175	0.999918	0.999997	1	1
Sy(3,4,9)	0.996495	0.999233	0.999922	0.999997	1	1
Sy(3,4,10)	0.999224	0.999915	0.999996	1	1
Sy(3,4,11)	0.999894	0.999994	1	1
Sy(3,4,12)	0.999989	0.999999	0.999999
Sy(3,4,13)	0.999997	0.999999
Sy(3,4,14)	0.999995
Sy(3,5,6)	0.949073	0.970303	0.985452	0.994661	0.998776	0.99987	0.999995	1	1
Sy(3,5,7)	0.974946	0.988108	0.995812	0.999098	0.999912	0.999997	1	1
Sy(3,5,8)	0.989849	0.996515	0.999279	0.999934	0.999998	1	1
Sy(3,5,9)	0.996932	0.999373	0.999943	0.999998	1	1
Sy(3,5,10)	0.999407	0.999944	0.999998	1	1
Sy(3,5,11)	0.999937	0.999997	1	1
Sy(3,5,12)	0.999996	1	1
Sy(3,5,13)	0.999999	1
Sy(3,5,14)	0.999999
Sy(3,6,7)	0.974215	0.987714	0.995616	0.999037	0.999903	0.999997	1	1
Sy(3,6,8)	0.989849	0.996515	0.999279	0.999934	0.999998	1	1
Sy(3,6,9)	0.997076	0.999418	0.999949	0.999999	1	1
Sy(3,6,10)	0.999492	0.999956	0.999999	1	1
Sy(3,6,11)	0.999957	0.999999	1	1
Sy(3,6,12)	0.999998	1	1
Sy(3,6,13)	1	1
Sy(3,6,14)	1
Sy(3,7,8)	0.989119	0.996184	0.999175	0.999918	0.999997	1	1
Sy(3,7,9)	0.996932	0.999373	0.999943	0.999998	1	1
Sy(3,7,10)	0.999492	0.999956	0.999999	1	1
Sy(3,7,11)	0.999963	0.999999	1	1
Sy(3,7,12)	0.999999	1	1
Sy(3,7,13)	1	1
Sy(3,7,14)	1
Sy(3,8,9)	0.996495	0.999233	0.999922	0.999997	1	1
Sy(3,8,10)	0.999407	0.999944	0.999998	1	1
Sy(3,8,11)	0.999957	0.999999	1	1
Sy(3,8,12)	0.999999	1	1
Sy(3,8,13)	1	1
Sy(3,8,14)	1
Sy(3,9,10)	0.999224	0.999915	0.999996	1	1
Sy(3,9,11)	0.999937	0.999997	1	1
Sy(3,9,12)	0.999998	1	1
Sy(3,9,13)	1	1
Sy(3,9,14)	1
Sy(3,10,11)	0.999894	0.999994	1	1
Sy(3,10,12)	0.999996	1	1
Sy(3,10,13)	1	1
Sy(3,10,14)	1
Sy(3,11,12)	0.999989	0.999999	0.999999
Sy(3,11,13)	0.999999	1
Sy(3,11,14)	1
Sy(3,12,13)	0.999997	0.999999
Sy(3,12,14)	0.999999
Sy(3,13,14)	0.999995
Sy(4,5,6)	0.93312	0.95768	0.976621	0.989466	0.9964	0.999099	0.9998	0.999935	0.999961
Sy(4,5,7)	0.964606	0.981064	0.991822	0.997357	0.999381	0.99987	0.999958	0.999974
Sy(4,5,8)	0.983992	0.993279	0.99791	0.999531	0.999903	0.999968	0.99998
Sy(4,5,9)	0.994176	0.998227	0.999608	0.999918	0.999972	0.999982
Sy(4,5,10)	0.998383	0.999638	0.999922	0.999972	0.999981
Sy(4,5,11)	0.999633	0.999915	0.999967	0.999977
Sy(4,5,12)	0.999894	0.999955	0.999967
Sy(4,5,13)	0.999932	0.999947
Sy(4,5,14)	0.999917
Sy(4,6,7)	0.964606	0.981064	0.991822	0.997357	0.999381	0.99987	0.999958	0.999974
Sy(4,6,8)	0.984464	0.99355	0.998021	0.999564	0.999912	0.999972	0.999982
Sy(4,6,9)	0.994633	0.998411	0.999664	0.999934	0.999978	0.999986
Sy(4,6,10)	0.998634	0.999714	0.999943	0.999981	0.999987
Sy(4,6,11)	0.999731	0.999944	0.99998	0.999986
Sy(4,6,12)	0.999937	0.999976	0.999983
Sy(4,6,13)	0.999965	0.999974
Sy(4,6,14)	0.999958
Sy(4,7,8)	0.983992	0.993279	0.99791	0.999531	0.999903	0.999968	0.99998
Sy(4,7,9)	0.994633	0.998411	0.999664	0.999934	0.999978	0.999986
Sy(4,7,10)	0.998713	0.999738	0.999949	0.999983	0.999989
Sy(4,7,11)	0.999776	0.999956	0.999985	0.99999
Sy(4,7,12)	0.999957	0.999985	0.999989
Sy(4,7,13)	0.999981	0.999987
Sy(4,7,14)	0.99998
Sy(4,8,9)	0.994176	0.998227	0.999608	0.999918	0.999972	0.999982
Sy(4,8,10)	0.998634	0.999714	0.999943	0.999981	0.999987
Sy(4,8,11)	0.999776	0.999956	0.999985	0.99999
Sy(4,8,12)	0.999963	0.999987	0.999991
Sy(4,8,13)	0.999987	0.999991
Sy(4,8,14)	0.999989
Sy(4,9,10)	0.998383	0.999638	0.999922	0.999972	0.999981
Sy(4,9,11)	0.999731	0.999944	0.99998	0.999986
Sy(4,9,12)	0.999957	0.999985	0.999989
Sy(4,9,13)	0.999987	0.999991
Sy(4,9,14)	0.999991
Sy(4,10,11)	0.999633	0.999915	0.999967	0.999977
Sy(4,10,12)	0.999937	0.999976	0.999983
Sy(4,10,13)	0.999981	0.999987
Sy(4,10,14)	0.999989
Sy(4,11,12)	0.999894	0.999955	0.999967
Sy(4,11,13)	0.999965	0.999974
Sy(4,11,14)	0.99998
Sy(4,12,13)	0.999932	0.999947
Sy(4,12,14)	0.999958
Sy(4,13,14)	0.999917
Sy(5,6,7)	0.947531	0.967868	0.982674	0.991789	0.9964	0.998301	0.998988	0.999202
Sy(5,6,8)	0.973714	0.986309	0.993755	0.997357	0.998776	0.999271	0.999421
Sy(5,6,9)	0.988638	0.994963	0.99791	0.999037	0.999422	0.999537
Sy(5,6,10)	0.995692	0.998227	0.999175	0.999496	0.999592
Sy(5,6,11)	0.998383	0.999233	0.999517	0.999602
Sy(5,6,12)	0.999224	0.999499	0.999579
Sy(5,6,13)	0.999442	0.999529
Sy(5,6,14)	0.999391
Sy(5,7,8)	0.973714	0.986309	0.993755	0.997357	0.998776	0.999271	0.999421
Sy(5,7,9)	0.989032	0.995172	0.998021	0.999098	0.999462	0.99957
Sy(5,7,10)	0.996054	0.998411	0.999279	0.999567	0.999651
Sy(5,7,11)	0.998634	0.999373	0.999617	0.999688
Sy(5,7,12)	0.999407	0.999627	0.999691
Sy(5,7,13)	0.999606	0.999667
Sy(5,7,14)	0.999621
Sy(5,8,9)	0.988638	0.994963	0.99791	0.999037	0.999422	0.999537
Sy(5,8,10)	0.996054	0.998411	0.999279	0.999567	0.999651
Sy(5,8,11)	0.998713	0.999418	0.999649	0.999716
Sy(5,8,12)	0.999492	0.999688	0.999745
Sy(5,8,13)	0.999696	0.999748
Sy(5,8,14)	0.999727
Sy(5,9,10)	0.995692	0.998227	0.999175	0.999496	0.999592
Sy(5,9,11)	0.998634	0.999373	0.999617	0.999688
Sy(5,9,12)	0.999492	0.999688	0.999745
Sy(5,9,13)	0.999725	0.999774
Sy(5,9,14)	0.999779
Sy(5,10,11)	0.998383	0.999233	0.999517	0.999602
Sy(5,10,12)	0.999407	0.999627	0.999691
Sy(5,10,13)	0.999696	0.999748
Sy(5,10,14)	0.999779
Sy(5,11,12)	0.999224	0.999499	0.999579
Sy(5,11,13)	0.999606	0.999667
Sy(5,11,14)	0.999727
Sy(5,12,13)	0.999442	0.999529
Sy(5,12,14)	0.999621
Sy(5,13,14)	0.999391
Sy(6,7,8)	0.954773	0.971353	0.982674	0.989466	0.993073	0.994789	0.995453
Sy(6,7,9)	0.9768	0.986309	0.991822	0.994661	0.995979	0.996483
Sy(6,7,10)	0.988638	0.993279	0.995616	0.996678	0.997077
Sy(6,7,11)	0.994176	0.996184	0.997087	0.997417
Sy(6,7,12)	0.996495	0.997305	0.997601
Sy(6,7,13)	0.997318	0.997596
Sy(6,7,14)	0.997413
Sy(6,8,9)	0.9768	0.986309	0.991822	0.994661	0.995979	0.996483
Sy(6,8,10)	0.989032	0.99355	0.995812	0.996841	0.997229
Sy(6,8,11)	0.994633	0.996515	0.997354	0.997667
Sy(6,8,12)	0.996932	0.997655	0.997917
Sy(6,8,13)	0.997807	0.998045
Sy(6,8,14)	0.998018
Sy(6,9,10)	0.988638	0.993279	0.995616	0.996678	0.997077
Sy(6,9,11)	0.994633	0.996515	0.997354	0.997667
Sy(6,9,12)	0.997076	0.997768	0.998022
Sy(6,9,13)	0.998012	0.998227
Sy(6,9,14)	0.998333
Sy(6,10,11)	0.994176	0.996184	0.997087	0.997417
Sy(6,10,12)	0.996932	0.997655	0.997917
Sy(6,10,13)	0.998012	0.998227
Sy(6,10,14)	0.998413
Sy(6,11,12)	0.996495	0.997305	0.997601
Sy(6,11,13)	0.997807	0.998045
Sy(6,11,14)	0.998333
Sy(6,12,13)	0.997318	0.997596
Sy(6,12,14)	0.998018
Sy(6,13,14)	0.997413
Sy(7,8,9)	0.954773	0.967868	0.976621	0.981954	0.984827	0.986042
Sy(7,8,10)	0.973714	0.981064	0.985452	0.987775	0.988732
Sy(7,8,11)	0.983992	0.987714	0.989669	0.990467
Sy(7,8,12)	0.989119	0.990814	0.991506
Sy(7,8,13)	0.991418	0.992034
Sy(7,8,14)	0.992186
Sy(7,9,10)	0.973714	0.981064	0.985452	0.987775	0.988732
Sy(7,9,11)	0.984464	0.988108	0.990007	0.990772
Sy(7,9,12)	0.989849	0.991463	0.992109
Sy(7,9,13)	0.992339	0.992904
Sy(7,9,14)	0.993287
Sy(7,10,11)	0.983992	0.987714	0.989669	0.990467
Sy(7,10,12)	0.989849	0.991463	0.992109
Sy(7,10,13)	0.992655	0.993204
Sy(7,10,14)	0.99386
Sy(7,11,12)	0.989119	0.990814	0.991506
Sy(7,11,13)	0.992339	0.992904
Sy(7,11,14)	0.99386
Sy(7,12,13)	0.991418	0.992034
Sy(7,12,14)	0.993287
Sy(7,13,14)	0.992186
Sy(8,9,10)	0.947531	0.95768	0.964399	0.968393	0.9702
Sy(8,9,11)	0.964606	0.970303	0.973657	0.975162
Sy(8,9,12)	0.974215	0.977086	0.978368
Sy(8,9,13)	0.979301	0.980414
Sy(8,9,14)	0.981666
Sy(8,10,11)	0.964606	0.970303	0.973657	0.975162
Sy(8,10,12)	0.974946	0.977786	0.979051
Sy(8,10,13)	0.9805	0.981587
Sy(8,10,14)	0.983198
Sy(8,11,12)	0.974215	0.977086	0.978368
Sy(8,11,13)	0.9805	0.981587
Sy(8,11,14)	0.983715
Sy(8,12,13)	0.979301	0.980414
Sy(8,12,14)	0.983198
Sy(8,13,14)	0.981666
Sy(9,10,11)	0.93312	0.940614	0.945263	0.947466
Sy(9,10,12)	0.949073	0.953059	0.954938
Sy(9,10,13)	0.958438	0.96006
Sy(9,10,14)	0.963612
Sy(9,11,12)	0.949073	0.953059	0.954938
Sy(9,11,13)	0.959354	0.960967
Sy(9,11,14)	0.965139
Sy(9,12,13)	0.958438	0.96006
Sy(9,12,14)	0.965139
Sy(9,13,14)	0.963612
Sy(10,11,12)	0.912779	0.917746	0.920143
Sy(10,11,13)	0.928091	0.930169
Sy(10,11,14)	0.937403
Sy(10,12,13)	0.928091	0.930169
Sy(10,12,14)	0.938439
Sy(10,13,14)	0.937403
Sy(11,12,13)	0.887749	0.890225
Sy(11,12,14)	0.902682
Sy(11,13,14)	0.902682
Sy(12,13,14)	0.858981
k= 19 (mut=0)
Scheme	2	3	4	5	6	7	8	9	10	11	12	13	14	15	16	17	18
Sy(1,2,3)	0.82747	0.85322	0.878711	0.903554	0.927191	0.948827	0.967303	0.981376	0.991246	0.99694	0.999328	0.999937	0.999999	1	1	1
Sy(1,2,4)	0.866238	0.89028	0.913547	0.935497	0.955367	0.97207	0.984432	0.992876	0.997609	0.9995	0.999956	0.999999	1	1	1
Sy(1,2,5)	0.899458	0.921294	0.941759	0.960141	0.975441	0.986589	0.99396	0.998026	0.999601	0.999967	1	1	1	1
Sy(1,2,6)	0.92739	0.946548	0.963662	0.977828	0.988081	0.994697	0.998286	0.999661	0.999972	1	1	1	1
Sy(1,2,7)	0.950247	0.966272	0.979501	0.989074	0.995204	0.998442	0.999692	0.999974	1	1	1	1
Sy(1,2,8)	0.968204	0.980647	0.989687	0.995498	0.998527	0.999702	0.999973	1	1	1	1
Sy(1,2,9)	0.981397	0.990008	0.995606	0.998561	0.999692	0.999971	0.999999	1	1	1
Sy(1,2,10)	0.990103	0.995555	0.998514	0.999666	0.999965	0.999999	1	1	1
Sy(1,2,11)	0.995372	0.998379	0.999627	0.999953	0.999998	1	1	1
Sy(1,2,12)	0.998158	0.99954	0.999935	0.999997	1	1	1
Sy(1,2,13)	0.999393	0.999909	0.999995	1	1	1
Sy(1,2,14)	0.999848	0.999989	1	1	1
Sy(1,2,15)	0.999978	1	1	1
Sy(1,2,16)	0.999999	1	1
Sy(1,2,17)	1	1
Sy(1,2,18)	1
Sy(1,3,4)	0.866238	0.89028	0.913547	0.935497	0.955367	0.97207	0.984432	0.992876	0.997609	0.9995	0.999956	0.999999	1	1	1
Sy(1,3,5)	0.900269	0.922076	0.942487	0.960777	0.975931	0.98685	0.994127	0.998101	0.999621	0.999969	1	1	1	1
Sy(1,3,6)	0.928733	0.947796	0.964755	0.978683	0.988577	0.994971	0.998413	0.999693	0.999976	1	1	1	1
Sy(1,3,7)	0.951872	0.9677	0.980635	0.989776	0.995548	0.998608	0.999736	0.999979	1	1	1	1
Sy(1,3,8)	0.96988	0.981997	0.990567	0.995945	0.998723	0.999758	0.999981	1	1	1	1
Sy(1,3,9)	0.982915	0.99104	0.996165	0.998781	0.999762	0.99998	1	1	1	1
Sy(1,3,10)	0.991265	0.996228	0.998798	0.999751	0.999978	1	1	1	1
Sy(1,3,11)	0.996153	0.998745	0.999726	0.999972	0.999999	1	1	1
Sy(1,3,12)	0.998613	0.999688	0.999962	0.999999	1	1	1
Sy(1,3,13)	0.999609	0.999946	0.999998	1	1	1
Sy(1,3,14)	0.999923	0.999995	1	1	1
Sy(1,3,15)	0.99999	1	1	1
Sy(1,3,16)	1	1	1
Sy(1,3,17)	1	1
Sy(1,3,18)	1
Sy(1,4,5)	0.899458	0.921294	0.941759	0.960141	0.975441	0.986589	0.99396	0.998026	0.999601	0.999967	1	1	1	1
Sy(1,4,6)	0.928733	0.947796	0.964755	0.978683	0.988577	0.994971	0.998413	0.999693	0.999976	1	1	1	1
Sy(1,4,7)	0.952414	0.968178	0.981017	0.990015	0.995663	0.998663	0.999749	0.999981	1	1	1	1
Sy(1,4,8)	0.970723	0.982679	0.991019	0.996141	0.998821	0.999783	0.999984	1	1	1	1
Sy(1,4,9)	0.983837	0.991679	0.99647	0.998914	0.9998	0.999985	1	1	1	1
Sy(1,4,10)	0.992065	0.996649	0.998959	0.999803	0.999984	1	1	1	1
Sy(1,4,11)	0.99669	0.998968	0.999792	0.999982	1	1	1	1
Sy(1,4,12)	0.998916	0.999769	0.999977	0.999999	1	1	1
Sy(1,4,13)	0.999735	0.999968	0.999999	1	1	1
Sy(1,4,14)	0.999954	0.999998	1	1	1
Sy(1,4,15)	0.999996	1	1	1
Sy(1,4,16)	1	1	1
Sy(1,4,17)	1	1
Sy(1,4,18)	1
Sy(1,5,6)	0.92739	0.946548	0.963662	0.977828	0.988081	0.994697	0.998286	0.999661	0.999972	1	1	1	1
Sy(1,5,7)	0.951872	0.9677	0.980635	0.989776	0.995548	0.998608	0.999736	0.999979	1	1	1	1
Sy(1,5,8)	0.970723	0.982679	0.991019	0.996141	0.998821	0.999783	0.999984	1	1	1	1
Sy(1,5,9)	0.984147	0.991895	0.996556	0.998958	0.999812	0.999986	1	1	1	1
Sy(1,5,10)	0.992473	0.996843	0.999039	0.999828	0.999987	1	1	1	1
Sy(1,5,11)	0.997	0.999079	0.99983	0.999987	1	1	1	1
Sy(1,5,12)	0.999088	0.999821	0.999985	1	1	1	1
Sy(1,5,13)	0.999801	0.999981	1	1	1	1
Sy(1,5,14)	0.999973	0.999999	1	1	1
Sy(1,5,15)	0.999999	1	1	1
Sy(1,5,16)	1	1	1
Sy(1,5,17)	1	1
Sy(1,5,18)	1
Sy(1,6,7)	0.950247	0.966272	0.979501	0.989074	0.995204	0.998442	0.999692	0.999974	1	1	1	1
Sy(1,6,8)	0.96988	0.981997	0.990567	0.995945	0.998723	0.999758	0.999981	1	1	1	1
Sy(1,6,9)	0.983837	0.991679	0.99647	0.998914	0.9998	0.999985	1	1	1	1
Sy(1,6,10)	0.992473	0.996843	0.999039	0.999828	0.999987	1	1	1	1
Sy(1,6,11)	0.997106	0.999116	0.999843	0.999988	1	1	1	1
Sy(1,6,12)	0.999157	0.999846	0.999988	1	1	1	1
Sy(1,6,13)	0.99984	0.999987	1	1	1	1
Sy(1,6,14)	0.999984	1	1	1	1
Sy(1,6,15)	0.999999	1	1	1
Sy(1,6,16)	1	1	1
Sy(1,6,17)	1	1
Sy(1,6,18)	1
Sy(1,7,8)	0.968204	0.980647	0.989687	0.995498	0.998527	0.999702	0.999973	1	1	1	1
Sy(1,7,9)	0.982915	0.99104	0.996165	0.998781	0.999762	0.99998	1	1	1	1
Sy(1,7,10)	0.992065	0.996649	0.998959	0.999803	0.999984	1	1	1	1
Sy(1,7,11)	0.997	0.999079	0.99983	0.999987	1	1	1	1
Sy(1,7,12)	0.999157	0.999846	0.999988	1	1	1	1
Sy(1,7,13)	0.999852	0.999988	1	1	1	1
Sy(1,7,14)	0.999988	1	1	1	1
Sy(1,7,15)	1	1	1	1
Sy(1,7,16)	1	1	1
Sy(1,7,17)	1	1
Sy(1,7,18)	1
Sy(1,8,9)	0.981397	0.990008	0.995606	0.998561	0.999692	0.999971	0.999999	1	1	1
Sy(1,8,10)	0.991265	0.996228	0.998798	0.999751	0.999978	1	1	1	1
Sy(1,8,11)	0.99669	0.998968	0.999792	0.999982	1	1	1	1
Sy(1,8,12)	0.999088	0.999821	0.999985	1	1	1	1
Sy(1,8,13)	0.99984	0.999987	1	1	1	1
Sy(1,8,14)	0.999988	1	1	1	1
Sy(1,8,15)	1	1	1	1
Sy(1,8,16)	1	1	1
Sy(1,8,17)	1	1
Sy(1,8,18)	1
Sy(1,9,10)	0.990103	0.995555	0.998514	0.999666	0.999965	0.999999	1	1	1
Sy(1,9,11)	0.996153	0.998745	0.999726	0.999972	0.999999	1	1	1
Sy(1,9,12)	0.998916	0.999769	0.999977	0.999999	1	1	1
Sy(1,9,13)	0.999801	0.999981	1	1	1	1
Sy(1,9,14)	0.999984	1	1	1	1
Sy(1,9,15)	1	1	1	1
Sy(1,9,16)	1	1	1
Sy(1,9,17)	1	1
Sy(1,9,18)	1
Sy(1,10,11)	0.995372	0.998379	0.999627	0.999953	0.999998	1	1	1
Sy(1,10,12)	0.998613	0.999688	0.999962	0.999999	1	1	1
Sy(1,10,13)	0.999735	0.999968	0.999999	1	1	1
Sy(1,10,14)	0.999973	0.999999	1	1	1
Sy(1,10,15)	0.999999	1	1	1
Sy(1,10,16)	1	1	1
Sy(1,10,17)	1	1
Sy(1,10,18)	1
Sy(1,11,12)	0.998158	0.99954	0.999935	0.999997	1	1	1
Sy(1,11,13)	0.999609	0.999946	0.999998	1	1	1
Sy(1,11,14)	0.999954	0.999998	1	1	1
Sy(1,11,15)	0.999999	1	1	1
Sy(1,11,16)	1	1	1
Sy(1,11,17)	1	1
Sy(1,11,18)	1
Sy(1,12,13)	0.999393	0.999909	0.999995	1	1	1
Sy(1,12,14)	0.999923	0.999995	1	1	1
Sy(1,12,15)	0.999996	1	1	1
Sy(1,12,16)	1	1	1
Sy(1,12,17)	1	1
Sy(1,12,18)	1
Sy(1,13,14)	0.999848	0.999989	1	1	1
Sy(1,13,15)	0.99999	1	1	1
Sy(1,13,16)	1	1	1
Sy(1,13,17)	1	1
Sy(1,13,18)	1
Sy(1,14,15)	0.999978	1	1	1
Sy(1,14,16)	1	1	1
Sy(1,14,17)	1	1
Sy(1,14,18)	1
Sy(1,15,16)	0.999999	1	1
Sy(1,15,17)	1	1
Sy(1,15,18)	1
Sy(1,16,17)	1	1
Sy(1,16,18)	1
Sy(1,17,18)	1
Sy(2,3,4)	0.851592	0.877083	0.901949	0.925649	0.947407	0.966101	0.980475	0.990634	0.996616	0.999211	0.999916	0.999998	1	1	1
Sy(2,3,5)	0.888812	0.912111	0.934131	0.954126	0.97104	0.98369	0.992384	0.997358	0.999415	0.999942	0.999999	1	1	1
Sy(2,3,6)	0.920006	0.940544	0.959047	0.974544	0.985956	0.993555	0.997824	0.999536	0.999956	0.999999	1	1	1
Sy(2,3,7)	0.94546	0.962689	0.977036	0.987527	0.994357	0.998117	0.999608	0.999964	0.999999	1	1	1
Sy(2,3,8)	0.9654	0.978793	0.988579	0.994904	0.998298	0.999647	0.999967	0.999999	1	1	1
Sy(2,3,9)	0.980008	0.989239	0.995225	0.998399	0.99966	0.999967	0.999999	1	1	1
Sy(2,3,10)	0.989597	0.995352	0.99844	0.999653	0.999964	0.999999	1	1	1
Sy(2,3,11)	0.995315	0.998396	0.999628	0.999957	0.999999	1	1	1
Sy(2,3,12)	0.998261	0.999585	0.999945	0.999998	1	1	1
Sy(2,3,13)	0.999493	0.999925	0.999996	1	1	1
Sy(2,3,14)	0.999895	0.999993	1	1	1
Sy(2,3,15)	0.999986	1	1	1
Sy(2,3,16)	0.999999	1	1
Sy(2,3,17)	1	1
Sy(2,3,18)	1
Sy(2,4,5)	0.888812	0.912111	0.934131	0.954126	0.97104	0.98369	0.992384	0.997358	0.999415	0.999942	0.999999	1	1	1
Sy(2,4,6)	0.920789	0.941274	0.959687	0.975043	0.986234	0.993728	0.997905	0.999558	0.99996	0.999999	1	1	1
Sy(2,4,7)	0.946711	0.963791	0.977905	0.988047	0.994639	0.998253	0.999644	0.999969	0.999999	1	1	1
Sy(2,4,8)	0.966838	0.979944	0.989309	0.995266	0.998473	0.999695	0.999974	1	1	1	1
Sy(2,4,9)	0.981376	0.990147	0.995694	0.998606	0.999722	0.999976	1	1	1	1
Sy(2,4,10)	0.990657	0.995936	0.998677	0.999729	0.999975	0.999999	1	1	1
Sy(2,4,11)	0.996013	0.998698	0.999719	0.999973	0.999999	1	1	1
Sy(2,4,12)	0.998646	0.999695	0.999966	0.999999	1	1	1
Sy(2,4,13)	0.999654	0.999955	0.999998	1	1	1
Sy(2,4,14)	0.999938	0.999997	1	1	1
Sy(2,4,15)	0.999994	1	1	1
Sy(2,4,16)	1	1	1
Sy(2,4,17)	1	1
Sy(2,4,18)	1
Sy(2,5,6)	0.920006	0.940544	0.959047	0.974544	0.985956	0.993555	0.997824	0.999536	0.999956	0.999999	1	1	1
Sy(2,5,7)	0.946711	0.963791	0.977905	0.988047	0.994639	0.998253	0.999644	0.999969	0.999999	1	1	1
Sy(2,5,8)	0.967319	0.980331	0.989557	0.995385	0.998531	0.99971	0.999976	1	1	1	1
Sy(2,5,9)	0.982067	0.990613	0.995903	0.998709	0.999751	0.999979	1	1	1	1
Sy(2,5,10)	0.991312	0.996257	0.998816	0.999772	0.999981	1	1	1	1
Sy(2,5,11)	0.996453	0.998871	0.999776	0.99998	1	1	1	1
Sy(2,5,12)	0.998884	0.999766	0.999978	0.999999	1	1	1
Sy(2,5,13)	0.999744	0.999973	0.999999	1	1	1
Sy(2,5,14)	0.999963	0.999999	1	1	1
Sy(2,5,15)	0.999998	1	1	1
Sy(2,5,16)	1	1	1
Sy(2,5,17)	1	1
Sy(2,5,18)	1
Sy(2,6,7)	0.94546	0.962689	0.977036	0.987527	0.994357	0.998117	0.999608	0.999964	0.999999	1	1	1
Sy(2,6,8)	0.966838	0.979944	0.989309	0.995266	0.998473	0.999695	0.999974	1	1	1	1
Sy(2,6,9)	0.982067	0.990613	0.995903	0.998709	0.999751	0.999979	1	1	1	1
Sy(2,6,10)	0.991533	0.996351	0.998862	0.999785	0.999983	1	1	1	1
Sy(2,6,11)	0.996659	0.998955	0.999803	0.999984	1	1	1	1
Sy(2,6,12)	0.999004	0.999808	0.999984	1	1	1	1
Sy(2,6,13)	0.999799	0.999982	1	1	1	1
Sy(2,6,14)	0.999977	0.999999	1	1	1
Sy(2,6,15)	0.999999	1	1	1
Sy(2,6,16)	1	1	1
Sy(2,6,17)	1	1
Sy(2,6,18)	1
Sy(2,7,8)	0.9654	0.978793	0.988579	0.994904	0.998298	0.999647	0.999967	0.999999	1	1	1
Sy(2,7,9)	0.981376	0.990147	0.995694	0.998606	0.999722	0.999976	1	1	1	1
Sy(2,7,10)	0.991312	0.996257	0.998816	0.999772	0.999981	1	1	1	1
Sy(2,7,11)	0.996659	0.998955	0.999803	0.999984	1	1	1	1
Sy(2,7,12)	0.999042	0.999821	0.999985	1	1	1	1
Sy(2,7,13)	0.999827	0.999985	1	1	1	1
Sy(2,7,14)	0.999984	1	1	1	1
Sy(2,7,15)	0.999999	1	1	1
Sy(2,7,16)	1	1	1
Sy(2,7,17)	1	1
Sy(2,7,18)	1
Sy(2,8,9)	0.980008	0.989239	0.995225	0.998399	0.99966	0.999967	0.999999	1	1	1
Sy(2,8,10)	0.990657	0.995936	0.998677	0.999729	0.999975	0.999999	1	1	1
Sy(2,8,11)	0.996453	0.998871	0.999776	0.99998	1	1	1	1
Sy(2,8,12)	0.999004	0.999808	0.999984	1	1	1	1
Sy(2,8,13)	0.999827	0.999985	1	1	1	1
Sy(2,8,14)	0.999986	1	1	1	1
Sy(2,8,15)	1	1	1	1
Sy(2,8,16)	1	1	1
Sy(2,8,17)	1	1
Sy(2,8,18)	1
Sy(2,9,10)	0.989597	0.995352	0.99844	0.999653	0.999964	0.999999	1	1	1
Sy(2,9,11)	0.996013	0.998698	0.999719	0.999973	0.999999	1	1	1
Sy(2,9,12)	0.998884	0.999766	0.999978	0.999999	1	1	1
Sy(2,9,13)	0.999799	0.999982	1	1	1	1
Sy(2,9,14)	0.999984	1	1	1	1
Sy(2,9,15)	1	1	1	1
Sy(2,9,16)	1	1	1
Sy(2,9,17)	1	1
Sy(2,9,18)	1
Sy(2,10,11)	0.995315	0.998396	0.999628	0.999957	0.999999	1	1	1
Sy(2,10,12)	0.998646	0.999695	0.999966	0.999999	1	1	1
Sy(2,10,13)	0.999744	0.999973	0.999999	1	1	1
Sy(2,10,14)	0.999977	0.999999	1	1	1
Sy(2,10,15)	0.999999	1	1	1
Sy(2,10,16)	1	1	1
Sy(2,10,17)	1	1
Sy(2,10,18)	1
Sy(2,11,12)	0.998261	0.999585	0.999945	0.999998	1	1	1
Sy(2,11,13)	0.999654	0.999955	0.999998	1	1	1
Sy(2,11,14)	0.999963	0.999999	1	1	1
Sy(2,11,15)	0.999999	1	1	1
Sy(2,11,16)	1	1	1
Sy(2,11,17)	1	1
Sy(2,11,18)	1
Sy(2,12,13)	0.999493	0.999925	0.999996	1	1	1
Sy(2,12,14)	0.999938	0.999997	1	1	1
Sy(2,12,15)	0.999998	1	1	1
Sy(2,12,16)	1	1	1
Sy(2,12,17)	1	1
Sy(2,12,18)	1
Sy(2,13,14)	0.999895	0.999993	1	1	1
Sy(2,13,15)	0.999994	1	1	1
Sy(2,13,16)	1	1	1
Sy(2,13,17)	1	1
Sy(2,13,18)	1
Sy(2,14,15)	0.999986	1	1	1
Sy(2,14,16)	1	1	1
Sy(2,14,17)	1	1
Sy(2,14,18)	1
Sy(2,15,16)	0.999999	1	1
Sy(2,15,17)	1	1
Sy(2,15,18)	1
Sy(2,16,17)	1	1
Sy(2,16,18)	1
Sy(2,17,18)	1
Sy(3,4,5)	0.873771	0.898674	0.922479	0.944447	0.963517	0.978476	0.989231	0.995809	0.998883	0.99984	0.999992	1	1	1
Sy(3,4,6)	0.909177	0.931316	0.951528	0.96881	0.982016	0.991248	0.996727	0.999173	0.999891	0.999995	1	1	1
Sy(3,4,7)	0.938031	0.956749	0.972594	0.984516	0.992612	0.997313	0.999347	0.999918	0.999997	1	1	1
Sy(3,4,8)	0.960642	0.97531	0.986262	0.993547	0.99769	0.999452	0.999933	0.999997	1	1	1
Sy(3,4,9)	0.97725	0.98745	0.994185	0.997928	0.999512	0.999941	0.999998	1	1	1
Sy(3,4,10)	0.988216	0.994571	0.998066	0.999539	0.999942	0.999997	1	1	1
Sy(3,4,11)	0.994746	0.998125	0.999539	0.99994	0.999997	1	1	1
Sy(3,4,12)	0.99809	0.999513	0.999931	0.999996	1	1	1
Sy(3,4,13)	0.999462	0.999915	0.999994	1	1	1
Sy(3,4,14)	0.999887	0.999991	1	1	1
Sy(3,4,15)	0.999984	0.999999	1	1
Sy(3,4,16)	0.999998	1	1
Sy(3,4,17)	0.999999	1
Sy(3,4,18)	0.999999
Sy(3,5,6)	0.909177	0.931316	0.951528	0.96881	0.982016	0.991248	0.996727	0.999173	0.999891	0.999995	1	1	1
Sy(3,5,7)	0.938766	0.957399	0.973109	0.984822	0.992799	0.997406	0.999376	0.999923	0.999997	1	1	1
Sy(3,5,8)	0.961758	0.976205	0.986825	0.993861	0.997844	0.9995	0.999941	0.999998	1	1	1
Sy(3,5,9)	0.978432	0.988228	0.994593	0.998127	0.999575	0.999951	0.999998	1	1	1
Sy(3,5,10)	0.989175	0.995092	0.998304	0.999617	0.999956	0.999998	1	1	1
Sy(3,5,11)	0.995383	0.998402	0.999633	0.999957	0.999998	1	1	1
Sy(3,5,12)	0.998436	0.999628	0.999953	0.999998	1	1	1
Sy(3,5,13)	0.999601	0.999945	0.999997	1	1	1
Sy(3,5,14)	0.999931	0.999996	1	1	1
Sy(3,5,15)	0.999993	1	1	1
Sy(3,5,16)	0.999999	1	1
Sy(3,5,17)	1	1
Sy(3,5,18)	1
Sy(3,6,7)	0.938031	0.956749	0.972594	0.984516	0.992612	0.997313	0.999347	0.999918	0.999997	1	1	1
Sy(3,6,8)	0.961758	0.976205	0.986825	0.993861	0.997844	0.9995	0.999941	0.999998	1	1	1
Sy(3,6,9)	0.978829	0.988492	0.994728	0.998193	0.999595	0.999955	0.999998	1	1	1
Sy(3,6,10)	0.989666	0.995331	0.998421	0.999654	0.999962	0.999999	1	1	1
Sy(3,6,11)	0.995742	0.998563	0.999686	0.999966	0.999999	1	1	1
Sy(3,6,12)	0.998639	0.999698	0.999966	0.999999	1	1	1
Sy(3,6,13)	0.999691	0.999963	0.999998	1	1	1
Sy(3,6,14)	0.999956	0.999998	1	1	1
Sy(3,6,15)	0.999996	1	1	1
Sy(3,6,16)	1	1	1
Sy(3,6,17)	1	1
Sy(3,6,18)	1
Sy(3,7,8)	0.960642	0.97531	0.986262	0.993547	0.99769	0.999452	0.999933	0.999997	1	1	1
Sy(3,7,9)	0.978432	0.988228	0.994593	0.998127	0.999575	0.999951	0.999998	1	1	1
Sy(3,7,10)	0.989666	0.995331	0.998421	0.999654	0.999962	0.999999	1	1	1
Sy(3,7,11)	0.995849	0.998615	0.999703	0.999969	0.999999	1	1	1
Sy(3,7,12)	0.998737	0.999731	0.999972	0.999999	1	1	1
Sy(3,7,13)	0.999741	0.999972	0.999999	1	1	1
Sy(3,7,14)	0.999969	0.999999	1	1	1
Sy(3,7,15)	0.999998	1	1	1
Sy(3,7,16)	1	1	1
Sy(3,7,17)	1	1
Sy(3,7,18)	1
Sy(3,8,9)	0.97725	0.98745	0.994185	0.997928	0.999512	0.999941	0.999998	1	1	1
Sy(3,8,10)	0.989175	0.995092	0.998304	0.999617	0.999956	0.999998	1	1	1
Sy(3,8,11)	0.995742	0.998563	0.999686	0.999966	0.999999	1	1	1
Sy(3,8,12)	0.998737	0.999731	0.999972	0.999999	1	1	1
Sy(3,8,13)	0.999757	0.999975	0.999999	1	1	1
Sy(3,8,14)	0.999975	0.999999	1	1	1
Sy(3,8,15)	0.999999	1	1	1
Sy(3,8,16)	1	1	1
Sy(3,8,17)	1	1
Sy(3,8,18)	1
Sy(3,9,10)	0.988216	0.994571	0.998066	0.999539	0.999942	0.999997	1	1	1
Sy(3,9,11)	0.995383	0.998402	0.999633	0.999957	0.999998	1	1	1
Sy(3,9,12)	0.998639	0.999698	0.999966	0.999999	1	1	1
Sy(3,9,13)	0.999741	0.999972	0.999999	1	1	1
Sy(3,9,14)	0.999975	0.999999	1	1	1
Sy(3,9,15)	0.999999	1	1	1
Sy(3,9,16)	1	1	1
Sy(3,9,17)	1	1
Sy(3,9,18)	1
Sy(3,10,11)	0.994746	0.998125	0.999539	0.99994	0.999997	1	1	1
Sy(3,10,12)	0.998436	0.999628	0.999953	0.999998	1	1	1
Sy(3,10,13)	0.999691	0.999963	0.999998	1	1	1
Sy(3,10,14)	0.999969	0.999999	1	1	1
Sy(3,10,15)	0.999999	1	1	1
Sy(3,10,16)	1	1	1
Sy(3,10,17)	1	1
Sy(3,10,18)	1
Sy(3,11,12)	0.99809	0.999513	0.999931	0.999996	1	1	1
Sy(3,11,13)	0.999601	0.999945	0.999997	1	1	1
Sy(3,11,14)	0.999956	0.999998	1	1	1
Sy(3,11,15)	0.999998	1	1	1
Sy(3,11,16)	1	1	1
Sy(3,11,17)	1	1
Sy(3,11,18)	1
Sy(3,12,13)	0.999462	0.999915	0.999994	1	1	1
Sy(3,12,14)	0.999931	0.999996	1	1	1
Sy(3,12,15)	0.999996	1	1	1
Sy(3,12,16)	1	1	1
Sy(3,12,17)	1	1
Sy(3,12,18)	1
Sy(3,13,14)	0.999887	0.999991	1	1	1
Sy(3,13,15)	0.999993	1	1	1
Sy(3,13,16)	1	1	1
Sy(3,13,17)	1	1
Sy(3,13,18)	1
Sy(3,14,15)	0.999984	0.999999	1	1
Sy(3,14,16)	0.999999	1	1
Sy(3,14,17)	1	1
Sy(3,14,18)	1
Sy(3,15,16)	0.999998	1	1
Sy(3,15,17)	1	1
Sy(3,15,18)	1
Sy(3,16,17)	0.999999	1
Sy(3,16,18)	1
Sy(3,17,18)	0.999999
Sy(4,5,6)	0.893614	0.917543	0.939773	0.959316	0.975036	0.986693	0.994201	0.998093	0.999574	0.999938	0.999992	0.999998	0.999999
Sy(4,5,7)	0.926917	0.94741	0.965165	0.979101	0.989167	0.995454	0.998578	0.999703	0.99996	0.999995	0.999999	0.999999
Sy(4,5,8)	0.953093	0.969392	0.981993	0.990857	0.99627	0.998876	0.999776	0.999971	0.999997	0.999999	1
Sy(4,5,9)	0.972466	0.98404	0.992025	0.996808	0.999062	0.999818	0.999977	0.999997	0.999999	1
Sy(4,5,10)	0.985463	0.992831	0.997155	0.999174	0.999842	0.99998	0.999998	0.999999	1
Sy(4,5,11)	0.993342	0.997364	0.999233	0.999851	0.999981	0.999997	0.999999	1
Sy(4,5,12)	0.997468	0.999249	0.99985	0.99998	0.999997	0.999999	0.999999
Sy(4,5,13)	0.999225	0.999838	0.999976	0.999996	0.999999	0.999999
Sy(4,5,14)	0.999811	0.999969	0.999994	0.999998	0.999998
Sy(4,5,15)	0.999957	0.999991	0.999996	0.999997
Sy(4,5,16)	0.999984	0.999993	0.999995
Sy(4,5,17)	0.999986	0.999989
Sy(4,5,18)	0.999978
Sy(4,6,7)	0.926917	0.94741	0.965165	0.979101	0.989167	0.995454	0.998578	0.999703	0.99996	0.999995	0.999999	0.999999
Sy(4,6,8)	0.953757	0.969929	0.982335	0.991078	0.996386	0.998921	0.999788	0.999973	0.999997	0.999999	1
Sy(4,6,9)	0.973398	0.984659	0.992398	0.997	0.999135	0.999837	0.999981	0.999998	0.999999	1
Sy(4,6,10)	0.986309	0.993316	0.997407	0.999269	0.999866	0.999984	0.999998	1	1
Sy(4,6,11)	0.993947	0.997668	0.999349	0.999882	0.999986	0.999998	1	1
Sy(4,6,12)	0.997819	0.999388	0.999887	0.999986	0.999998	0.999999	1
Sy(4,6,13)	0.999392	0.999884	0.999985	0.999998	0.999999	1
Sy(4,6,14)	0.999871	0.999982	0.999997	0.999999	0.999999
Sy(4,6,15)	0.999975	0.999996	0.999998	0.999999
Sy(4,6,16)	0.999993	0.999997	0.999998
Sy(4,6,17)	0.999994	0.999995
Sy(4,6,18)	0.99999
Sy(4,7,8)	0.953093	0.969392	0.981993	0.990857	0.99627	0.998876	0.999776	0.999971	0.999997	0.999999	1
Sy(4,7,9)	0.973398	0.984659	0.992398	0.997	0.999135	0.999837	0.999981	0.999998	0.999999	1
Sy(4,7,10)	0.986596	0.993477	0.997489	0.9993	0.999874	0.999986	0.999998	1	1
Sy(4,7,11)	0.994231	0.997816	0.999404	0.999896	0.999988	0.999999	1	1
Sy(4,7,12)	0.998025	0.999466	0.999907	0.99999	0.999999	1	1
Sy(4,7,13)	0.999495	0.99991	0.99999	0.999999	1	1
Sy(4,7,14)	0.999907	0.999988	0.999998	0.999999	1
Sy(4,7,15)	0.999986	0.999998	0.999999	0.999999
Sy(4,7,16)	0.999996	0.999999	0.999999
Sy(4,7,17)	0.999998	0.999998
Sy(4,7,18)	0.999996
Sy(4,8,9)	0.972466	0.98404	0.992025	0.996808	0.999062	0.999818	0.999977	0.999997	0.999999	1
Sy(4,8,10)	0.986309	0.993316	0.997407	0.999269	0.999866	0.999984	0.999998	1	1
Sy(4,8,11)	0.994231	0.997816	0.999404	0.999896	0.999988	0.999999	1	1
Sy(4,8,12)	0.998093	0.999491	0.999913	0.999991	0.999999	1	1
Sy(4,8,13)	0.999544	0.999923	0.999992	0.999999	1	1
Sy(4,8,14)	0.999926	0.999992	0.999999	1	1
Sy(4,8,15)	0.999991	0.999999	1	1
Sy(4,8,16)	0.999998	0.999999	1
Sy(4,8,17)	0.999999	0.999999
Sy(4,8,18)	0.999999
Sy(4,9,10)	0.985463	0.992831	0.997155	0.999174	0.999842	0.99998	0.999998	0.999999	1
Sy(4,9,11)	0.993947	0.997668	0.999349	0.999882	0.999986	0.999998	1	1
Sy(4,9,12)	0.998025	0.999466	0.999907	0.99999	0.999999	1	1
Sy(4,9,13)	0.999544	0.999923	0.999992	0.999999	1	1
Sy(4,9,14)	0.999932	0.999993	0.999999	1	1
Sy(4,9,15)	0.999993	0.999999	1	1
Sy(4,9,16)	0.999999	1	1
Sy(4,9,17)	0.999999	1
Sy(4,9,18)	0.999999
Sy(4,10,11)	0.993342	0.997364	0.999233	0.999851	0.999981	0.999997	0.999999	1
Sy(4,10,12)	0.997819	0.999388	0.999887	0.999986	0.999998	0.999999	1
Sy(4,10,13)	0.999495	0.99991	0.99999	0.999999	1	1
Sy(4,10,14)	0.999926	0.999992	0.999999	1	1
Sy(4,10,15)	0.999993	0.999999	1	1
Sy(4,10,16)	0.999999	1	1
Sy(4,10,17)	1	1
Sy(4,10,18)	1
Sy(4,11,12)	0.997468	0.999249	0.99985	0.99998	0.999997	0.999999	0.999999
Sy(4,11,13)	0.999392	0.999884	0.999985	0.999998	0.999999	1
Sy(4,11,14)	0.999907	0.999988	0.999998	0.999999	1
Sy(4,11,15)	0.999991	0.999999	1	1
Sy(4,11,16)	0.999999	1	1
Sy(4,11,17)	1	1
Sy(4,11,18)	1
Sy(4,12,13)	0.999225	0.999838	0.999976	0.999996	0.999999	0.999999
Sy(4,12,14)	0.999871	0.999982	0.999997	0.999999	0.999999
Sy(4,12,15)	0.999986	0.999998	0.999999	0.999999
Sy(4,12,16)	0.999998	0.999999	1
Sy(4,12,17)	0.999999	1
Sy(4,12,18)	1
Sy(4,13,14)	0.999811	0.999969	0.999994	0.999998	0.999998
Sy(4,13,15)	0.999975	0.999996	0.999998	0.999999
Sy(4,13,16)	0.999996	0.999999	0.999999
Sy(4,13,17)	0.999999	0.999999
Sy(4,13,18)	0.999999
Sy(4,14,15)	0.999957	0.999991	0.999996	0.999997
Sy(4,14,16)	0.999993	0.999997	0.999998
Sy(4,14,17)	0.999998	0.999998
Sy(4,14,18)	0.999999
Sy(4,15,16)	0.999984	0.999993	0.999995
Sy(4,15,17)	0.999994	0.999995
Sy(4,15,18)	0.999996
Sy(4,16,17)	0.999986	0.999989
Sy(4,16,18)	0.99999
Sy(4,17,18)	0.999978
Sy(5,6,7)	0.910637	0.93314	0.953189	0.969746	0.982507	0.991233	0.996307	0.998694	0.999574	0.99984	0.999916	0.999937
Sy(5,6,8)	0.941526	0.959807	0.974567	0.985675	0.993056	0.997191	0.999051	0.999703	0.999891	0.999942	0.999956
Sy(5,6,9)	0.964654	0.97804	0.987874	0.994274	0.997754	0.999266	0.999776	0.999918	0.999956	0.999967
Sy(5,6,10)	0.980537	0.989419	0.995095	0.998118	0.999398	0.999818	0.999933	0.999964	0.999972
Sy(5,6,11)	0.990503	0.995642	0.99835	0.999477	0.999842	0.999941	0.999967	0.999974
Sy(5,6,12)	0.995988	0.998485	0.999517	0.999851	0.999942	0.999967	0.999973
Sy(5,6,13)	0.998541	0.999529	0.99985	0.99994	0.999964	0.999971
Sy(5,6,14)	0.999511	0.999838	0.999931	0.999957	0.999965
Sy(5,6,15)	0.999811	0.999915	0.999945	0.999953
Sy(5,6,16)	0.999887	0.999925	0.999935
Sy(5,6,17)	0.999895	0.999909
Sy(5,6,18)	0.999848
Sy(5,7,8)	0.941526	0.959807	0.974567	0.985675	0.993056	0.997191	0.999051	0.999703	0.999891	0.999942	0.999956
Sy(5,7,9)	0.965226	0.978429	0.988145	0.99443	0.997831	0.999297	0.999788	0.999923	0.99996	0.999969
Sy(5,7,10)	0.981235	0.989876	0.995359	0.998244	0.999449	0.999837	0.999941	0.999969	0.999976
Sy(5,7,11)	0.991098	0.995988	0.998513	0.999542	0.999866	0.999951	0.999974	0.999979
Sy(5,7,12)	0.996405	0.998682	0.999597	0.999882	0.999956	0.999976	0.999981
Sy(5,7,13)	0.998777	0.999623	0.999887	0.999957	0.999975	0.99998
Sy(5,7,14)	0.999627	0.999884	0.999953	0.999973	0.999978
Sy(5,7,15)	0.999871	0.999945	0.999966	0.999972
Sy(5,7,16)	0.999931	0.999955	0.999962
Sy(5,7,17)	0.999938	0.999946
Sy(5,7,18)	0.999923
Sy(5,8,9)	0.964654	0.97804	0.987874	0.994274	0.997754	0.999266	0.999776	0.999918	0.999956	0.999967
Sy(5,8,10)	0.981235	0.989876	0.995359	0.998244	0.999449	0.999837	0.999941	0.999969	0.999976
Sy(5,8,11)	0.991295	0.996103	0.998566	0.999564	0.999874	0.999955	0.999976	0.999981
Sy(5,8,12)	0.99661	0.998777	0.999635	0.999896	0.999962	0.999979	0.999984
Sy(5,8,13)	0.99891	0.999676	0.999907	0.999966	0.999981	0.999985
Sy(5,8,14)	0.999695	0.99991	0.999966	0.99998	0.999984
Sy(5,8,15)	0.999907	0.999963	0.999978	0.999982
Sy(5,8,16)	0.999956	0.999973	0.999977
Sy(5,8,17)	0.999963	0.999968
Sy(5,8,18)	0.999954
Sy(5,9,10)	0.980537	0.989419	0.995095	0.998118	0.999398	0.999818	0.999933	0.999964	0.999972
Sy(5,9,11)	0.991098	0.995988	0.998513	0.999542	0.999866	0.999951	0.999974	0.999979
Sy(5,9,12)	0.99661	0.998777	0.999635	0.999896	0.999962	0.999979	0.999984
Sy(5,9,13)	0.998952	0.999693	0.999913	0.999969	0.999983	0.999986
Sy(5,9,14)	0.999728	0.999923	0.999972	0.999984	0.999987
Sy(5,9,15)	0.999926	0.999972	0.999984	0.999987
Sy(5,9,16)	0.999969	0.999982	0.999985
Sy(5,9,17)	0.999977	0.999981
Sy(5,9,18)	0.999973
Sy(5,10,11)	0.990503	0.995642	0.99835	0.999477	0.999842	0.999941	0.999967	0.999974
Sy(5,10,12)	0.996405	0.998682	0.999597	0.999882	0.999956	0.999976	0.999981
Sy(5,10,13)	0.99891	0.999676	0.999907	0.999966	0.999981	0.999985
Sy(5,10,14)	0.999728	0.999923	0.999972	0.999984	0.999987
Sy(5,10,15)	0.999932	0.999975	0.999985	0.999988
Sy(5,10,16)	0.999975	0.999985	0.999988
Sy(5,10,17)	0.999984	0.999987
Sy(5,10,18)	0.999984
Sy(5,11,12)	0.995988	0.998485	0.999517	0.999851	0.999942	0.999967	0.999973
Sy(5,11,13)	0.998777	0.999623	0.999887	0.999957	0.999975	0.99998
Sy(5,11,14)	0.999695	0.99991	0.999966	0.99998	0.999984
Sy(5,11,15)	0.999926	0.999972	0.999984	0.999987
Sy(5,11,16)	0.999975	0.999985	0.999988
Sy(5,11,17)	0.999986	0.999988
Sy(5,11,18)	0.999988
Sy(5,12,13)	0.998541	0.999529	0.99985	0.99994	0.999964	0.999971
Sy(5,12,14)	0.999627	0.999884	0.999953	0.999973	0.999978
Sy(5,12,15)	0.999907	0.999963	0.999978	0.999982
Sy(5,12,16)	0.999969	0.999982	0.999985
Sy(5,12,17)	0.999984	0.999987
Sy(5,12,18)	0.999988
Sy(5,13,14)	0.999511	0.999838	0.999931	0.999957	0.999965
Sy(5,13,15)	0.999871	0.999945	0.999966	0.999972
Sy(5,13,16)	0.999956	0.999973	0.999977
Sy(5,13,17)	0.999977	0.999981
Sy(5,13,18)	0.999984
Sy(5,14,15)	0.999811	0.999915	0.999945	0.999953
Sy(5,14,16)	0.999931	0.999955	0.999962
Sy(5,14,17)	0.999963	0.999968
Sy(5,14,18)	0.999973
Sy(5,15,16)	0.999887	0.999925	0.999935
Sy(5,15,17)	0.999938	0.999946
Sy(5,15,18)	0.999954
Sy(5,16,17)	0.999895	0.999909
Sy(5,16,18)	0.999923
Sy(5,17,18)	0.999848
Sy(6,7,8)	0.924264	0.94478	0.962146	0.97604	0.986134	0.992649	0.996307	0.998093	0.998883	0.999211	0.999328
Sy(6,7,9)	0.952375	0.96797	0.980184	0.988839	0.994251	0.997191	0.998578	0.999173	0.999415	0.9995
Sy(6,7,10)	0.972221	0.983116	0.990694	0.995311	0.997754	0.998876	0.999347	0.999536	0.999601
Sy(6,7,11)	0.985211	0.991978	0.996025	0.998118	0.999062	0.999452	0.999608	0.999661
Sy(6,7,12)	0.992856	0.996498	0.99835	0.999174	0.999512	0.999647	0.999692
Sy(6,7,13)	0.99679	0.998485	0.999233	0.999539	0.99966	0.999702
Sy(6,7,14)	0.998541	0.999249	0.999539	0.999653	0.999692
Sy(6,7,15)	0.999225	0.999513	0.999628	0.999666
Sy(6,7,16)	0.999462	0.999585	0.999627
Sy(6,7,17)	0.999493	0.99954
Sy(6,7,18)	0.999393
Sy(6,8,9)	0.952375	0.96797	0.980184	0.988839	0.994251	0.997191	0.998578	0.999173	0.999415	0.9995
Sy(6,8,10)	0.972677	0.983455	0.990916	0.995445	0.997831	0.998921	0.999376	0.999558	0.999621
Sy(6,8,11)	0.98579	0.992356	0.996245	0.998244	0.999135	0.9995	0.999644	0.999693
Sy(6,8,12)	0.993356	0.996787	0.998513	0.999269	0.999575	0.999695	0.999736
Sy(6,8,13)	0.997144	0.998682	0.999349	0.999617	0.999722	0.999758
Sy(6,8,14)	0.998777	0.999388	0.999633	0.999729	0.999762
Sy(6,8,15)	0.999392	0.999628	0.999719	0.999751
Sy(6,8,16)	0.999601	0.999695	0.999726
Sy(6,8,17)	0.999654	0.999688
Sy(6,8,18)	0.999609
Sy(6,9,10)	0.972221	0.983116	0.990694	0.995311	0.997754	0.998876	0.999347	0.999536	0.999601
Sy(6,9,11)	0.98579	0.992356	0.996245	0.998244	0.999135	0.9995	0.999644	0.999693
Sy(6,9,12)	0.993522	0.996879	0.998566	0.9993	0.999595	0.99971	0.999749
Sy(6,9,13)	0.997313	0.998777	0.999404	0.999654	0.999751	0.999783
Sy(6,9,14)	0.99891	0.999466	0.999686	0.999772	0.9998
Sy(6,9,15)	0.999495	0.999698	0.999776	0.999803
Sy(6,9,16)	0.999691	0.999766	0.999792
Sy(6,9,17)	0.999744	0.999769
Sy(6,9,18)	0.999735
Sy(6,10,11)	0.985211	0.991978	0.996025	0.998118	0.999062	0.999452	0.999608	0.999661
Sy(6,10,12)	0.993356	0.996787	0.998513	0.999269	0.999575	0.999695	0.999736
Sy(6,10,13)	0.997313	0.998777	0.999404	0.999654	0.999751	0.999783
Sy(6,10,14)	0.998952	0.999491	0.999703	0.999785	0.999812
Sy(6,10,15)	0.999544	0.999731	0.999803	0.999828
Sy(6,10,16)	0.999741	0.999808	0.99983
Sy(6,10,17)	0.999799	0.999821
Sy(6,10,18)	0.999801
Sy(6,11,12)	0.992856	0.996498	0.99835	0.999174	0.999512	0.999647	0.999692
Sy(6,11,13)	0.997144	0.998682	0.999349	0.999617	0.999722	0.999758
Sy(6,11,14)	0.99891	0.999466	0.999686	0.999772	0.9998
Sy(6,11,15)	0.999544	0.999731	0.999803	0.999828
Sy(6,11,16)	0.999757	0.999821	0.999843
Sy(6,11,17)	0.999827	0.999846
Sy(6,11,18)	0.99984
Sy(6,12,13)	0.99679	0.998485	0.999233	0.999539	0.99966	0.999702
Sy(6,12,14)	0.998777	0.999388	0.999633	0.999729	0.999762
Sy(6,12,15)	0.999495	0.999698	0.999776	0.999803
Sy(6,12,16)	0.999741	0.999808	0.99983
Sy(6,12,17)	0.999827	0.999846
Sy(6,12,18)	0.999852
Sy(6,13,14)	0.998541	0.999249	0.999539	0.999653	0.999692
Sy(6,13,15)	0.999392	0.999628	0.999719	0.999751
Sy(6,13,16)	0.999691	0.999766	0.999792
Sy(6,13,17)	0.999799	0.999821
Sy(6,13,18)	0.99984
Sy(6,14,15)	0.999225	0.999513	0.999628	0.999666
Sy(6,14,16)	0.999601	0.999695	0.999726
Sy(6,14,17)	0.999744	0.999769
Sy(6,14,18)	0.999801
Sy(6,15,16)	0.999462	0.999585	0.999627
Sy(6,15,17)	0.999654	0.999688
Sy(6,15,18)	0.999735
Sy(6,16,17)	0.999493	0.99954
Sy(6,16,18)	0.999609
Sy(6,17,18)	0.999393
Sy(7,8,9)	0.933794	0.951816	0.966729	0.978151	0.986134	0.991233	0.994201	0.995809	0.996616	0.99694
Sy(7,8,10)	0.958861	0.972118	0.982065	0.988839	0.993056	0.995454	0.996727	0.997358	0.997609
Sy(7,8,11)	0.976007	0.984817	0.990694	0.994274	0.99627	0.997313	0.997824	0.998026
Sy(7,8,12)	0.986766	0.991978	0.995095	0.996808	0.99769	0.998117	0.998286
Sy(7,8,13)	0.992856	0.995642	0.997155	0.997928	0.998298	0.998442
Sy(7,8,14)	0.995988	0.997364	0.998066	0.998399	0.998527
Sy(7,8,15)	0.997468	0.998125	0.99844	0.998561
Sy(7,8,16)	0.99809	0.998396	0.998514
Sy(7,8,17)	0.998261	0.998379
Sy(7,8,18)	0.998158
Sy(7,9,10)	0.958861	0.972118	0.982065	0.988839	0.993056	0.995454	0.996727	0.997358	0.997609
Sy(7,9,11)	0.976438	0.985136	0.990916	0.99443	0.996386	0.997406	0.997905	0.998101
Sy(7,9,12)	0.987314	0.992356	0.995359	0.997	0.997844	0.998253	0.998413
Sy(7,9,13)	0.993356	0.995988	0.997407	0.998127	0.998473	0.998608
Sy(7,9,14)	0.996405	0.997668	0.998304	0.998606	0.998723
Sy(7,9,15)	0.997819	0.998402	0.998677	0.998781
Sy(7,9,16)	0.998436	0.998698	0.998798
Sy(7,9,17)	0.998646	0.998745
Sy(7,9,18)	0.998613
Sy(7,10,11)	0.976007	0.984817	0.990694	0.994274	0.99627	0.997313	0.997824	0.998026
Sy(7,10,12)	0.987314	0.992356	0.995359	0.997	0.997844	0.998253	0.998413
Sy(7,10,13)	0.993522	0.996103	0.997489	0.998193	0.998531	0.998663
Sy(7,10,14)	0.99661	0.997816	0.998421	0.998709	0.998821
Sy(7,10,15)	0.998025	0.998563	0.998816	0.998914
Sy(7,10,16)	0.998639	0.998871	0.998959
Sy(7,10,17)	0.998884	0.998968
Sy(7,10,18)	0.998916
Sy(7,11,12)	0.986766	0.991978	0.995095	0.996808	0.99769	0.998117	0.998286
Sy(7,11,13)	0.993356	0.995988	0.997407	0.998127	0.998473	0.998608
Sy(7,11,14)	0.99661	0.997816	0.998421	0.998709	0.998821
Sy(7,11,15)	0.998093	0.998615	0.998862	0.998958
Sy(7,11,16)	0.998737	0.998955	0.999039
Sy(7,11,17)	0.999004	0.999079
Sy(7,11,18)	0.999088
Sy(7,12,13)	0.992856	0.995642	0.997155	0.997928	0.998298	0.998442
Sy(7,12,14)	0.996405	0.997668	0.998304	0.998606	0.998723
Sy(7,12,15)	0.998025	0.998563	0.998816	0.998914
Sy(7,12,16)	0.998737	0.998955	0.999039
Sy(7,12,17)	0.999042	0.999116
Sy(7,12,18)	0.999157
Sy(7,13,14)	0.995988	0.997364	0.998066	0.998399	0.998527
Sy(7,13,15)	0.997819	0.998402	0.998677	0.998781
Sy(7,13,16)	0.998639	0.998871	0.998959
Sy(7,13,17)	0.999004	0.999079
Sy(7,13,18)	0.999157
Sy(7,14,15)	0.997468	0.998125	0.99844	0.998561
Sy(7,14,16)	0.998436	0.998698	0.998798
Sy(7,14,17)	0.998884	0.998968
Sy(7,14,18)	0.999088
Sy(7,15,16)	0.99809	0.998396	0.998514
Sy(7,15,17)	0.998646	0.998745
Sy(7,15,18)	0.998916
Sy(7,16,17)	0.998261	0.998379
Sy(7,16,18)	0.998613
Sy(7,17,18)	0.998158
Sy(8,9,10)	0.93856	0.954211	0.966729	0.97604	0.982507	0.986693	0.989231	0.990634	0.991246
Sy(8,9,11)	0.961054	0.972118	0.980184	0.985675	0.989167	0.991248	0.992384	0.992876
Sy(8,9,12)	0.976007	0.983116	0.987874	0.990857	0.992612	0.993555	0.99396
Sy(8,9,13)	0.985211	0.989419	0.992025	0.993547	0.994357	0.994697
Sy(8,9,14)	0.990503	0.992831	0.994185	0.994904	0.995204
Sy(8,9,15)	0.993342	0.994571	0.995225	0.995498
Sy(8,9,16)	0.994746	0.995352	0.995606
Sy(8,9,17)	0.995315	0.995555
Sy(8,9,18)	0.995372
Sy(8,10,11)	0.961054	0.972118	0.980184	0.985675	0.989167	0.991248	0.992384	0.992876
Sy(8,10,12)	0.976438	0.983455	0.988145	0.991078	0.992799	0.993728	0.994127
Sy(8,10,13)	0.98579	0.989876	0.992398	0.993861	0.994639	0.994971
Sy(8,10,14)	0.991098	0.993316	0.994593	0.995266	0.995548
Sy(8,10,15)	0.993947	0.995092	0.995694	0.995945
Sy(8,10,16)	0.995383	0.995936	0.996165
Sy(8,10,17)	0.996013	0.996228
Sy(8,10,18)	0.996153
Sy(8,11,12)	0.976007	0.983116	0.987874	0.990857	0.992612	0.993555	0.99396
Sy(8,11,13)	0.98579	0.989876	0.992398	0.993861	0.994639	0.994971
Sy(8,11,14)	0.991295	0.993477	0.994728	0.995385	0.995663
Sy(8,11,15)	0.994231	0.995331	0.995903	0.996141
Sy(8,11,16)	0.995742	0.996257	0.99647
Sy(8,11,17)	0.996453	0.996649
Sy(8,11,18)	0.99669
Sy(8,12,13)	0.985211	0.989419	0.992025	0.993547	0.994357	0.994697
Sy(8,12,14)	0.991098	0.993316	0.994593	0.995266	0.995548
Sy(8,12,15)	0.994231	0.995331	0.995903	0.996141
Sy(8,12,16)	0.995849	0.996351	0.996556
Sy(8,12,17)	0.996659	0.996843
Sy(8,12,18)	0.997
Sy(8,13,14)	0.990503	0.992831	0.994185	0.994904	0.995204
Sy(8,13,15)	0.993947	0.995092	0.995694	0.995945
Sy(8,13,16)	0.995742	0.996257	0.99647
Sy(8,13,17)	0.996659	0.996843
Sy(8,13,18)	0.997106
Sy(8,14,15)	0.993342	0.994571	0.995225	0.995498
Sy(8,14,16)	0.995383	0.995936	0.996165
Sy(8,14,17)	0.996453	0.996649
Sy(8,14,18)	0.997
Sy(8,15,16)	0.994746	0.995352	0.995606
Sy(8,15,17)	0.996013	0.996228
Sy(8,15,18)	0.99669
Sy(8,16,17)	0.995315	0.995555
Sy(8,16,18)	0.996153
Sy(8,17,18)	0.995372
Sy(9,10,11)	0.93856	0.951816	0.962146	0.969746	0.975036	0.978476	0.980475	0.981376
Sy(9,10,12)	0.958861	0.96797	0.974567	0.979101	0.982016	0.98369	0.984432
Sy(9,10,13)	0.972221	0.97804	0.981993	0.984516	0.985956	0.986589
Sy(9,10,14)	0.980537	0.98404	0.986262	0.987527	0.988081
Sy(9,10,15)	0.985463	0.98745	0.988579	0.989074
Sy(9,10,16)	0.988216	0.989239	0.989687
Sy(9,10,17)	0.989597	0.990008
Sy(9,10,18)	0.990103
Sy(9,11,12)	0.958861	0.96797	0.974567	0.979101	0.982016	0.98369	0.984432
Sy(9,11,13)	0.972677	0.978429	0.982335	0.984822	0.986234	0.98685
Sy(9,11,14)	0.981235	0.984659	0.986825	0.988047	0.988577
Sy(9,11,15)	0.986309	0.988228	0.989309	0.989776
Sy(9,11,16)	0.989175	0.990147	0.990567
Sy(9,11,17)	0.990657	0.99104
Sy(9,11,18)	0.991265
Sy(9,12,13)	0.972221	0.97804	0.981993	0.984516	0.985956	0.986589
Sy(9,12,14)	0.981235	0.984659	0.986825	0.988047	0.988577
Sy(9,12,15)	0.986596	0.988492	0.989557	0.990015
Sy(9,12,16)	0.989666	0.990613	0.991019
Sy(9,12,17)	0.991312	0.991679
Sy(9,12,18)	0.992065
Sy(9,13,14)	0.980537	0.98404	0.986262	0.987527	0.988081
Sy(9,13,15)	0.986309	0.988228	0.989309	0.989776
Sy(9,13,16)	0.989666	0.990613	0.991019
Sy(9,13,17)	0.991533	0.991895
Sy(9,13,18)	0.992473
Sy(9,14,15)	0.985463	0.98745	0.988579	0.989074
Sy(9,14,16)	0.989175	0.990147	0.990567
Sy(9,14,17)	0.991312	0.991679
Sy(9,14,18)	0.992473
Sy(9,15,16)	0.988216	0.989239	0.989687
Sy(9,15,17)	0.990657	0.99104
Sy(9,15,18)	0.992065
Sy(9,16,17)	0.989597	0.990008
Sy(9,16,18)	0.991265
Sy(9,17,18)	0.990103
Sy(10,11,12)	0.933794	0.94478	0.953189	0.959316	0.963517	0.966101	0.967303
Sy(10,11,13)	0.952375	0.959807	0.965165	0.96881	0.97104	0.97207
Sy(10,11,14)	0.964654	0.969392	0.972594	0.974544	0.975441
Sy(10,11,15)	0.972466	0.97531	0.977036	0.977828
Sy(10,11,16)	0.97725	0.978793	0.979501
Sy(10,11,17)	0.980008	0.980647
Sy(10,11,18)	0.981397
Sy(10,12,13)	0.952375	0.959807	0.965165	0.96881	0.97104	0.97207
Sy(10,12,14)	0.965226	0.969929	0.973109	0.975043	0.975931
Sy(10,12,15)	0.973398	0.976205	0.977905	0.978683
Sy(10,12,16)	0.978432	0.979944	0.980635
Sy(10,12,17)	0.981376	0.981997
Sy(10,12,18)	0.982915
Sy(10,13,14)	0.964654	0.969392	0.972594	0.974544	0.975441
Sy(10,13,15)	0.973398	0.976205	0.977905	0.978683
Sy(10,13,16)	0.978829	0.980331	0.981017
Sy(10,13,17)	0.982067	0.982679
Sy(10,13,18)	0.983837
Sy(10,14,15)	0.972466	0.97531	0.977036	0.977828
Sy(10,14,16)	0.978432	0.979944	0.980635
Sy(10,14,17)	0.982067	0.982679
Sy(10,14,18)	0.984147
Sy(10,15,16)	0.97725	0.978793	0.979501
Sy(10,15,17)	0.981376	0.981997
Sy(10,15,18)	0.983837
Sy(10,16,17)	0.980008	0.980647
Sy(10,16,18)	0.982915
Sy(10,17,18)	0.981397
Sy(11,12,13)	0.924264	0.93314	0.939773	0.944447	0.947407	0.948827
Sy(11,12,14)	0.941526	0.94741	0.951528	0.954126	0.955367
Sy(11,12,15)	0.953093	0.956749	0.959047	0.960141
Sy(11,12,16)	0.960642	0.962689	0.963662
Sy(11,12,17)	0.9654	0.966272
Sy(11,12,18)	0.968204
Sy(11,13,14)	0.941526	0.94741	0.951528	0.954126	0.955367
Sy(11,13,15)	0.953757	0.957399	0.959687	0.960777
Sy(11,13,16)	0.961758	0.963791	0.964755
Sy(11,13,17)	0.966838	0.9677
Sy(11,13,18)	0.96988
Sy(11,14,15)	0.953093	0.956749	0.959047	0.960141
Sy(11,14,16)	0.961758	0.963791	0.964755
Sy(11,14,17)	0.967319	0.968178
Sy(11,14,18)	0.970723
Sy(11,15,16)	0.960642	0.962689	0.963662
Sy(11,15,17)	0.966838	0.9677
Sy(11,15,18)	0.970723
Sy(11,16,17)	0.9654	0.966272
Sy(11,16,18)	0.96988
Sy(11,17,18)	0.968204
Sy(12,13,14)	0.910637	0.917543	0.922479	0.925649	0.927191
Sy(12,13,15)	0.926917	0.931316	0.934131	0.935497
Sy(12,13,16)	0.938031	0.940544	0.941759
Sy(12,13,17)	0.94546	0.946548
Sy(12,13,18)	0.950247
Sy(12,14,15)	0.926917	0.931316	0.934131	0.935497
Sy(12,14,16)	0.938766	0.941274	0.942487
Sy(12,14,17)	0.946711	0.947796
Sy(12,14,18)	0.951872
Sy(12,15,16)	0.938031	0.940544	0.941759
Sy(12,15,17)	0.946711	0.947796
Sy(12,15,18)	0.952414
Sy(12,16,17)	0.94546	0.946548
Sy(12,16,18)	0.951872
Sy(12,17,18)	0.950247
Sy(13,14,15)	0.893614	0.898674	0.901949	0.903554
Sy(13,14,16)	0.909177	0.912111	0.913547
Sy(13,14,17)	0.920006	0.921294
Sy(13,14,18)	0.92739
Sy(13,15,16)	0.909177	0.912111	0.913547
Sy(13,15,17)	0.920789	0.922076
Sy(13,15,18)	0.928733
Sy(13,16,17)	0.920006	0.921294
Sy(13,16,18)	0.928733
Sy(13,17,18)	0.92739
Sy(14,15,16)	0.873771	0.877083	0.878711
Sy(14,15,17)	0.888812	0.89028
Sy(14,15,18)	0.899458
Sy(14,16,17)	0.888812	0.89028
Sy(14,16,18)	0.900269
Sy(14,17,18)	0.899458
Sy(15,16,17)	0.851592	0.85322
Sy(15,16,18)	0.866238
Sy(15,17,18)	0.866238
Sy(16,17,18)	0.82747
k= 15 (mut=0.05)
Scheme	2	3	4	5	6	7	8	9	10	11	12	13	14
Sy(1)	0.373497	0.394367	0.417003	0.441542	0.468091	0.496678	0.52716	0.559135	0.592429	0.627056	0.663542	0.702666	0.744657
Sy(2)	0.391076	0.413297	0.437342	0.463295	0.491162	0.520771	0.551674	0.583541	0.616162	0.649613	0.683889	0.717526	0.744657
Sy(3)	0.406574	0.429773	0.454728	0.481411	0.509621	0.538879	0.56871	0.598659	0.628402	0.657432	0.683889	0.702666
Sy(4)	0.419622	0.443322	0.468553	0.495091	0.522452	0.550089	0.577385	0.603746	0.628402	0.649613	0.663542
Sy(5)	0.429876	0.453498	0.478229	0.503596	0.529042	0.55388	0.577385	0.598659	0.616162	0.627056
Sy(6)	0.437	0.459859	0.483199	0.506489	0.529042	0.550089	0.56871	0.583541	0.592429
Sy(7)	0.44068	0.462015	0.483199	0.503596	0.522452	0.538879	0.551674	0.559135
Sy(8)	0.44068	0.459859	0.478229	0.495091	0.509621	0.520771	0.52716
Sy(9)	0.437	0.453498	0.468553	0.481411	0.491162	0.496678
Sy(10)	0.429876	0.443322	0.454728	0.463295	0.468091
Sy(11)	0.419622	0.429773	0.437342	0.441542
Sy(12)	0.406574	0.413297	0.417003
Sy(13)	0.391076	0.394367
Sy(14)	0.373497
k= 19 (mut=0.05)
Scheme	2	3	4	5	6	7	8	9	10	11	12	13	14	15	16	17	18
Sy(1)	0.30406	0.317569	0.332071	0.347652	0.3644	0.382401	0.401735	0.422455	0.444563	0.46799	0.492759	0.518928	0.546652	0.576251	0.608105	0.642481	0.679341
Sy(2)	0.315736	0.330051	0.345416	0.361913	0.37962	0.398607	0.418915	0.440532	0.463364	0.487383	0.51258	0.538992	0.566743	0.595877	0.625994	0.655541	0.679341
Sy(3)	0.326332	0.341315	0.357371	0.374568	0.392959	0.412569	0.433365	0.455231	0.478074	0.501799	0.526316	0.551551	0.577278	0.60274	0.625994	0.642481
Sy(4)	0.335713	0.351194	0.367732	0.385365	0.404099	0.423883	0.444582	0.466057	0.488138	0.510632	0.53332	0.555821	0.577278	0.595877	0.608105
Sy(5)	0.343763	0.359545	0.37632	0.394077	0.412752	0.432196	0.452244	0.472676	0.493232	0.513601	0.53332	0.551551	0.566743	0.576251
Sy(6)	0.350378	0.366237	0.382967	0.400492	0.418658	0.437285	0.456131	0.474901	0.493232	0.510632	0.526316	0.538992	0.546652
Sy(7)	0.355463	0.371148	0.387515	0.404412	0.421656	0.439	0.456131	0.472676	0.488138	0.501799	0.51258	0.518928
Sy(8)	0.358927	0.374157	0.389817	0.405731	0.421656	0.437285	0.452244	0.466057	0.478074	0.487383	0.492759
Sy(9)	0.36069	0.375167	0.389817	0.404412	0.418658	0.432196	0.444582	0.455231	0.463364	0.46799
Sy(10)	0.36069	0.374157	0.387515	0.400492	0.412752	0.423883	0.433365	0.440532	0.444563
Sy(11)	0.358927	0.371148	0.382967	0.394077	0.404099	0.412569	0.418915	0.422455
Sy(12)	0.355463	0.366237	0.37632	0.385365	0.392959	0.398607	0.401735
Sy(13)	0.350378	0.359545	0.367732	0.374568	0.37962	0.382401
Sy(14)	0.343763	0.351194	0.357371	0.361913	0.3644
Sy(15)	0.335713	0.341315	0.345416	0.347652
Sy(16)	0.326332	0.330051	0.332071
Sy(17)	0.315736	0.317569
Sy(18)	0.30406
k= 15 (mut=0.05)
Scheme	2	3	4	5	6	7	8	9	10	11	12	13	14
Sy(1,2)	0.427318	0.45063	0.475752	0.502737	0.531541	0.561915	0.593374	0.625783	0.658989	0.693092	0.727816	0.761318	0.787595
Sy(1,3)	0.471944	0.496539	0.522717	0.550356	0.579119	0.608406	0.638	0.667586	0.696908	0.725168	0.750158	0.767133
Sy(1,4)	0.508477	0.533348	0.559341	0.586073	0.612903	0.639494	0.665519	0.690574	0.713784	0.733211	0.745459
Sy(1,5)	0.537761	0.561995	0.586667	0.611144	0.635011	0.657944	0.679526	0.698949	0.714623	0.724076
Sy(1,6)	0.560429	0.583158	0.605496	0.627008	0.647337	0.666127	0.68267	0.695682	0.703305
Sy(1,7)	0.576938	0.59737	0.616857	0.635021	0.651551	0.665857	0.676897	0.683237
Sy(1,8)	0.58765	0.605391	0.621758	0.636439	0.648968	0.658497	0.66389
Sy(1,9)	0.593144	0.607996	0.621159	0.632251	0.64059	0.645257
Sy(1,10)	0.594026	0.605936	0.615849	0.623228	0.627322
Sy(1,11)	0.590898	0.599839	0.606431	0.610062
Sy(1,12)	0.584266	0.590203	0.593453
Sy(1,13)	0.574538	0.577471
Sy(1,14)	0.562089
Sy(2,3)	0.446868	0.471509	0.497924	0.526049	0.55562	0.58611	0.617257	0.648769	0.680495	0.711861	0.740683	0.761318
Sy(2,4)	0.49247	0.518148	0.545206	0.573302	0.601819	0.630442	0.658798	0.686521	0.712766	0.735385	0.750158
Sy(2,5)	0.529104	0.554612	0.580802	0.607031	0.632893	0.658028	0.681995	0.703937	0.722031	0.733211
Sy(2,6)	0.557682	0.581916	0.60592	0.629236	0.651516	0.672332	0.690913	0.705767	0.714623
Sy(2,7)	0.578874	0.600835	0.621923	0.641764	0.659998	0.675956	0.688427	0.695682
Sy(2,8)	0.593192	0.612346	0.630139	0.646254	0.660137	0.670801	0.676897
Sy(2,9)	0.601361	0.617438	0.631805	0.644018	0.653275	0.658497
Sy(2,10)	0.604142	0.617062	0.627913	0.636048	0.64059
Sy(2,11)	0.60228	0.612005	0.619228	0.623228
Sy(2,12)	0.596403	0.602872	0.606431
Sy(2,13)	0.58701	0.590203
Sy(2,14)	0.574538
Sy(3,4)	0.463851	0.489302	0.516301	0.544566	0.573553	0.602852	0.632009	0.660625	0.68794	0.711861	0.727816
Sy(3,5)	0.509912	0.535991	0.562982	0.590271	0.617431	0.643994	0.669482	0.693044	0.712766	0.725168
Sy(3,6)	0.546084	0.571362	0.596609	0.621343	0.645138	0.667507	0.687644	0.703937	0.713784
Sy(3,7)	0.573337	0.596554	0.618998	0.640269	0.659922	0.677244	0.690913	0.698949
Sy(3,8)	0.592409	0.612812	0.631886	0.649253	0.664303	0.675956	0.68267
Sy(3,9)	0.604194	0.621394	0.636852	0.650061	0.660137	0.665857
Sy(3,10)	0.609635	0.623497	0.635199	0.644018	0.648968
Sy(3,11)	0.609655	0.620112	0.627913	0.632251
Sy(3,12)	0.605042	0.612005	0.615849
Sy(3,13)	0.596403	0.599839
Sy(3,14)	0.584266
Sy(4,5)	0.477788	0.503401	0.530092	0.557323	0.584603	0.611346	0.636972	0.660625	0.680495	0.693092
Sy(4,6)	0.523698	0.549335	0.575156	0.600676	0.625329	0.648546	0.669482	0.686521	0.696908
Sy(4,7)	0.558756	0.582804	0.606243	0.628568	0.649243	0.667507	0.681995	0.690574
Sy(4,8)	0.584019	0.605441	0.625581	0.643961	0.659922	0.672332	0.679526
Sy(4,9)	0.600618	0.618815	0.635215	0.649253	0.659998	0.666127
Sy(4,10)	0.609695	0.624411	0.636852	0.646254	0.651551
Sy(4,11)	0.612384	0.623497	0.631805	0.636439
Sy(4,12)	0.609655	0.617062	0.621159
Sy(4,13)	0.60228	0.605936
Sy(4,14)	0.590898
Sy(5,6)	0.488233	0.51322	0.538596	0.563849	0.588325	0.611346	0.632009	0.648769	0.658989
Sy(5,7)	0.533278	0.557523	0.58136	0.604171	0.625329	0.643994	0.658798	0.667586
Sy(5,8)	0.56652	0.588603	0.609477	0.628568	0.645138	0.658028	0.665519
Sy(5,9)	0.589415	0.608418	0.625581	0.640269	0.651516	0.657944
Sy(5,10)	0.603356	0.618815	0.631886	0.641764	0.647337
Sy(5,11)	0.609695	0.621394	0.630139	0.635021
Sy(5,12)	0.609635	0.617438	0.621758
Sy(5,13)	0.604142	0.607996
Sy(5,14)	0.594026
Sy(6,7)	0.494744	0.518227	0.541485	0.563849	0.584603	0.602852	0.617257	0.625783
Sy(6,8)	0.538145	0.560295	0.58136	0.600676	0.617431	0.630442	0.638
Sy(6,9)	0.569133	0.588603	0.606243	0.621343	0.632893	0.639494
Sy(6,10)	0.589415	0.605441	0.618998	0.629236	0.635011
Sy(6,11)	0.600618	0.612812	0.621923	0.627008
Sy(6,12)	0.604194	0.612346	0.616857
Sy(6,13)	0.601361	0.605391
Sy(6,14)	0.593144
Sy(7,8)	0.496931	0.518227	0.538596	0.557323	0.573553	0.58611	0.593374
Sy(7,9)	0.538145	0.557523	0.575156	0.590271	0.601819	0.608406
Sy(7,10)	0.56652	0.582804	0.596609	0.607031	0.612903
Sy(7,11)	0.584019	0.596554	0.60592	0.611144
Sy(7,12)	0.592409	0.600835	0.605496
Sy(7,13)	0.593192	0.59737
Sy(7,14)	0.58765
Sy(8,9)	0.494744	0.51322	0.530092	0.544566	0.55562	0.561915
Sy(8,10)	0.533278	0.549335	0.562982	0.573302	0.579119
Sy(8,11)	0.558756	0.571362	0.580802	0.586073
Sy(8,12)	0.573337	0.581916	0.586667
Sy(8,13)	0.578874	0.583158
Sy(8,14)	0.576938
Sy(9,10)	0.488233	0.503401	0.516301	0.526049	0.531541
Sy(9,11)	0.523698	0.535991	0.545206	0.550356
Sy(9,12)	0.546084	0.554612	0.559341
Sy(9,13)	0.557682	0.561995
Sy(9,14)	0.560429
Sy(10,11)	0.477788	0.489302	0.497924	0.502737
Sy(10,12)	0.509912	0.518148	0.522717
Sy(10,13)	0.529104	0.533348
Sy(10,14)	0.537761
Sy(11,12)	0.463851	0.471509	0.475752
Sy(11,13)	0.49247	0.496539
Sy(11,14)	0.508477
Sy(12,13)	0.446868	0.45063
Sy(12,14)	0.471944
Sy(13,14)	0.427318
k= 19 (mut=0.05)
Scheme	2	3	4	5	6	7	8	9	10	11	12	13	14	15	16	17	18
Sy(1,2)	0.342915	0.358058	0.374279	0.391655	0.41026	0.430151	0.451354	0.473829	0.497473	0.522315	0.548346	0.575614	0.604206	0.634045	0.664548	0.693945	0.716972
Sy(1,3)	0.376298	0.392569	0.409915	0.428384	0.448004	0.468762	0.490572	0.513269	0.53683	0.561166	0.586177	0.611727	0.637409	0.662237	0.684169	0.699048
Sy(1,4)	0.404826	0.421784	0.439738	0.458688	0.478588	0.499319	0.520677	0.542569	0.564873	0.5874	0.609902	0.631859	0.652255	0.669309	0.680048
Sy(1,5)	0.429003	0.446253	0.46435	0.483225	0.50274	0.522667	0.542863	0.563184	0.583409	0.603245	0.622162	0.639234	0.652998	0.661289
Sy(1,6)	0.449238	0.466413	0.48422	0.502505	0.521036	0.539642	0.558149	0.576343	0.593923	0.61039	0.624935	0.636365	0.643054
Sy(1,7)	0.465856	0.482609	0.499712	0.516931	0.534085	0.55098	0.567413	0.583094	0.597575	0.610155	0.619856	0.625422
Sy(1,8)	0.479114	0.495105	0.511116	0.52696	0.542439	0.557347	0.571428	0.584278	0.595297	0.603674	0.60841
Sy(1,9)	0.489208	0.504113	0.518781	0.533016	0.546608	0.55933	0.570826	0.58058	0.587913	0.592013
Sy(1,10)	0.496293	0.509906	0.523042	0.535498	0.547056	0.557415	0.566128	0.572619	0.576217
Sy(1,11)	0.500585	0.512748	0.524214	0.534776	0.544169	0.552011	0.557811	0.561004
Sy(1,12)	0.502298	0.512896	0.522599	0.531164	0.53827	0.543493	0.546352
Sy(1,13)	0.50164	0.510595	0.51845	0.524926	0.529662	0.532241
Sy(1,14)	0.498815	0.506056	0.511989	0.516307	0.51865
Sy(1,15)	0.493996	0.49946	0.503418	0.505559
Sy(1,16)	0.487336	0.490981	0.492946
Sy(1,17)	0.47898	0.480792
Sy(1,18)	0.469079
Sy(2,3)	0.35597	0.371974	0.389099	0.407412	0.426962	0.447763	0.469765	0.492844	0.516982	0.542123	0.56823	0.595269	0.622988	0.650545	0.675851	0.693945
Sy(2,4)	0.39029	0.407401	0.425601	0.444909	0.465307	0.486702	0.508916	0.531888	0.555504	0.579618	0.604035	0.628291	0.651352	0.671213	0.684169
Sy(2,5)	0.419366	0.437078	0.455752	0.475339	0.495716	0.516671	0.538084	0.559819	0.581662	0.603342	0.624326	0.643612	0.659502	0.669309
Sy(2,6)	0.443739	0.461594	0.4802	0.499414	0.519007	0.538815	0.558686	0.578386	0.597613	0.615844	0.632179	0.645227	0.652998
Sy(2,7)	0.46384	0.481414	0.499445	0.517697	0.535987	0.554134	0.57192	0.589039	0.605007	0.619038	0.629997	0.636365
Sy(2,8)	0.48001	0.496896	0.513882	0.530776	0.547381	0.56349	0.578816	0.592922	0.60513	0.614504	0.619856
Sy(2,9)	0.492511	0.508324	0.523953	0.539196	0.553844	0.567645	0.580207	0.590948	0.599088	0.603674
Sy(2,10)	0.501551	0.516038	0.530077	0.543459	0.555957	0.567226	0.576767	0.583922	0.587913
Sy(2,11)	0.507394	0.520367	0.532649	0.544026	0.554204	0.562749	0.569103	0.572619
Sy(2,12)	0.510301	0.521624	0.532036	0.541282	0.54899	0.554682	0.557811
Sy(2,13)	0.510528	0.520107	0.528551	0.535548	0.540685	0.543493
Sy(2,14)	0.508317	0.516072	0.522458	0.527123	0.529662
Sy(2,15)	0.503879	0.509737	0.513998	0.516307
Sy(2,16)	0.497396	0.501306	0.503418
Sy(2,17)	0.489039	0.490981
Sy(2,18)	0.47898
Sy(3,4)	0.367742	0.384425	0.402229	0.421188	0.441305	0.462513	0.484667	0.507686	0.531452	0.555833	0.580664	0.605552	0.629531	0.650545	0.664548
Sy(3,5)	0.402791	0.420517	0.439283	0.459062	0.47975	0.501158	0.523177	0.545652	0.568383	0.591112	0.613333	0.634026	0.651352	0.662237
Sy(3,6)	0.432199	0.45039	0.469432	0.489198	0.509471	0.530097	0.55091	0.571671	0.592079	0.611604	0.629295	0.643612	0.652255
Sy(3,7)	0.45654	0.474672	0.493363	0.512382	0.531544	0.550671	0.569521	0.587781	0.604943	0.620166	0.632179	0.639234
Sy(3,8)	0.476265	0.493847	0.511617	0.529372	0.546919	0.56403	0.580401	0.595567	0.608795	0.619038	0.624935
Sy(3,9)	0.491723	0.508301	0.52475	0.540866	0.556433	0.571171	0.584661	0.596271	0.60513	0.610155
Sy(3,10)	0.503193	0.518448	0.533287	0.547497	0.560828	0.572908	0.583191	0.590948	0.595297
Sy(3,11)	0.510994	0.524697	0.537719	0.549836	0.560722	0.569905	0.576767	0.58058
Sy(3,12)	0.515446	0.527431	0.538497	0.548364	0.556624	0.562749	0.566128
Sy(3,13)	0.516857	0.527012	0.536004	0.543481	0.54899	0.552011
Sy(3,14)	0.515518	0.523754	0.53056	0.535548	0.53827
Sy(3,15)	0.511687	0.517915	0.522458	0.524926
Sy(3,16)	0.50558	0.509737	0.511989
Sy(3,17)	0.497396	0.49946
Sy(3,18)	0.487336
Sy(4,5)	0.378058	0.395204	0.413411	0.432664	0.452884	0.473911	0.495615	0.517819	0.54031	0.562825	0.584891	0.605552	0.622988	0.634045
Sy(4,6)	0.413599	0.431669	0.450657	0.470456	0.490868	0.511747	0.532893	0.554061	0.574942	0.595015	0.613333	0.628291	0.637409
Sy(4,7)	0.443095	0.461437	0.480425	0.499842	0.519509	0.539226	0.55873	0.577696	0.595609	0.611604	0.624326	0.631859
Sy(4,8)	0.467148	0.485165	0.503455	0.521816	0.540046	0.557887	0.575019	0.590959	0.604943	0.615844	0.622162
Sy(4,9)	0.486222	0.503371	0.520456	0.537266	0.553563	0.569042	0.583266	0.595567	0.605007	0.61039
Sy(4,10)	0.500688	0.516574	0.53208	0.546986	0.56101	0.573761	0.584661	0.592922	0.597575
Sy(4,11)	0.510938	0.525269	0.538935	0.551688	0.56318	0.572908	0.580207	0.584278
Sy(4,12)	0.517353	0.529925	0.541571	0.551981	0.560722	0.567226	0.570826
Sy(4,13)	0.520306	0.530983	0.540462	0.548364	0.554204	0.557415
Sy(4,14)	0.520147	0.528819	0.536004	0.541282	0.544169
Sy(4,15)	0.517188	0.523754	0.528551	0.531164
Sy(4,16)	0.511687	0.516072	0.51845
Sy(4,17)	0.503879	0.506056
Sy(4,18)	0.493996
Sy(5,6)	0.386772	0.404126	0.422414	0.441546	0.461352	0.481677	0.502295	0.522941	0.543287	0.562825	0.580664	0.595269	0.604206
Sy(5,7)	0.422535	0.440635	0.459443	0.478761	0.498424	0.518195	0.537797	0.556886	0.574942	0.591112	0.604035	0.611727
Sy(5,8)	0.451846	0.469959	0.488424	0.507051	0.525613	0.543828	0.561354	0.577696	0.592079	0.603342	0.609902
Sy(5,9)	0.475324	0.492794	0.510274	0.527543	0.544329	0.560306	0.575019	0.587781	0.597613	0.603245
Sy(5,10)	0.493458	0.509797	0.525807	0.541239	0.555788	0.569042	0.580401	0.589039	0.593923
Sy(5,11)	0.506736	0.521573	0.535765	0.549033	0.56101	0.571171	0.578816	0.583094
Sy(5,12)	0.515615	0.52869	0.540824	0.551688	0.560828	0.567645	0.571428
Sy(5,13)	0.520538	0.531672	0.541571	0.549836	0.555957	0.55933
Sy(5,14)	0.521926	0.530983	0.538497	0.544026	0.547056
Sy(5,15)	0.520147	0.527012	0.532036	0.534776
Sy(5,16)	0.515518	0.520107	0.522599
Sy(5,17)	0.508317	0.510595
Sy(5,18)	0.498815
Sy(6,7)	0.393752	0.411022	0.429023	0.447582	0.466526	0.485609	0.504536	0.522941	0.54031	0.555833	0.56823	0.575614
Sy(6,8)	0.429437	0.447207	0.465395	0.483824	0.502244	0.520356	0.537797	0.554061	0.568383	0.579618	0.586177
Sy(6,9)	0.458256	0.475725	0.493285	0.510694	0.527657	0.543828	0.55873	0.571671	0.581662	0.5874
Sy(6,10)	0.480855	0.497419	0.513715	0.52946	0.544329	0.557887	0.569521	0.578386	0.583409
Sy(6,11)	0.497843	0.513032	0.527599	0.541239	0.553563	0.56403	0.57192	0.576343
Sy(6,12)	0.509774	0.523245	0.535765	0.546986	0.556433	0.56349	0.567413
Sy(6,13)	0.517175	0.52869	0.538935	0.547497	0.553844	0.557347
Sy(6,14)	0.520538	0.529925	0.537719	0.543459	0.546608
Sy(6,15)	0.520306	0.527431	0.532649	0.535498
Sy(6,16)	0.516857	0.521624	0.524214
Sy(6,17)	0.510528	0.512896
Sy(6,18)	0.50164
Sy(7,8)	0.398869	0.415729	0.433046	0.450644	0.468268	0.485609	0.502295	0.517819	0.531452	0.542123	0.548346
Sy(7,9)	0.434144	0.451196	0.468409	0.485529	0.502244	0.518195	0.532893	0.545652	0.555504	0.561166
Sy(7,10)	0.462145	0.478636	0.49492	0.510694	0.525613	0.539226	0.55091	0.559819	0.564873
Sy(7,11)	0.483641	0.498973	0.513715	0.527543	0.540046	0.550671	0.558686	0.563184
Sy(7,12)	0.499311	0.513032	0.525807	0.537266	0.546919	0.554134	0.558149
Sy(7,13)	0.509774	0.521573	0.53208	0.540866	0.547381	0.55098
Sy(7,14)	0.515615	0.525269	0.533287	0.539196	0.542439
Sy(7,15)	0.517353	0.524697	0.530077	0.533016
Sy(7,16)	0.515446	0.520367	0.523042
Sy(7,17)	0.510301	0.512748
Sy(7,18)	0.502298
Sy(8,9)	0.402	0.418102	0.434399	0.450644	0.466526	0.481677	0.495615	0.507686	0.516982	0.522315
Sy(8,10)	0.436511	0.452536	0.468409	0.483824	0.498424	0.511747	0.523177	0.531888	0.53683
Sy(8,11)	0.463445	0.478636	0.493285	0.507051	0.519509	0.530097	0.538084	0.542569
Sy(8,12)	0.483641	0.497419	0.510274	0.521816	0.531544	0.538815	0.542863
Sy(8,13)	0.497843	0.509797	0.520456	0.529372	0.535987	0.539642
Sy(8,14)	0.506736	0.516574	0.52475	0.530776	0.534085
Sy(8,15)	0.510938	0.518448	0.523953	0.52696
Sy(8,16)	0.510994	0.516038	0.518781
Sy(8,17)	0.507394	0.509906
Sy(8,18)	0.500585
Sy(9,10)	0.403046	0.418102	0.433046	0.447582	0.461352	0.473911	0.484667	0.492844	0.497473
Sy(9,11)	0.436511	0.451196	0.465395	0.478761	0.490868	0.501158	0.508916	0.513269
Sy(9,12)	0.462145	0.475725	0.488424	0.499842	0.509471	0.516671	0.520677
Sy(9,13)	0.480855	0.492794	0.503455	0.512382	0.519007	0.522667
Sy(9,14)	0.493458	0.503371	0.511617	0.517697	0.521036
Sy(9,15)	0.500688	0.508301	0.513882	0.516931
Sy(9,16)	0.503193	0.508324	0.511116
Sy(9,17)	0.501551	0.504113
Sy(9,18)	0.496293
Sy(10,11)	0.402	0.415729	0.429023	0.441546	0.452884	0.462513	0.469765	0.473829
Sy(10,12)	0.434144	0.447207	0.459443	0.470456	0.47975	0.486702	0.490572
Sy(10,13)	0.458256	0.469959	0.480425	0.489198	0.495716	0.499319
Sy(10,14)	0.475324	0.485165	0.493363	0.499414	0.50274
Sy(10,15)	0.486222	0.493847	0.499445	0.502505
Sy(10,16)	0.491723	0.496896	0.499712
Sy(10,17)	0.492511	0.495105
Sy(10,18)	0.489208
Sy(11,12)	0.398869	0.411022	0.422414	0.432664	0.441305	0.447763	0.451354
Sy(11,13)	0.429437	0.440635	0.450657	0.459062	0.465307	0.468762
Sy(11,14)	0.451846	0.461437	0.469432	0.475339	0.478588
Sy(11,15)	0.467148	0.474672	0.4802	0.483225
Sy(11,16)	0.476265	0.481414	0.48422
Sy(11,17)	0.48001	0.482609
Sy(11,18)	0.479114
Sy(12,13)	0.393752	0.404126	0.413411	0.421188	0.426962	0.430151
Sy(12,14)	0.422535	0.431669	0.439283	0.444909	0.448004
Sy(12,15)	0.443095	0.45039	0.455752	0.458688
Sy(12,16)	0.45654	0.461594	0.46435
Sy(12,17)	0.46384	0.466413
Sy(12,18)	0.465856
Sy(13,14)	0.386772	0.395204	0.402229	0.407412	0.41026
Sy(13,15)	0.413599	0.420517	0.425601	0.428384
Sy(13,16)	0.432199	0.437078	0.439738
Sy(13,17)	0.443739	0.446253
Sy(13,18)	0.449238
Sy(14,15)	0.378058	0.384425	0.389099	0.391655
Sy(14,16)	0.402791	0.407401	0.409915
Sy(14,17)	0.419366	0.421784
Sy(14,18)	0.429003
Sy(15,16)	0.367742	0.371974	0.374279
Sy(15,17)	0.39029	0.392569
Sy(15,18)	0.404826
Sy(16,17)	0.35597	0.358058
Sy(16,18)	0.376298
Sy(17,18)	0.342915
k= 15 (mut=0.05)
Scheme	2	3	4	5	6	7	8	9	10	11	12	13	14
Sy(1,2,3)	0.478947	0.50412	0.530949	0.559316	0.588884	0.6191	0.649826	0.680762	0.711701	0.741843	0.768877	0.787595
Sy(1,2,4)	0.521144	0.546951	0.573964	0.601787	0.629795	0.657798	0.685415	0.712262	0.737381	0.758653	0.772249
Sy(1,2,5)	0.55497	0.58032	0.606158	0.631846	0.657101	0.681567	0.704799	0.725884	0.743051	0.753505
Sy(1,2,6)	0.581218	0.605098	0.628598	0.651376	0.673099	0.693338	0.711289	0.725503	0.733891
Sy(1,2,7)	0.600467	0.621985	0.642612	0.662	0.67979	0.695285	0.707308	0.714249
Sy(1,2,8)	0.613194	0.63196	0.649385	0.66516	0.678702	0.689048	0.694926
Sy(1,2,9)	0.620142	0.63592	0.650022	0.661983	0.671011	0.67608
Sy(1,2,10)	0.622007	0.634719	0.645382	0.653351	0.657783
Sy(1,2,11)	0.619463	0.629047	0.636148	0.640069
Sy(1,2,12)	0.613065	0.619446	0.622947
Sy(1,2,13)	0.603264	0.606415
Sy(1,2,14)	0.590463
Sy(1,3,4)	0.521144	0.546951	0.573964	0.601787	0.629795	0.657798	0.685415	0.712262	0.737381	0.758653	0.772249
Sy(1,3,5)	0.560647	0.586361	0.612577	0.638642	0.66435	0.689302	0.713055	0.734659	0.752285	0.763041
Sy(1,3,6)	0.591464	0.615899	0.639942	0.663327	0.685707	0.706628	0.725231	0.739997	0.748728
Sy(1,3,7)	0.614334	0.636459	0.657721	0.677809	0.696304	0.71246	0.725023	0.73229
Sy(1,3,8)	0.629857	0.649249	0.667344	0.683798	0.697964	0.708808	0.714981
Sy(1,3,9)	0.638943	0.655334	0.670069	0.682606	0.692084	0.697414
Sy(1,3,10)	0.642411	0.655692	0.666879	0.675253	0.679918
Sy(1,3,11)	0.641026	0.651083	0.658549	0.662676
Sy(1,3,12)	0.635402	0.642111	0.645796
Sy(1,3,13)	0.626024	0.629341
Sy(1,3,14)	0.613346
Sy(1,4,5)	0.55497	0.58032	0.606158	0.631846	0.657101	0.681567	0.704799	0.725884	0.743051	0.753505
Sy(1,4,6)	0.591464	0.615899	0.639942	0.663327	0.685707	0.706628	0.725231	0.739997	0.748728
Sy(1,4,7)	0.618916	0.641238	0.662704	0.683017	0.70174	0.718108	0.730843	0.738213
Sy(1,4,8)	0.638086	0.657764	0.67619	0.692969	0.707434	0.718515	0.724826
Sy(1,4,9)	0.650031	0.666781	0.681878	0.694742	0.704477	0.709954
Sy(1,4,10)	0.655744	0.669393	0.680911	0.68954	0.694349
Sy(1,4,11)	0.656094	0.666471	0.674183	0.678447
Sy(1,4,12)	0.651759	0.658701	0.662515
Sy(1,4,13)	0.643283	0.646721
Sy(1,4,14)	0.631171
Sy(1,5,6)	0.581218	0.605098	0.628598	0.651376	0.673099	0.693338	0.711289	0.725503	0.733891
Sy(1,5,7)	0.614334	0.636459	0.657721	0.677809	0.696304	0.71246	0.725023	0.73229
Sy(1,5,8)	0.638086	0.657764	0.67619	0.692969	0.707434	0.718515	0.724826
Sy(1,5,9)	0.653692	0.670564	0.685778	0.69875	0.708567	0.714092
Sy(1,5,10)	0.662334	0.676161	0.687839	0.696592	0.70147
Sy(1,5,11)	0.665004	0.675567	0.68342	0.687764
Sy(1,5,12)	0.662482	0.669571	0.673468
Sy(1,5,13)	0.65538	0.658899
Sy(1,5,14)	0.644268
Sy(1,6,7)	0.600467	0.621985	0.642612	0.662	0.67979	0.695285	0.707308	0.714249
Sy(1,6,8)	0.629857	0.649249	0.667344	0.683798	0.697964	0.708808	0.714981
Sy(1,6,9)	0.650031	0.666781	0.681878	0.694742	0.704477	0.709954
Sy(1,6,10)	0.662334	0.676161	0.687839	0.696592	0.70147
Sy(1,6,11)	0.667953	0.678577	0.686476	0.690846
Sy(1,6,12)	0.667789	0.674951	0.678888
Sy(1,6,13)	0.662548	0.666115
Sy(1,6,14)	0.652873
Sy(1,7,8)	0.613194	0.63196	0.649385	0.66516	0.678702	0.689048	0.694926
Sy(1,7,9)	0.638943	0.655334	0.670069	0.682606	0.692084	0.697414
Sy(1,7,10)	0.655744	0.669393	0.680911	0.68954	0.694349
Sy(1,7,11)	0.665004	0.675567	0.68342	0.687764
Sy(1,7,12)	0.667789	0.674951	0.678888
Sy(1,7,13)	0.664922	0.668504
Sy(1,7,14)	0.657138
Sy(1,8,9)	0.620142	0.63592	0.650022	0.661983	0.671011	0.67608
Sy(1,8,10)	0.642411	0.655692	0.666879	0.675253	0.679918
Sy(1,8,11)	0.656094	0.666471	0.674183	0.678447
Sy(1,8,12)	0.662482	0.669571	0.673468
Sy(1,8,13)	0.662548	0.666115
Sy(1,8,14)	0.657138
Sy(1,9,10)	0.622007	0.634719	0.645382	0.653351	0.657783
Sy(1,9,11)	0.641026	0.651083	0.658549	0.662676
Sy(1,9,12)	0.651759	0.658701	0.662515
Sy(1,9,13)	0.65538	0.658899
Sy(1,9,14)	0.652873
Sy(1,10,11)	0.619463	0.629047	0.636148	0.640069
Sy(1,10,12)	0.635402	0.642111	0.645796
Sy(1,10,13)	0.643283	0.646721
Sy(1,10,14)	0.644268
Sy(1,11,12)	0.613065	0.619446	0.622947
Sy(1,11,13)	0.626024	0.629341
Sy(1,11,14)	0.631171
Sy(1,12,13)	0.603264	0.606415
Sy(1,12,14)	0.613346
Sy(1,13,14)	0.590463
Sy(2,3,4)	0.499936	0.526239	0.553993	0.582853	0.612235	0.641904	0.671484	0.700643	0.728503	0.752788	0.768877
Sy(2,3,5)	0.542513	0.569004	0.596241	0.623585	0.650768	0.67738	0.702985	0.726641	0.746342	0.758653
Sy(2,3,6)	0.575766	0.601126	0.626288	0.650915	0.674637	0.696991	0.717104	0.733309	0.743051
Sy(2,3,7)	0.600545	0.623627	0.645922	0.667085	0.686688	0.703964	0.71755	0.725503
Sy(2,3,8)	0.617525	0.637775	0.656735	0.674051	0.689061	0.700652	0.707308
Sy(2,3,9)	0.627641	0.644736	0.660149	0.673331	0.683366	0.689048
Sy(2,3,10)	0.631779	0.645602	0.657289	0.666085	0.671011
Sy(2,3,11)	0.630783	0.641234	0.649025	0.653351
Sy(2,3,12)	0.625347	0.63231	0.636148
Sy(2,3,13)	0.61601	0.619446
Sy(2,3,14)	0.603264
Sy(2,4,5)	0.542513	0.569004	0.596241	0.623585	0.650768	0.67738	0.702985	0.726641	0.746342	0.758653
Sy(2,4,6)	0.581728	0.607454	0.632979	0.658033	0.682214	0.705056	0.725649	0.742273	0.752285
Sy(2,4,7)	0.611218	0.634825	0.657698	0.679487	0.699734	0.717626	0.731726	0.739997
Sy(2,4,8)	0.631841	0.6527	0.67233	0.69032	0.70596	0.718061	0.725023
Sy(2,4,9)	0.644751	0.662489	0.678555	0.692337	0.702848	0.708808
Sy(2,4,10)	0.651003	0.665435	0.677677	0.686908	0.692084
Sy(2,4,11)	0.651563	0.662519	0.670704	0.675253
Sy(2,4,12)	0.647193	0.654511	0.658549
Sy(2,4,13)	0.638495	0.642111
Sy(2,4,14)	0.626024
Sy(2,5,6)	0.575766	0.601126	0.626288	0.650915	0.674637	0.696991	0.717104	0.733309	0.743051
Sy(2,5,7)	0.611218	0.634825	0.657698	0.679487	0.699734	0.717626	0.731726	0.739997
Sy(2,5,8)	0.63657	0.657623	0.677469	0.695677	0.711519	0.723784	0.730843
Sy(2,5,9)	0.653182	0.671236	0.687615	0.701684	0.712422	0.718515
Sy(2,5,10)	0.66234	0.677122	0.689681	0.699159	0.704477
Sy(2,5,11)	0.66514	0.676419	0.684851	0.68954
Sy(2,5,12)	0.662453	0.67001	0.674183
Sy(2,5,13)	0.654959	0.658701
Sy(2,5,14)	0.643283
Sy(2,6,7)	0.600545	0.623627	0.645922	0.667085	0.686688	0.703964	0.71755	0.725503
Sy(2,6,8)	0.631841	0.6527	0.67233	0.69032	0.70596	0.718061	0.725023
Sy(2,6,9)	0.653182	0.671236	0.687615	0.701684	0.712422	0.718515
Sy(2,6,10)	0.666087	0.680983	0.693646	0.703204	0.708567
Sy(2,6,11)	0.671849	0.683283	0.691835	0.696592
Sy(2,6,12)	0.671476	0.679171	0.68342
Sy(2,6,13)	0.665749	0.669571
Sy(2,6,14)	0.65538
Sy(2,7,8)	0.617525	0.637775	0.656735	0.674051	0.689061	0.700652	0.707308
Sy(2,7,9)	0.644751	0.662489	0.678555	0.692337	0.702848	0.708808
Sy(2,7,10)	0.66234	0.677122	0.689681	0.699159	0.704477
Sy(2,7,11)	0.671849	0.683283	0.691835	0.696592
Sy(2,7,12)	0.674461	0.682201	0.686476
Sy(2,7,13)	0.671089	0.674951
Sy(2,7,14)	0.662548
Sy(2,8,9)	0.627641	0.644736	0.660149	0.673331	0.683366	0.689048
Sy(2,8,10)	0.651003	0.665435	0.677677	0.686908	0.692084
Sy(2,8,11)	0.66514	0.676419	0.684851	0.68954
Sy(2,8,12)	0.671476	0.679171	0.68342
Sy(2,8,13)	0.671089	0.674951
Sy(2,8,14)	0.664922
Sy(2,9,10)	0.631779	0.645602	0.657289	0.666085	0.671011
Sy(2,9,11)	0.651563	0.662519	0.670704	0.675253
Sy(2,9,12)	0.662453	0.67001	0.674183
Sy(2,9,13)	0.665749	0.669571
Sy(2,9,14)	0.662548
Sy(2,10,11)	0.630783	0.641234	0.649025	0.653351
Sy(2,10,12)	0.647193	0.654511	0.658549
Sy(2,10,13)	0.654959	0.658701
Sy(2,10,14)	0.65538
Sy(2,11,12)	0.625347	0.63231	0.636148
Sy(2,11,13)	0.638495	0.642111
Sy(2,11,14)	0.643283
Sy(2,12,13)	0.61601	0.619446
Sy(2,12,14)	0.626024
Sy(2,13,14)	0.603264
Sy(3,4,5)	0.517765	0.544491	0.572183	0.600253	0.62833	0.655948	0.682638	0.707504	0.728503	0.741843
Sy(3,4,6)	0.560085	0.586338	0.612612	0.63853	0.663634	0.687428	0.709022	0.726641	0.737381
Sy(3,4,7)	0.592063	0.616362	0.640003	0.662575	0.683599	0.702269	0.717104	0.725884
Sy(3,4,8)	0.614671	0.636192	0.656473	0.675083	0.691321	0.703964	0.711289
Sy(3,4,9)	0.629065	0.647344	0.663904	0.678146	0.689061	0.695285
Sy(3,4,10)	0.636366	0.651197	0.663795	0.673331	0.678702
Sy(3,4,11)	0.637635	0.648872	0.657289	0.661983
Sy(3,4,12)	0.633737	0.641234	0.645382
Sy(3,4,13)	0.625347	0.629047
Sy(3,4,14)	0.613065
Sy(3,5,6)	0.560085	0.586338	0.612612	0.63853	0.663634	0.687428	0.709022	0.726641	0.737381
Sy(3,5,7)	0.598236	0.622875	0.646904	0.669893	0.691354	0.71045	0.725649	0.734659
Sy(3,5,8)	0.625618	0.647673	0.668528	0.687727	0.704522	0.717626	0.725231
Sy(3,5,9)	0.643677	0.662573	0.679756	0.694577	0.70596	0.71246
Sy(3,5,10)	0.653765	0.669202	0.682358	0.692337	0.697964
Sy(3,5,11)	0.657096	0.668852	0.677677	0.682606
Sy(3,5,12)	0.654651	0.662519	0.666879
Sy(3,5,13)	0.647193	0.651083
Sy(3,5,14)	0.635402
Sy(3,6,7)	0.592063	0.616362	0.640003	0.662575	0.683599	0.702269	0.717104	0.725884
Sy(3,6,8)	0.625618	0.647673	0.668528	0.687727	0.704522	0.717626	0.725231
Sy(3,6,9)	0.648498	0.667594	0.684979	0.699986	0.711519	0.718108
Sy(3,6,10)	0.662341	0.67807	0.691495	0.701684	0.707434
Sy(3,6,11)	0.66857	0.680624	0.689681	0.694742
Sy(3,6,12)	0.668316	0.676419	0.680911
Sy(3,6,13)	0.662453	0.666471
Sy(3,6,14)	0.651759
Sy(3,7,8)	0.614671	0.636192	0.656473	0.675083	0.691321	0.703964	0.711289
Sy(3,7,9)	0.643677	0.662573	0.679756	0.694577	0.70596	0.71246
Sy(3,7,10)	0.662341	0.67807	0.691495	0.701684	0.707434
Sy(3,7,11)	0.672361	0.684513	0.693646	0.69875
Sy(3,7,12)	0.675067	0.683283	0.687839
Sy(3,7,13)	0.671476	0.675567
Sy(3,7,14)	0.662482
Sy(3,8,9)	0.629065	0.647344	0.663904	0.678146	0.689061	0.695285
Sy(3,8,10)	0.653765	0.669202	0.682358	0.692337	0.697964
Sy(3,8,11)	0.66857	0.680624	0.689681	0.694742
Sy(3,8,12)	0.675067	0.683283	0.687839
Sy(3,8,13)	0.674461	0.678577
Sy(3,8,14)	0.667789
Sy(3,9,10)	0.636366	0.651197	0.663795	0.673331	0.678702
Sy(3,9,11)	0.657096	0.668852	0.677677	0.682606
Sy(3,9,12)	0.668316	0.676419	0.680911
Sy(3,9,13)	0.671476	0.675567
Sy(3,9,14)	0.667789
Sy(3,10,11)	0.637635	0.648872	0.657289	0.661983
Sy(3,10,12)	0.654651	0.662519	0.666879
Sy(3,10,13)	0.662453	0.666471
Sy(3,10,14)	0.662482
Sy(3,11,12)	0.633737	0.641234	0.645382
Sy(3,11,13)	0.647193	0.651083
Sy(3,11,14)	0.651759
Sy(3,12,13)	0.625347	0.629047
Sy(3,12,14)	0.635402
Sy(3,13,14)	0.613065
Sy(4,5,6)	0.531847	0.558114	0.584626	0.610933	0.636474	0.660671	0.682638	0.700643	0.711701
Sy(4,5,7)	0.573162	0.598137	0.622619	0.646074	0.667956	0.687428	0.702985	0.712262
Sy(4,5,8)	0.603134	0.625628	0.646913	0.666484	0.683599	0.696991	0.704799
Sy(4,5,9)	0.623231	0.642507	0.660004	0.675083	0.686688	0.693338
Sy(4,5,10)	0.634843	0.650542	0.663904	0.674051	0.67979
Sy(4,5,11)	0.639277	0.651197	0.660149	0.66516
Sy(4,5,12)	0.637635	0.645602	0.650022
Sy(4,5,13)	0.630783	0.634719
Sy(4,5,14)	0.619463
Sy(4,6,7)	0.573162	0.598137	0.622619	0.646074	0.667956	0.687428	0.702985	0.712262
Sy(4,6,8)	0.609423	0.632268	0.653921	0.673872	0.691354	0.705056	0.713055
Sy(4,6,9)	0.634348	0.654137	0.672156	0.687727	0.699734	0.706628
Sy(4,6,10)	0.649618	0.665876	0.679756	0.69032	0.696304
Sy(4,6,11)	0.656777	0.669202	0.678555	0.683798
Sy(4,6,12)	0.657096	0.665435	0.670069
Sy(4,6,13)	0.651563	0.655692
Sy(4,6,14)	0.641026
Sy(4,7,8)	0.603134	0.625628	0.646913	0.666484	0.683599	0.696991	0.704799
Sy(4,7,9)	0.634348	0.654137	0.672156	0.687727	0.699734	0.706628
Sy(4,7,10)	0.654492	0.670931	0.684979	0.695677	0.70174
Sy(4,7,11)	0.665402	0.67807	0.687615	0.692969
Sy(4,7,12)	0.66857	0.677122	0.681878
Sy(4,7,13)	0.66514	0.669393
Sy(4,7,14)	0.656094
Sy(4,8,9)	0.623231	0.642507	0.660004	0.675083	0.686688	0.693338
Sy(4,8,10)	0.649618	0.665876	0.679756	0.69032	0.696304
Sy(4,8,11)	0.665402	0.67807	0.687615	0.692969
Sy(4,8,12)	0.672361	0.680983	0.685778
Sy(4,8,13)	0.671849	0.676161
Sy(4,8,14)	0.665004
Sy(4,9,10)	0.634843	0.650542	0.663904	0.674051	0.67979
Sy(4,9,11)	0.656777	0.669202	0.678555	0.683798
Sy(4,9,12)	0.66857	0.677122	0.681878
Sy(4,9,13)	0.671849	0.676161
Sy(4,9,14)	0.667953
Sy(4,10,11)	0.639277	0.651197	0.660149	0.66516
Sy(4,10,12)	0.657096	0.665435	0.670069
Sy(4,10,13)	0.66514	0.669393
Sy(4,10,14)	0.665004
Sy(4,11,12)	0.637635	0.645602	0.650022
Sy(4,11,13)	0.651563	0.655692
Sy(4,11,14)	0.656094
Sy(4,12,13)	0.630783	0.634719
Sy(4,12,14)	0.641026
Sy(4,13,14)	0.619463
[truncated: 8,622 more rows]

## Sheet: Table B - l2_mut (simulation)
SD Table B - l_{2,mut} according to simulation
k= 11 (mut=5)
Scheme	s=2	3	4	5	6	7	8	9	10
Sy(1,2)	3.06897	3.26779	3.08321	2.7917	2.48746	2.18123	1.89182	1.63507	1.45334
Sy(1,3)	2.72749	2.85169	2.66697	2.39913	2.14173	1.90519	1.7092	1.5889
Sy(1,4)	2.51595	2.5769	2.40512	2.18226	1.98865	1.8324	1.74282
Sy(1,5)	2.40725	2.41346	2.26783	2.10175	1.97593	1.90594
Sy(1,6)	2.37308	2.34767	2.23344	2.1268	2.0695
Sy(1,7)	2.39936	2.36075	2.28451	2.23706
Sy(1,8)	2.47074	2.44384	2.40037
Sy(1,9)	2.58011	2.56501
Sy(1,10)	2.71779
Sy(2,3)	2.92595	3.05758	2.84554	2.56888	2.28315	2.01395	1.7849	1.63399
Sy(2,4)	2.6021	2.66517	2.46353	2.2238	2.00095	1.81669	1.70972
Sy(2,5)	2.41587	2.42001	2.24572	2.06379	1.91707	1.83185
Sy(2,6)	2.32896	2.2976	2.15889	2.0428	1.97545
Sy(2,7)	2.3195	2.27335	2.17957	2.13048
Sy(2,8)	2.3684	2.33397	2.27991
Sy(2,9)	2.4654	2.44347
Sy(2,10)	2.59747
Sy(3,4)	2.89042	2.9462	2.71402	2.44561	2.21111	2.01385	1.88912
Sy(3,5)	2.5893	2.57815	2.37096	2.15893	1.99775	1.90402
Sy(3,6)	2.42339	2.36996	2.19898	2.05884	1.98495
Sy(3,7)	2.35953	2.28792	2.1674	2.10075
Sy(3,8)	2.37166	2.31152	2.23649
Sy(3,9)	2.44687	2.39836
Sy(3,10)	2.56492
Sy(4,5)	2.97138	2.89266	2.67837	2.45463	2.28001	2.17996
Sy(4,6)	2.68688	2.56317	2.3785	2.22428	2.13824
Sy(4,7)	2.54148	2.39886	2.26312	2.18634
Sy(4,8)	2.49633	2.36568	2.2781
Sy(4,9)	2.53273	2.41522
Sy(4,10)	2.62643
Sy(5,6)	3.15397	2.93682	2.73242	2.57094	2.4802
Sy(5,7)	2.89018	2.6503	2.49191	2.4061
Sy(5,8)	2.76286	2.53362	2.42517
Sy(5,9)	2.74042	2.52387
Sy(5,10)	2.79477
Sy(6,7)	3.42409	3.07375	2.88589	2.79848
Sy(6,8)	3.18272	2.83783	2.69851
Sy(6,9)	3.07921	2.7446
Sy(6,10)	3.0756
Sy(7,8)	3.77558	3.29863	3.13038
Sy(7,9)	3.56094	3.08771
Sy(7,10)	3.47721
Sy(8,9)	4.19511	3.57376
Sy(8,10)	4.0051
Sy(9,10)	4.6726
k= 13 (mut=5)
Scheme	2	3	4	5	6	7	8	9	10	11	12
Sy(1,2)	3.81762	4.19883	4.06835	3.79439	3.5025	3.19692	2.88637	2.58355	2.29455	2.03857	1.85649
Sy(1,3)	3.46449	3.75853	3.61246	3.35336	3.07953	2.80725	2.54722	2.30904	2.11605	1.9955
Sy(1,4)	3.22917	3.43514	3.29021	3.05479	2.81612	2.59086	2.39495	2.24144	2.15187
Sy(1,5)	3.08549	3.21511	3.0764	2.86882	2.67741	2.51146	2.3851	2.3135
Sy(1,6)	3.01165	3.08347	2.9555	2.78617	2.64496	2.53957	2.47809
Sy(1,7)	2.99505	3.02027	2.91212	2.78628	2.69415	2.64545
Sy(1,8)	3.02369	3.01938	2.93736	2.8537	2.80875
Sy(1,9)	3.08651	3.07249	3.01583	2.97699
Sy(1,10)	3.18018	3.17685	3.14109
Sy(1,11)	3.29762	3.3039
Sy(1,12)	3.43408
Sy(2,3)	3.68189	3.98935	3.8256	3.56389	3.26986	2.97308	2.6887	2.41993	2.19025	2.03924
Sy(2,4)	3.34131	3.55614	3.39068	3.14527	2.88193	2.62841	2.40787	2.22677	2.11666
Sy(2,5)	3.1222	3.25797	3.09471	2.87636	2.66189	2.47167	2.32638	2.24143
Sy(2,6)	2.9939	3.06741	2.91518	2.7359	2.57735	2.45492	2.38492
Sy(2,7)	2.93853	2.96253	2.83257	2.69798	2.59595	2.53817
Sy(2,8)	2.93899	2.93167	2.83049	2.74304	2.69425
Sy(2,9)	2.98372	2.96456	2.8926	2.85483
Sy(2,10)	3.06603	3.05807	3.00931
Sy(2,11)	3.17767	3.17935
Sy(2,12)	3.31176
Sy(3,4)	3.64467	3.8594	3.66437	3.39505	3.12222	2.85735	2.61829	2.42112	2.29638
Sy(3,5)	3.31586	3.44565	3.25108	3.00603	2.77631	2.56945	2.40672	2.31042
Sy(3,6)	3.10989	3.1704	2.98772	2.78167	2.60876	2.47236	2.39339
Sy(3,7)	2.99931	3.00441	2.84569	2.68804	2.57653	2.51114
Sy(3,8)	2.95827	2.92957	2.80152	2.69688	2.64503
Sy(3,9)	2.97414	2.93068	2.83708	2.78666
Sy(3,10)	3.03753	3.00375	2.93733
Sy(3,11)	3.137	3.11139
Sy(3,12)	3.2644
Sy(4,5)	3.70282	3.76766	3.56945	3.31503	3.07098	2.85683	2.68784	2.58483
Sy(4,6)	3.38403	3.37849	3.186	2.96677	2.77582	2.62932	2.54642
Sy(4,7)	3.19339	3.13048	2.95994	2.78876	2.66022	2.58999
Sy(4,8)	3.0949	2.99544	2.85465	2.74035	2.67607
Sy(4,9)	3.069	2.95291	2.84836	2.79321
Sy(4,10)	3.1011	2.99641	2.92072
Sy(4,11)	3.17985	3.08246
Sy(4,12)	3.29273
Sy(5,6)	3.84454	3.75342	3.54512	3.31528	3.12211	2.97319	2.88642
Sy(5,7)	3.54114	3.38914	3.19821	3.01343	2.87834	2.80588
Sy(5,8)	3.3621	3.16954	3.00909	2.88014	2.81164
Sy(5,9)	3.27714	3.06648	2.94224	2.87703
Sy(5,10)	3.2642	3.06617	2.97466
Sy(5,11)	3.31179	3.11994
Sy(5,12)	3.40327
Sy(6,7)	4.06588	3.80803	3.59242	3.40148	3.26807	3.19462
Sy(6,8)	3.77627	3.47306	3.28364	3.14642	3.07674
Sy(6,9)	3.60981	3.2873	3.134	3.06119
Sy(6,10)	3.53815	3.2262	3.1078
Sy(6,11)	3.54138	3.23512
Sy(6,12)	3.60053
Sy(7,8)	4.35877	3.9244	3.71203	3.57046	3.49837
Sy(7,9)	4.08168	3.62388	3.44404	3.3652
Sy(7,10)	3.93099	3.48178	3.33804
Sy(7,11)	3.87629	3.42969
Sy(7,12)	3.89051
Sy(8,9)	4.71032	4.10441	3.89853	3.81524
Sy(8,10)	4.45426	3.85166	3.67803
Sy(8,11)	4.32159	3.71939
Sy(8,12)	4.2778
Sy(9,10)	5.11917	4.35769	4.14899
Sy(9,11)	4.88079	4.11387
Sy(9,12)	4.76167
Sy(10,11)	5.57655	4.63468
Sy(10,12)	5.35655
Sy(11,12)	6.0784
k= 15 (mut=5)
Scheme	2	3	4	5	6	7	8	9	10	11	12	13	14
Sy(1,2)	4.58623	5.16314	5.10262	4.84391	4.56378	4.26188	3.96115	3.65094	3.34106	3.04157	2.75089	2.49184	2.30611
Sy(1,3)	4.22215	4.70475	4.61772	4.36567	4.09571	3.81578	3.53524	3.2628	3.00214	2.7673	2.57084	2.44766
Sy(1,4)	3.9704	4.35213	4.25132	4.0146	3.76481	3.5149	3.27381	3.04933	2.85184	2.69661	2.60677
Sy(1,5)	3.80343	4.0941	3.9854	3.76934	3.54592	3.33214	3.13805	2.97161	2.84237	2.76951
Sy(1,6)	3.70462	3.91154	3.80373	3.61293	3.42359	3.24928	3.10516	2.99725	2.93701
Sy(1,7)	3.658	3.79819	3.69093	3.52666	3.37795	3.24847	3.15565	3.10408
Sy(1,8)	3.65546	3.74024	3.64408	3.51059	3.39739	3.31562	3.27166
Sy(1,9)	3.68967	3.73359	3.65175	3.55231	3.4802	3.4391
Sy(1,10)	3.75173	3.76909	3.70729	3.64027	3.60565
Sy(1,11)	3.83571	3.84643	3.80282	3.77245
Sy(1,12)	3.93893	3.9607	3.93264
Sy(1,13)	4.06211	4.09286
Sy(1,14)	4.19507
Sy(2,3)	4.46074	4.96309	4.8579	4.60733	4.31966	4.02476	3.72406	3.43046	3.14527	2.87781	2.64513	2.4924
Sy(2,4)	4.10694	4.50643	4.38612	4.14405	3.87274	3.60203	3.33659	3.0874	2.86311	2.68304	2.57058
Sy(2,5)	3.8658	4.1699	4.04041	3.81691	3.57131	3.33533	3.11939	2.93153	2.78314	2.6981
Sy(2,6)	3.71229	3.92784	3.79917	3.59942	3.3897	3.1954	3.03476	2.91154	2.84344
Sy(2,7)	3.62674	3.76908	3.64198	3.46841	3.30202	3.15934	3.05519	2.9963
Sy(2,8)	3.59403	3.67817	3.56192	3.42093	3.29661	3.20514	3.15569
Sy(2,9)	3.60413	3.64756	3.54744	3.44031	3.36146	3.31581
Sy(2,10)	3.65025	3.66351	3.58627	3.51513	3.477
Sy(2,11)	3.72379	3.72852	3.67107	3.64074
Sy(2,12)	3.82144	3.83423	3.79601
Sy(2,13)	3.94136	3.96253
Sy(2,14)	4.07354
Sy(3,4)	4.42423	4.82973	4.68248	4.41435	4.13981	3.85821	3.57886	3.3146	3.07385	2.87339	2.74867
Sy(3,5)	4.07794	4.38326	4.22284	3.97322	3.7189	3.46733	3.23287	3.02708	2.86297	2.76438
Sy(3,6)	3.84783	4.06014	3.89969	3.6738	3.45285	3.24438	3.06477	2.92915	2.85272
Sy(3,7)	3.70725	3.83832	3.68276	3.48367	3.3058	3.15107	3.03122	2.96772
Sy(3,8)	3.63143	3.69986	3.55691	3.39238	3.25944	3.16083	3.10093
Sy(3,9)	3.61099	3.63432	3.50956	3.38111	3.29738	3.25059
Sy(3,10)	3.63338	3.62406	3.52351	3.4361	3.3966
Sy(3,11)	3.69106	3.66962	3.59454	3.54866
Sy(3,12)	3.7773	3.76436	3.70884
Sy(3,13)	3.8905	3.88478
Sy(3,14)	4.01992
Sy(4,5)	4.47218	4.71729	4.55523	4.29633	4.02992	3.77261	3.53149	3.3149	3.14217	3.03812
Sy(4,6)	4.13319	4.28558	4.11728	3.87952	3.64272	3.42313	3.23372	3.08661	3.00085
Sy(4,7)	3.91334	3.98256	3.81638	3.6054	3.41154	3.24409	3.11945	3.04582
Sy(4,8)	3.77973	3.78463	3.62852	3.45271	3.30496	3.19653	3.1371
Sy(4,9)	3.71546	3.67381	3.53473	3.39666	3.30123	3.2516
Sy(4,10)	3.70464	3.62936	3.51438	3.42129	3.37363
Sy(4,11)	3.73687	3.64952	3.56095	3.51294
Sy(4,12)	3.80574	3.72712	3.65903
Sy(4,13)	3.90812	3.83426
Sy(4,14)	4.02927
Sy(5,6)	4.59409	4.66215	4.47863	4.23711	3.99449	3.77132	3.58254	3.42923	3.34411
Sy(5,7)	4.26569	4.24992	4.06411	3.84532	3.64167	3.46656	3.33798	3.2616
Sy(5,8)	4.05337	3.97151	3.79446	3.60722	3.4509	3.33706	3.2732
Sy(5,9)	3.92961	3.79814	3.63873	3.48889	3.38713	3.33361
Sy(5,10)	3.8732	3.70699	3.5722	3.47232	3.41931
Sy(5,11)	3.87255	3.69284	3.58599	3.53346
Sy(5,12)	3.91654	3.74379	3.66148
Sy(5,13)	4.00032	3.83127
Sy(5,14)	4.10831
Sy(6,7)	4.78782	4.66956	4.46003	4.23815	4.03409	3.85901	3.72721	3.64923
Sy(6,8)	4.4668	4.28075	4.07615	3.8824	3.72194	3.60318	3.53552
Sy(6,9)	4.26436	4.02388	3.83783	3.68106	3.57163	3.51446
Sy(6,10)	4.14879	3.87049	3.71045	3.60413	3.54458
Sy(6,11)	4.10364	3.80976	3.67812	3.62064
Sy(6,12)	4.11163	3.82601	3.72045
Sy(6,13)	4.16876	3.88687
Sy(6,14)	4.25921
Sy(7,8)	5.04266	4.72991	4.50479	4.30429	4.14344	4.0244	3.95345
Sy(7,9)	4.73347	4.36227	4.15314	3.9865	3.87229	3.81439
Sy(7,10)	4.53973	4.12772	3.94325	3.82445	3.76131
Sy(7,11)	4.43629	4.00448	3.84872	3.78198
Sy(7,12)	4.39811	3.97502	3.84584
Sy(7,13)	4.42109	3.99965
Sy(7,14)	4.48321
Sy(8,9)	5.35935	4.8422	4.60599	4.4351	4.32163	4.263
Sy(8,10)	5.05958	4.49822	4.28363	4.15647	4.09429
Sy(8,11)	4.8768	4.29445	4.10918	4.03356
Sy(8,12)	4.78308	4.20415	4.0463
Sy(8,13)	4.75978	4.18152
Sy(8,14)	4.78781
Sy(9,10)	5.73117	5.00528	4.76022	4.62455	4.56545
Sy(9,11)	5.44333	4.69218	4.47254	4.39099
Sy(9,12)	5.27441	4.52327	4.33122
Sy(9,13)	5.19195	4.43784
Sy(9,14)	5.17568
Sy(10,11)	6.14599	5.21497	4.96374	4.87472
Sy(10,12)	5.8704	4.94189	4.71409
Sy(10,13)	5.7126	4.77499
Sy(10,14)	5.63793
Sy(11,12)	6.60281	5.48305	5.21637
Sy(11,13)	6.34406	5.20873
Sy(11,14)	6.19482
Sy(12,13)	7.0981	5.75547
Sy(12,14)	6.84933
Sy(13,14)	7.63193
k= 17 (mut=5)
Scheme	2	3	4	5	6	7	8	9	10	11	12	13	14	15	16
Sy(1,2)	5.37613	6.1673	6.17637	5.94925	5.67348	5.38469	5.08739	4.77206	4.46276	4.1562	3.8465	3.54126	3.24972	2.98719	2.79676
Sy(1,3)	5.00518	5.6908	5.67115	5.43889	5.17033	4.89034	4.60902	4.32084	4.03704	3.76367	3.50257	3.26441	3.06633	2.94223
Sy(1,4)	4.74165	5.3161	5.27947	5.04591	4.795	4.53359	4.28082	4.02159	3.77616	3.55076	3.35388	3.19784	3.10196
Sy(1,5)	4.55807	5.03102	4.97187	4.75363	4.52078	4.28773	4.05691	3.83944	3.641	3.47303	3.34347	3.26964
Sy(1,6)	4.43812	4.81499	4.74299	4.54297	4.33185	4.12429	3.93273	3.75426	3.61067	3.50005	3.43891
Sy(1,7)	4.36939	4.66294	4.58072	4.40282	4.21661	4.04081	3.88439	3.75407	3.66035	3.60964
Sy(1,8)	4.34688	4.5615	4.48005	4.32172	4.16279	4.02087	3.90889	3.82321	3.7777
Sy(1,9)	4.35885	4.51123	4.42834	4.29495	4.1717	4.06284	3.99096	3.94839
Sy(1,10)	4.39621	4.49949	4.42593	4.32042	4.22478	4.15275	4.11834
Sy(1,11)	4.46103	4.5261	4.46601	4.38384	4.32044	4.28306
Sy(1,12)	4.53809	4.58717	4.53605	4.4836	4.45374
Sy(1,13)	4.63339	4.68213	4.64237	4.61866
Sy(1,14)	4.74381	4.80186	4.78179
Sy(1,15)	4.86344	4.93711
Sy(1,16)	4.99144
Sy(2,3)	5.26311	5.97084	5.93365	5.70566	5.42475	5.13177	4.83735	4.5336	4.22934	3.93426	3.64663	3.37405	3.14244	2.98641
Sy(2,4)	4.90065	5.49371	5.43942	5.20481	4.93555	4.65914	4.38824	4.11018	3.84025	3.5914	3.36492	3.181	3.06777
Sy(2,5)	4.6415	5.13241	5.0559	4.83246	4.57897	4.3301	4.07943	3.84254	3.62237	3.43368	3.28329	3.19517
Sy(2,6)	4.46724	4.85692	4.76757	4.56177	4.32886	4.10642	3.89477	3.70114	3.53976	3.41537	3.34363
Sy(2,7)	4.35683	4.65647	4.55831	4.37552	4.16764	3.97826	3.80659	3.66433	3.55801	3.5005
Sy(2,8)	4.30297	4.51871	4.42255	4.25907	4.08081	3.92751	3.80475	3.71078	3.65963
Sy(2,9)	4.29068	4.44199	4.34439	4.20348	4.06452	3.9496	3.87014	3.8237
Sy(2,10)	4.31056	4.40882	4.31952	4.20936	4.101	4.02664	3.98898
Sy(2,11)	4.36051	4.41951	4.34471	4.26084	4.18745	4.1513
Sy(2,12)	4.42931	4.46747	4.4046	4.35249	4.31532
Sy(2,13)	4.51918	4.55245	4.50485	4.48274
Sy(2,14)	4.62628	4.66819	4.64043
Sy(2,15)	4.74416	4.80068
Sy(2,16)	4.87321
Sy(3,4)	5.23469	5.83852	5.75561	5.49582	5.22632	4.93857	4.65735	4.36895	4.0875	3.81896	3.57715	3.37545	3.24838
Sy(3,5)	4.87197	5.37091	5.26563	5.0143	4.75511	4.49138	4.22696	3.97417	3.7393	3.52855	3.36359	3.26338
Sy(3,6)	4.62391	5.01719	4.89551	4.66112	4.42151	4.18372	3.95656	3.74992	3.57254	3.43198	3.35242
Sy(3,7)	4.45798	4.75701	4.62394	4.41355	4.19852	3.99526	3.80829	3.65575	3.53805	3.47121
Sy(3,8)	4.35969	4.56944	4.44039	4.25307	4.06776	3.90089	3.76571	3.66558	3.60905
Sy(3,9)	4.31411	4.45385	4.32668	4.16187	4.01971	3.89164	3.80418	3.75725
Sy(3,10)	4.30835	4.38865	4.27378	4.14143	4.03234	3.94993	3.90589
Sy(3,11)	4.33962	4.37678	4.27726	4.17287	4.10135	4.06036
Sy(3,12)	4.3949	4.40654	4.32091	4.25195	4.21969
Sy(3,13)	4.47649	4.47955	4.41142	4.37385
Sy(3,14)	4.57814	4.58816	4.53901
Sy(3,15)	4.69281	4.71551
Sy(3,16)	4.82101
Sy(4,5)	5.27775	5.71866	5.61466	5.35198	5.08439	4.81383	4.54344	4.28512	4.04048	3.82218	3.64578	3.538
Sy(4,6)	4.92406	5.2587	5.13482	4.88539	4.63457	4.3858	4.1485	3.93031	3.74198	3.58865	3.50328
Sy(4,7)	4.68143	4.91812	4.78314	4.55402	4.32638	4.11149	3.9148	3.7517	3.6236	3.55142
Sy(4,8)	4.52471	4.67024	4.53513	4.32996	4.13529	3.95705	3.81141	3.70556	3.64184
Sy(4,9)	4.4344	4.51009	4.37298	4.19111	4.04093	3.90372	3.81023	3.759
Sy(4,10)	4.39463	4.40742	4.28302	4.13434	4.02024	3.93155	3.88601
Sy(4,11)	4.39798	4.36905	4.25895	4.13945	4.0663	4.02204
Sy(4,12)	4.43498	4.37708	4.2823	4.20101	4.16658
Sy(4,13)	4.50208	4.43391	4.35804	4.31039
Sy(4,14)	4.59168	4.52972	4.47542
Sy(4,15)	4.69954	4.64863
Sy(4,16)	4.82385
Sy(5,6)	5.39156	5.64553	5.50326	5.25147	4.99927	4.74957	4.50679	4.28221	4.09312	3.93052	3.84487
Sy(5,7)	5.04179	5.19871	5.04407	4.80765	4.57273	4.3527	4.14748	3.97276	3.84391	3.76093
Sy(5,8)	4.80765	4.87091	4.71477	4.50089	4.29582	4.11244	3.95776	3.84093	3.77949
Sy(5,9)	4.6591	4.65053	4.48965	4.2996	4.13865	3.9986	3.89544	3.83936
Sy(5,10)	4.57478	4.50119	4.35193	4.19404	4.07197	3.98321	3.92914
Sy(5,11)	4.54143	4.42487	4.291	4.16479	4.0828	4.04117
Sy(5,12)	4.55014	4.40255	4.28645	4.20116	4.15981
Sy(5,13)	4.59642	4.43789	4.34124	4.29168
Sy(5,14)	4.67104	4.51729	4.4439
Sy(5,15)	4.76765	4.62304
Sy(5,16)	4.88666
Sy(6,7)	5.56545	5.62243	5.44495	5.20499	4.96631	4.74968	4.54282	4.36814	4.23475	4.15119
Sy(6,8)	5.22516	5.18644	5.00523	4.78334	4.57307	4.38848	4.22929	4.10928	4.04145
Sy(6,9)	4.99671	4.88577	4.69743	4.50028	4.32977	4.18973	4.08077	4.02188
Sy(6,10)	4.85239	4.6754	4.49711	4.33252	4.20087	4.11056	4.05319
Sy(6,11)	4.7729	4.55067	4.38869	4.25835	4.16554	4.12573
Sy(6,12)	4.7453	4.49051	4.34896	4.25796	4.2102
Sy(6,13)	4.7664	4.49669	4.37444	4.32172
Sy(6,14)	4.81943	4.55447	4.45695
Sy(6,15)	4.90177	4.6433
Sy(6,16)	5.00739
Sy(7,8)	5.80254	5.64064	5.43716	5.21159	5.00006	4.81236	4.65045	4.53683	4.46868
Sy(7,9)	5.46758	5.23213	5.01782	4.81233	4.63859	4.49265	4.3796	4.32524
Sy(7,10)	5.24507	4.93954	4.73735	4.56117	4.4254	4.32992	4.26817
Sy(7,11)	5.10592	4.7533	4.5677	4.42517	4.32952	4.28386
Sy(7,12)	5.03372	4.64368	4.47905	4.37744	4.32763
Sy(7,13)	5.01886	4.61155	4.46744	4.40667
Sy(7,14)	5.04445	4.64092	4.52197
Sy(7,15)	5.10567	4.70821
Sy(7,16)	5.19303
Sy(8,9)	6.09509	5.70957	5.47417	5.26493	5.09205	4.94049	4.83557	4.77678
Sy(8,10)	5.76726	5.31085	5.08316	4.90209	4.76329	4.65782	4.60265
Sy(8,11)	5.55176	5.04498	4.83148	4.68277	4.58266	4.5298
Sy(8,12)	5.42003	4.87249	4.68274	4.57425	4.51983
Sy(8,13)	5.3584	4.79342	4.62515	4.55614
Sy(8,14)	5.34985	4.78571	4.64133
Sy(8,15)	5.38353	4.82264
Sy(8,16)	5.45048
Sy(9,10)	6.44202	5.82238	5.56168	5.3751	5.23833	5.13162	5.07811
Sy(9,11)	6.12492	5.44937	5.20088	5.043	4.94336	4.88581
Sy(9,12)	5.91458	5.19711	4.97175	4.85049	4.80002
Sy(9,13)	5.79328	5.05541	4.85184	4.7734
Sy(9,14)	5.73782	4.99979	4.82108
Sy(9,15)	5.73652	4.99583
Sy(9,16)	5.7757
Sy(10,11)	6.83548	5.97142	5.69614	5.53078	5.43089	5.37327
Sy(10,12)	6.52332	5.61343	5.35887	5.227	5.17383
Sy(10,13)	6.32506	5.39189	5.15931	5.07152
Sy(10,14)	6.21036	5.27783	5.06747
Sy(10,15)	6.16065	5.22611
Sy(10,16)	6.16314
Sy(11,12)	7.2722	6.16126	5.87157	5.73262	5.67748
Sy(11,13)	6.97214	5.83442	5.56296	5.46941
Sy(11,14)	6.77898	5.64274	5.39101
Sy(11,15)	6.67125	5.52761
Sy(11,16)	6.62824
Sy(12,13)	7.7351	6.38768	6.07983	5.98091
Sy(12,14)	7.44142	6.09459	5.80219
Sy(12,15)	7.25966	5.90225
Sy(12,16)	7.15845
Sy(13,14)	8.23918	6.66806	6.33447
Sy(13,15)	7.95934	6.37036
Sy(13,16)	7.78232
Sy(14,15)	8.78402	6.94153
Sy(14,16)	8.50901
Sy(15,16)	9.35284
k= 19 (mut=5)
Scheme	2	3	4	5	6	7	8	9	10	11	12	13	14	15	16	17	18
Sy(1,2)	6.19742	7.21554	7.29684	7.10137	6.8409	6.55673	6.25721	5.95028	5.64634	5.33902	5.02494	4.71139	4.40071	4.08708	3.79084	3.52319	3.33183
Sy(1,3)	5.81561	6.72592	6.77508	6.56693	6.3087	6.03079	5.74854	5.44994	5.16168	4.87743	4.5922	4.31805	4.05357	3.80854	3.61002	3.48187
Sy(1,4)	5.54076	6.33113	6.35616	6.14725	5.89033	5.63167	5.36489	5.08936	4.82815	4.57038	4.3294	4.10141	3.89979	3.7404	3.64511
Sy(1,5)	5.34833	6.02073	6.02121	5.81192	5.57508	5.32972	5.08402	4.84106	4.60963	4.38668	4.19403	4.01833	3.88992	3.81276
Sy(1,6)	5.21471	5.78107	5.75943	5.5574	5.33869	5.1141	4.896	4.68077	4.48609	4.30754	4.16332	4.04807	3.98695
Sy(1,7)	5.12933	5.60003	5.55824	5.37112	5.17343	4.9711	4.77604	4.5977	4.43942	4.31037	4.21174	4.15709
Sy(1,8)	5.08942	5.46649	5.4148	5.2424	5.05976	4.88525	4.72049	4.57901	4.46283	4.37929	4.33222
Sy(1,9)	5.08498	5.38127	5.32051	5.16786	5.00775	4.85675	4.72569	4.62051	4.54394	4.50537
Sy(1,10)	5.10842	5.3319	5.26794	5.13799	5.00074	4.87887	4.78295	4.71276	4.67239
Sy(1,11)	5.15598	5.32194	5.25389	5.14403	5.03603	4.94708	4.87896	4.84832
Sy(1,12)	5.21601	5.34337	5.27772	5.19278	5.10858	5.04906	5.01592
Sy(1,13)	5.29312	5.39393	5.33809	5.27008	5.21591	5.19049
Sy(1,14)	5.38262	5.46431	5.42545	5.3783	5.35836
Sy(1,15)	5.48166	5.56887	5.54085	5.52113
Sy(1,16)	5.5928	5.69528	5.68235
Sy(1,17)	5.70927	5.83062
Sy(1,18)	5.8316
Sy(2,3)	6.08826	7.02572	7.06266	6.86004	6.59262	6.3003	6.00874	5.70296	5.39253	5.09494	4.78791	4.49156	4.1975	3.92148	3.68488	3.52663
Sy(2,4)	5.71704	6.5311	6.54521	6.33589	6.06584	5.78933	5.51186	5.22183	4.93383	4.65981	4.3931	4.13916	3.91122	3.72602	3.60675
Sy(2,5)	5.45022	6.14628	6.13052	5.91965	5.6675	5.40514	5.14541	4.88802	4.62954	4.39159	4.17314	3.9775	3.82824	3.73878
Sy(2,6)	5.26189	5.84668	5.80883	5.60317	5.36921	5.12602	4.89464	4.66597	4.44759	4.2537	4.08858	3.96193	3.88997
Sy(2,7)	5.13441	5.61884	5.56085	5.36987	5.15709	4.93569	4.72664	4.53728	4.36206	4.21907	4.10747	4.04713
Sy(2,8)	5.0615	5.44773	5.37883	5.2044	5.00721	4.81421	4.63908	4.4879	4.35929	4.26407	4.21259
Sy(2,9)	5.03069	5.33134	5.25451	5.10162	4.92605	4.7597	4.61986	4.5071	4.4241	4.37804
Sy(2,10)	5.03506	5.2582	5.17877	5.04602	4.89676	4.76485	4.66264	4.58526	4.54306
Sy(2,11)	5.06567	5.22901	5.14769	5.03435	4.91834	4.8205	4.74855	4.71199
Sy(2,12)	5.11428	5.23503	5.15673	5.07177	4.98124	4.91513	4.87906
Sy(2,13)	5.18368	5.27614	5.20597	5.13938	5.08197	5.05156
Sy(2,14)	5.26983	5.33875	5.2859	5.24227	5.22198
Sy(2,15)	5.36716	5.43646	5.3987	5.38304
Sy(2,16)	5.47737	5.56022	5.53691
Sy(2,17)	5.59429	5.69446
Sy(2,18)	5.71935
Sy(3,4)	6.06823	6.89449	6.8814	6.64709	6.37629	6.09154	5.8118	5.50657	5.21117	4.92343	4.64087	4.37431	4.12789	3.92186	3.79284
Sy(3,5)	5.699	6.40675	6.36239	6.12384	5.86968	5.59281	5.32735	5.05031	4.7813	4.52575	4.28875	4.0766	3.90918	3.80746
Sy(3,6)	5.43523	6.02517	5.96211	5.72757	5.48756	5.23123	4.99102	4.74299	4.51272	4.30154	4.12074	3.98224	3.8978
Sy(3,7)	5.25012	5.73496	5.65189	5.43231	5.212	4.9801	4.75963	4.55143	4.36622	4.20991	4.08978	4.02329
Sy(3,8)	5.13367	5.5159	5.42124	5.21785	5.01308	4.81061	4.62581	4.4594	4.32217	4.21702	4.16147
Sy(3,9)	5.06799	5.36152	5.25804	5.07636	4.89471	4.72009	4.57407	4.44974	4.35835	4.30933
Sy(3,10)	5.04351	5.25491	5.15249	4.99335	4.83719	4.69832	4.59081	4.50698	4.46086
Sy(3,11)	5.05341	5.20174	5.09902	4.96086	4.8381	4.73356	4.66178	4.62025
Sy(3,12)	5.08856	5.18792	5.08838	4.98116	4.88456	4.81617	4.78276
Sy(3,13)	5.14497	5.21332	5.12425	5.03812	4.97619	4.9437
Sy(3,14)	5.22295	5.26581	5.1937	5.13359	5.10803
Sy(3,15)	5.31624	5.35553	5.29975	5.26779
Sy(3,16)	5.42337	5.47269	5.43252
Sy(3,17)	5.53954	5.6038
Sy(3,18)	5.66442
Sy(4,5)	6.11636	6.77289	6.72268	6.48244	6.21369	5.93346	5.65964	5.37972	5.10095	4.83944	4.59574	4.37008	4.19348	4.08891
Sy(4,6)	5.74992	6.28816	6.21861	5.97716	5.72066	5.45371	5.20277	4.94859	4.70611	4.48426	4.29295	4.13937	4.04908
Sy(4,7)	5.48675	5.91878	5.82845	5.59884	5.35955	5.1173	4.88608	4.67208	4.47243	4.30527	4.17329	4.09963
Sy(4,8)	5.31279	5.63753	5.53282	5.31964	5.09761	4.88431	4.69161	4.51661	4.36595	4.25501	4.19251
Sy(4,9)	5.20128	5.43544	5.32144	5.12953	4.92939	4.74572	4.59551	4.45999	4.36007	4.30976
Sy(4,10)	5.14265	5.29127	5.18025	5.0053	4.83746	4.68809	4.57804	4.48527	4.43809
Sy(4,11)	5.12494	5.20791	5.09622	4.94208	4.81043	4.69813	4.62566	4.57793
Sy(4,12)	5.13952	5.16975	5.0611	4.9406	4.83433	4.76229	4.72989
Sy(4,13)	5.17988	5.17465	5.07805	4.98069	4.91012	4.87741
Sy(4,14)	5.24426	5.21376	5.13301	5.06287	5.03164
Sy(4,15)	5.32769	5.29122	5.23002	5.18993
Sy(4,16)	5.42894	5.40301	5.3559
Sy(4,17)	5.54272	5.52603
Sy(4,18)	5.66623
Sy(5,6)	6.22713	6.6894	6.60133	6.35335	6.0965	5.82661	5.57284	5.31374	5.07115	4.83917	4.6434	4.48594	4.39167
Sy(5,7)	5.86124	6.21705	6.1032	5.86673	5.62002	5.37527	5.13689	4.91217	4.70774	4.5286	4.39377	4.31288
Sy(5,8)	5.60915	5.85444	5.7283	5.50364	5.27783	5.0592	4.85688	4.67058	4.5141	4.3924	4.32957
Sy(5,9)	5.43737	5.59024	5.45478	5.24948	5.04675	4.85545	4.69345	4.55274	4.44843	4.38757
Sy(5,10)	5.33274	5.39817	5.26468	5.07734	4.90463	4.74851	4.63078	4.53413	4.4849
Sy(5,11)	5.28016	5.27544	5.1395	4.97466	4.83982	4.72474	4.64407	4.59721
Sy(5,12)	5.26608	5.20587	5.07304	4.94339	4.8373	4.76392	4.724
Sy(5,13)	5.28479	5.18643	5.0657	4.96038	4.89212	4.85858
Sy(5,14)	5.3335	5.20508	5.10218	5.02625	4.99938
Sy(5,15)	5.40379	5.26823	5.18497	5.14083
Sy(5,16)	5.4962	5.36867	5.30152
Sy(5,17)	5.60479	5.48397
Sy(5,18)	5.7251
Sy(6,7)	6.39021	6.64806	6.51541	6.27391	6.02234	5.78028	5.54074	5.31522	5.10965	4.92699	4.7921	4.70861
Sy(6,8)	6.03483	6.18088	6.03135	5.8025	5.56703	5.34961	5.13941	4.94924	4.78823	4.6614	4.59827
Sy(6,9)	5.78503	5.83759	5.67639	5.46289	5.25197	5.06238	4.88896	4.74678	4.6346	4.57292
Sy(6,10)	5.61946	5.58253	5.42263	5.22656	5.04579	4.89214	4.76303	4.66482	4.61082
Sy(6,11)	5.52068	5.41327	5.24865	5.07551	4.93224	4.81976	4.73162	4.68344
Sy(6,12)	5.4701	5.3028	5.14643	5.00624	4.8919	4.82138	4.77766
Sy(6,13)	5.45994	5.25196	5.10909	4.99334	4.91819	4.88949
Sy(6,14)	5.48665	5.24366	5.12263	5.03649	5.0037
Sy(6,15)	5.54254	5.28787	5.18615	5.13388
Sy(6,16)	5.62144	5.37332	5.28746
Sy(6,17)	5.71779	5.47784
Sy(6,18)	5.82975
Sy(7,8)	6.6152	6.63841	6.47156	6.2379	6.00166	5.78033	5.56512	5.38037	5.22131	5.09429	5.02857
Sy(7,9)	6.2604	6.19291	6.00788	5.7865	5.57196	5.37568	5.19382	5.05369	4.94376	4.87924
Sy(7,10)	6.01809	5.858	5.67376	5.46745	5.28165	5.12053	4.98183	4.8871	4.83394
Sy(7,11)	5.85847	5.62592	5.43623	5.25235	5.10292	4.98517	4.88728	4.84392
Sy(7,12)	5.76194	5.46567	5.28431	5.13126	5.01444	4.93962	4.88639
Sy(7,13)	5.71613	5.37558	5.20829	5.08333	5.00195	4.97339
Sy(7,14)	5.71607	5.33711	5.19168	5.09645	5.05822
Sy(7,15)	5.74719	5.35521	5.23012	5.16995
Sy(7,16)	5.80774	5.42248	5.31377
Sy(7,17)	5.88967	5.51255
Sy(7,18)	5.99129
Sy(8,9)	6.89031	6.67468	6.47005	6.23984	6.02726	5.83199	5.65106	5.51382	5.40379	5.33466
Sy(8,10)	6.54658	6.23762	6.02624	5.81305	5.62271	5.46009	5.31803	5.22357	5.17123
Sy(8,11)	6.30318	5.92307	5.70761	5.51611	5.36187	5.23779	5.13909	5.09313
Sy(8,12)	6.14701	5.70154	5.49302	5.33207	5.21013	5.12968	5.07683
Sy(8,13)	6.05481	5.56228	5.36757	5.23294	5.1503	5.11606
Sy(8,14)	6.01758	5.4836	5.3127	5.20666	5.17065
Sy(8,15)	6.01943	5.47267	5.32189	5.25068
Sy(8,16)	6.0593	5.51521	5.37895
Sy(8,17)	6.1234	5.58621
Sy(8,18)	6.21231
Sy(9,10)	7.22918	6.75102	6.5081	6.28977	6.10156	5.93258	5.80107	5.70369	5.65069
Sy(9,11)	6.88211	6.33032	6.08234	5.88545	5.73056	5.59489	5.50484	5.45513
Sy(9,12)	6.64991	6.02955	5.78649	5.61792	5.49468	5.4038	5.35899
Sy(9,13)	6.49729	5.82691	5.60004	5.45757	5.37021	5.32755
Sy(9,14)	6.4116	5.69924	5.49436	5.38357	5.34229
Sy(9,15)	6.3773	5.64875	5.46294	5.39159
Sy(9,16)	6.38857	5.66036	5.49047
Sy(9,17)	6.4307	5.70474
Sy(9,18)	6.50147
Sy(10,11)	7.60553	6.86014	6.58228	6.3782	6.2233	6.08982	6.00122	5.95071
Sy(10,12)	7.26755	6.45399	6.18042	6.00249	5.87744	5.78213	5.74161
Sy(10,13)	7.03648	6.1728	5.9142	5.76111	5.67059	5.62262
Sy(10,14)	6.89325	5.98503	5.7467	5.62426	5.57897
Sy(10,15)	6.81039	5.88392	5.66692	5.58598
Sy(10,16)	6.78389	5.85834	5.65609
Sy(10,17)	6.79695	5.86917
Sy(10,18)	6.844
Sy(11,12)	8.02395	7.00746	6.69649	6.51109	6.38862	6.2974	6.25065
Sy(11,13)	7.69392	6.61991	6.32616	6.16016	6.07012	6.02632
Sy(11,14)	7.47306	6.35306	6.07837	5.94439	5.89899
Sy(11,15)	7.33008	6.19021	5.93532	5.8454
Sy(11,16)	7.2538	6.11776	5.87343
Sy(11,17)	7.22961	6.08731
Sy(11,18)	7.24633
Sy(12,13)	8.47577	7.1838	6.85447	6.68469	6.59245	6.5493
Sy(12,14)	8.15163	6.81369	6.49882	6.36095	6.31293
Sy(12,15)	7.93124	6.57344	6.27657	6.1806
Sy(12,16)	7.7977	6.43896	6.15227
Sy(12,17)	7.72762	6.35899
Sy(12,18)	7.70512
Sy(13,14)	8.97197	7.39312	7.04142	6.89013	6.8452
Sy(13,15)	8.64626	7.05148	6.71406	6.60434
Sy(13,16)	8.43481	6.84045	6.5126
Sy(13,17)	8.30691	6.69842
Sy(13,18)	8.23992
Sy(14,15)	9.49091	7.6332	7.26306	7.15215
Sy(14,16)	9.17737	7.32129	6.96147
Sy(14,17)	8.97447	7.10259
Sy(14,18)	8.84738
Sy(15,16)	10.0531	7.92916	7.51614
Sy(15,17)	9.74623	7.60754
Sy(15,18)	9.53938
Sy(16,17)	10.6469	8.21102
Sy(16,18)	10.3366
Sy(17,18)	11.2574
k= 11 (mut=5)
Scheme	2	3	4	5	6	7	8	9	10
Sy(1,2,3)	2.64298	2.76685	2.57551	2.30157	2.03427	1.78653	1.58134	1.45334
Sy(1,2,4)	2.36835	2.43173	2.25065	2.01889	1.81501	1.64844	1.55507
Sy(1,2,5)	2.21132	2.2234	2.06961	1.89569	1.7636	1.68827
Sy(1,2,6)	2.14119	2.12513	2.00682	1.89556	1.83516
Sy(1,2,7)	2.14006	2.11623	2.03956	1.99147
Sy(1,2,8)	2.19216	2.18406	2.1449
Sy(1,2,9)	2.28773	2.29694
Sy(1,2,10)	2.41509
Sy(1,3,4)	2.37418	2.43429	2.25255	2.01812	1.81509	1.64995	1.55469
Sy(1,3,5)	2.15822	2.16497	2.00694	1.82823	1.69321	1.61749
Sy(1,3,6)	2.04183	2.01958	1.89626	1.7806	1.71849
Sy(1,3,7)	2.00536	1.97551	1.89633	1.84404
Sy(1,3,8)	2.02962	2.01801	1.97894
Sy(1,3,9)	2.10476	2.11374
Sy(1,3,10)	2.21551
Sy(1,4,5)	2.22847	2.22893	2.07259	1.89714	1.76333	1.68859
Sy(1,4,6)	2.05746	2.02387	1.89798	1.78169	1.71863
Sy(1,4,7)	1.97718	1.93331	1.84928	1.79545
Sy(1,4,8)	1.96632	1.93932	1.89577
Sy(1,4,9)	2.01374	2.00851
Sy(1,4,10)	2.10259
Sy(1,5,6)	2.17308	2.13278	2.01024	1.89604	1.83472
Sy(1,5,7)	2.04277	1.98431	1.8988	1.84373
Sy(1,5,8)	1.99175	1.94463	1.89661
Sy(1,5,9)	2.00571	1.97674
Sy(1,5,10)	2.0678
Sy(1,6,7)	2.1858	2.12799	2.0428	1.99041
Sy(1,6,8)	2.09027	2.03262	1.98132
Sy(1,6,9)	2.06678	2.02003
Sy(1,6,10)	2.09737
Sy(1,7,8)	2.25346	2.19939	2.14846
Sy(1,7,9)	2.18903	2.13364
Sy(1,7,10)	2.18537
Sy(1,8,9)	2.36143	2.31591
Sy(1,8,10)	2.3211
Sy(1,9,10)	2.50062
Sy(2,3,4)	2.51412	2.57698	2.36793	2.11841	1.88771	1.69543	1.58139
Sy(2,3,5)	2.2641	2.27002	2.08665	1.89404	1.73914	1.64999
Sy(2,3,6)	2.12999	2.10273	1.95703	1.83352	1.76241
Sy(2,3,7)	2.08638	2.04786	1.95178	1.89813
Sy(2,3,8)	2.11032	2.08805	2.03707
Sy(2,3,9)	2.19038	2.18656
Sy(2,3,10)	2.30962
Sy(2,4,5)	2.27066	2.27161	2.08729	1.89484	1.73933	1.64939
Sy(2,4,6)	2.07651	2.0414	1.89203	1.7657	1.69262
Sy(2,4,7)	1.98671	1.94053	1.84	1.78381
Sy(2,4,8)	1.97561	1.94641	1.89284
Sy(2,4,9)	2.02942	2.02199
Sy(2,4,10)	2.12835
Sy(2,5,6)	2.14946	2.10623	1.95876	1.83434	1.76307
Sy(2,5,7)	2.00368	1.94311	1.84069	1.78347
Sy(2,5,8)	1.94907	1.90224	1.84512
Sy(2,5,9)	1.96764	1.94178
Sy(2,5,10)	2.03981
Sy(2,6,7)	2.11808	2.05583	1.9531	1.89821
Sy(2,6,8)	2.01387	1.95477	1.89391
Sy(2,6,9)	1.99137	1.94751
Sy(2,6,10)	2.03021
Sy(2,7,8)	2.15783	2.09866	2.03816
Sy(2,7,9)	2.08976	2.03409
Sy(2,7,10)	2.09071
Sy(2,8,9)	2.24939	2.20063
Sy(2,8,10)	2.20972
Sy(2,9,10)	2.38154
Sy(3,4,5)	2.49743	2.48588	2.2721	2.05244	1.88471	1.78588
Sy(3,4,6)	2.26805	2.21542	2.03701	1.88994	1.81172
Sy(3,4,7)	2.15806	2.09114	1.96583	1.89497
Sy(3,4,8)	2.13758	2.08542	2.01137
Sy(3,4,9)	2.18999	2.15611
Sy(3,4,10)	2.29191
Sy(3,5,6)	2.27748	2.21646	2.03777	1.89023	1.81199
Sy(3,5,7)	2.10665	2.02785	1.90023	1.82729
Sy(3,5,8)	2.04126	1.97602	1.90074
Sy(3,5,9)	2.05852	2.01404
Sy(3,5,10)	2.13495
Sy(3,6,7)	2.17873	2.09466	1.96583	1.89541
Sy(3,6,8)	2.05824	1.97959	1.90056
Sy(3,6,9)	2.03169	1.97065
Sy(3,6,10)	2.07383
Sy(3,7,8)	2.17377	2.09197	2.01182
Sy(3,7,9)	2.09646	2.02215
Sy(3,7,10)	2.09773
Sy(3,8,9)	2.23629	2.16597
Sy(3,8,10)	2.19208
Sy(3,9,10)	2.3523
Sy(4,5,6)	2.59694	2.46931	2.27978	2.12045	2.031
Sy(4,5,7)	2.38855	2.24366	2.10421	2.02286
Sy(4,5,8)	2.29992	2.16979	2.08266
Sy(4,5,9)	2.3048	2.19392
Sy(4,5,10)	2.37642
Sy(4,6,7)	2.39569	2.24596	2.10331	2.02341
Sy(4,6,8)	2.24866	2.10834	2.01742
Sy(4,6,9)	2.20883	2.08877
Sy(4,6,10)	2.24677
Sy(4,7,8)	2.32104	2.17455	2.08188
Sy(4,7,9)	2.22625	2.09261
Sy(4,7,10)	2.22088
Sy(4,8,9)	2.33626	2.20255
Sy(4,8,10)	2.28132
Sy(4,9,10)	2.42127
Sy(5,6,7)	2.80102	2.55887	2.39505	2.30773
Sy(5,6,8)	2.61472	2.38305	2.27216
Sy(5,6,9)	2.55004	2.3368
Sy(5,6,10)	2.57371
Sy(5,7,8)	2.62401	2.38518	2.27223
Sy(5,7,9)	2.50208	2.2782
Sy(5,7,10)	2.48222
Sy(5,8,9)	2.5689	2.34187
Sy(5,8,10)	2.4963
Sy(5,9,10)	2.60496
Sy(6,7,8)	3.09916	2.75001	2.60775
Sy(6,7,9)	2.93805	2.6024
Sy(6,7,10)	2.89294
Sy(6,8,9)	2.94489	2.6044
Sy(6,8,10)	2.84507
Sy(6,9,10)	2.91169
Sy(7,8,9)	3.48149	3.00546
Sy(7,8,10)	3.34365
Sy(7,9,10)	3.35194
Sy(8,9,10)	3.93219
k= 13 (mut=5)
Scheme	2	3	4	5	6	7	8	9	10	11	12
Sy(1,2,3)	3.3862	3.68027	3.53052	3.26723	2.98728	2.70646	2.43721	2.18879	1.98518	1.85649
Sy(1,2,4)	3.09163	3.30123	3.14966	2.90761	2.66082	2.42535	2.21873	2.05638	1.96036
Sy(1,2,5)	2.90147	3.0384	2.89298	2.67853	2.47917	2.30493	2.17007	2.09472
Sy(1,2,6)	2.79157	2.8737	2.73968	2.56571	2.41895	2.30685	2.24193
Sy(1,2,7)	2.74615	2.78602	2.67406	2.54486	2.45063	2.39796
Sy(1,2,8)	2.75159	2.76719	2.68363	2.59948	2.5554
Sy(1,2,9)	2.79779	2.808	2.75194	2.71486
Sy(1,2,10)	2.87908	2.90408	2.87128
Sy(1,2,11)	2.98643	3.0263
Sy(1,2,12)	3.1155
Sy(1,3,4)	3.09747	3.30481	3.15111	2.90787	2.66048	2.42559	2.21969	2.05609	1.96089
Sy(1,3,5)	2.8515	2.98611	2.83498	2.61763	2.41389	2.23625	2.10028	2.02273
Sy(1,3,6)	2.69801	2.77697	2.63646	2.45852	2.30656	2.19113	2.12662
Sy(1,3,7)	2.61838	2.65504	2.53655	2.40485	2.30629	2.25151
Sy(1,3,8)	2.59501	2.60956	2.52059	2.43542	2.38889
Sy(1,3,9)	2.61809	2.629	2.57033	2.5336
Sy(1,3,10)	2.68152	2.70891	2.67659
Sy(1,3,11)	2.77487	2.81964
Sy(1,3,12)	2.89275
Sy(1,4,5)	2.91746	3.04316	2.89591	2.68011	2.47853	2.30364	2.17009	2.0948
Sy(1,4,6)	2.7121	2.77793	2.63879	2.45878	2.30552	2.1903	2.12609
Sy(1,4,7)	2.59093	2.6126	2.49321	2.35875	2.25773	2.20232
Sy(1,4,8)	2.53506	2.53192	2.4412	2.35377	2.30481
Sy(1,4,9)	2.53025	2.52302	2.46386	2.42521
Sy(1,4,10)	2.57023	2.581	2.5486
Sy(1,4,11)	2.64617	2.67494
Sy(1,4,12)	2.74853
Sy(1,5,6)	2.82081	2.87962	2.7444	2.56557	2.41684	2.30485	2.24194
Sy(1,5,7)	2.65277	2.65927	2.54133	2.40425	2.30416	2.25078
Sy(1,5,8)	2.55849	2.53571	2.44433	2.35231	2.30365
Sy(1,5,9)	2.5223	2.49225	2.43105	2.3877
Sy(1,5,10)	2.53514	2.52188	2.48816
Sy(1,5,11)	2.58857	2.59281
Sy(1,5,12)	2.67327
Sy(1,6,7)	2.78978	2.79727	2.67978	2.54594	2.44913	2.39816
Sy(1,6,8)	2.65263	2.62155	2.52605	2.43401	2.38787
Sy(1,6,9)	2.58061	2.53599	2.46833	2.42372
Sy(1,6,10)	2.56457	2.53046	2.48988
Sy(1,6,11)	2.59235	2.57311
Sy(1,6,12)	2.65631
Sy(1,7,8)	2.80978	2.7816	2.68871	2.59956	2.55461
Sy(1,7,9)	2.69869	2.6459	2.57692	2.53237
Sy(1,7,10)	2.64984	2.59942	2.55597
Sy(1,7,11)	2.6508	2.60866
Sy(1,7,12)	2.69125
Sy(1,8,9)	2.86909	2.82391	2.75944	2.71609
Sy(1,8,10)	2.78502	2.72982	2.68636
Sy(1,8,11)	2.75617	2.70047
Sy(1,8,12)	2.77081
Sy(1,9,10)	2.96265	2.92203	2.87838
Sy(1,9,11)	2.90029	2.84622
Sy(1,9,12)	2.88743
Sy(1,10,11)	3.08178	3.04723
Sy(1,10,12)	3.03949
Sy(1,11,12)	3.22327
Sy(2,3,4)	3.26057	3.47763	3.30552	3.05423	2.78316	2.52263	2.2928	2.10234	1.98574
Sy(2,3,5)	2.98135	3.12156	2.95021	2.72391	2.49943	2.29997	2.14686	2.05643
Sy(2,3,6)	2.80743	2.88666	2.72749	2.5405	2.37284	2.2434	2.17097
Sy(2,3,7)	2.7172	2.7494	2.6143	2.4742	2.36646	2.30512
Sy(2,3,8)	2.68933	2.69529	2.59118	2.50163	2.45084
Sy(2,3,9)	2.71213	2.71089	2.63983	2.6023
Sy(2,3,10)	2.77887	2.79212	2.74866
Sy(2,3,11)	2.87893	2.90635
Sy(2,3,12)	3.00447
Sy(2,4,5)	2.98785	3.12065	2.95157	2.72395	2.49903	2.29908	2.147	2.05713
Sy(2,4,6)	2.75693	2.82729	2.66823	2.47664	2.30508	2.17299	2.1003
Sy(2,4,7)	2.62212	2.64594	2.50941	2.3646	2.25266	2.18934
Sy(2,4,8)	2.56025	2.55768	2.45275	2.35916	2.3058
Sy(2,4,9)	2.55546	2.54653	2.47682	2.43686
Sy(2,4,10)	2.60011	2.60792	2.56766
Sy(2,4,11)	2.68385	2.70844
Sy(2,4,12)	2.79523
Sy(2,5,6)	2.82436	2.88839	2.73	2.5401	2.37217	2.24295	2.17006
Sy(2,5,7)	2.63784	2.64874	2.51044	2.36343	2.2522	2.19
Sy(2,5,8)	2.53444	2.51545	2.40786	2.31066	2.25734
Sy(2,5,9)	2.49678	2.46971	2.39661	2.35335
Sy(2,5,10)	2.51319	2.50359	2.4613
Sy(2,5,11)	2.5747	2.58258
Sy(2,5,12)	2.66845
Sy(2,6,7)	2.74603	2.7562	2.6167	2.47327	2.36587	2.30561
Sy(2,6,8)	2.59514	2.56743	2.45402	2.35713	2.30635
Sy(2,6,9)	2.5183	2.47757	2.39694	2.35288
Sy(2,6,10)	2.50414	2.47548	2.42599
Sy(2,6,11)	2.53851	2.52629
Sy(2,6,12)	2.61105
Sy(2,7,8)	2.7337	2.70487	2.59418	2.49996	2.45054
Sy(2,7,9)	2.61344	2.56124	2.47911	2.43478
Sy(2,7,10)	2.56328	2.51636	2.4643
Sy(2,7,11)	2.56858	2.53258
Sy(2,7,12)	2.61629
Sy(2,8,9)	2.76985	2.72306	2.64413	2.60109
Sy(2,8,10)	2.68054	2.62666	2.57379
Sy(2,8,11)	2.65286	2.60242
Sy(2,8,12)	2.67276
Sy(2,9,10)	2.85008	2.80656	2.75294
Sy(2,9,11)	2.785	2.7326
Sy(2,9,12)	2.77482
Sy(2,10,11)	2.96115	2.92606
Sy(2,10,12)	2.91875
Sy(2,11,12)	3.09975
Sy(3,4,5)	3.23308	3.3614	3.16328	2.91141	2.67392	2.46114	2.29194	2.19093
Sy(3,4,6)	2.96614	3.02633	2.83969	2.6251	2.44289	2.30052	2.21842
Sy(3,4,7)	2.8094	2.81768	2.65498	2.4907	2.37162	2.30374
Sy(3,4,8)	2.73424	2.71137	2.58167	2.47337	2.41729
Sy(3,4,9)	2.72368	2.68957	2.59795	2.54709
Sy(3,4,10)	2.76654	2.74668	2.68608
Sy(3,4,11)	2.85219	2.84517
Sy(3,4,12)	2.96786
Sy(3,5,6)	2.9734	3.02833	2.84058	2.62524	2.44322	2.30013	2.21752
Sy(3,5,7)	2.7603	2.75859	2.59349	2.42534	2.30402	2.2358
Sy(3,5,8)	2.6412	2.60713	2.47521	2.36231	2.30506
Sy(3,5,9)	2.59631	2.55174	2.45831	2.40491
Sy(3,5,10)	2.61158	2.58337	2.52361
Sy(3,5,11)	2.67577	2.66321
Sy(3,5,12)	2.7751
Sy(3,6,7)	2.82792	2.82278	2.65595	2.48978	2.37118	2.30407
Sy(3,6,8)	2.6568	2.61224	2.47522	2.36152	2.3059
Sy(3,6,9)	2.56972	2.51151	2.41246	2.35753
Sy(3,6,10)	2.55314	2.50735	2.44333
Sy(3,6,11)	2.58932	2.56052
Sy(3,6,12)	2.66785
Sy(3,7,8)	2.76698	2.71886	2.58336	2.47181	2.41821
Sy(3,7,9)	2.63231	2.56087	2.4594	2.40413
Sy(3,7,10)	2.57675	2.51235	2.44527
Sy(3,7,11)	2.58203	2.53036
Sy(3,7,12)	2.63483
Sy(3,8,9)	2.76858	2.70066	2.60065	2.54687
Sy(3,8,10)	2.66952	2.59707	2.52754
Sy(3,8,11)	2.63881	2.57281
Sy(3,8,12)	2.66144
Sy(3,9,10)	2.8251	2.75985	2.68903
Sy(3,9,11)	2.75319	2.68256
Sy(3,9,12)	2.74293
Sy(3,10,11)	2.92124	2.86304
Sy(3,10,12)	2.87528
Sy(3,11,12)	3.05103
Sy(4,5,6)	3.30119	3.29342	3.09693	2.87138	2.67424	2.52266	2.43585
Sy(4,5,7)	3.05039	2.98475	2.80999	2.63153	2.49705	2.42439
Sy(4,5,8)	2.90687	2.80719	2.66441	2.54337	2.47684
Sy(4,5,9)	2.84703	2.73512	2.63025	2.57224
Sy(4,5,10)	2.85298	2.75744	2.68608
Sy(4,5,11)	2.9129	2.82983
Sy(4,5,12)	3.01176
Sy(4,6,7)	3.05689	2.98756	2.81026	2.63074	2.49673	2.42419
Sy(4,6,8)	2.85698	2.74975	2.6018	2.47878	2.41184
Sy(4,6,9)	2.75295	2.63319	2.52401	2.46427
Sy(4,6,10)	2.72644	2.622	2.54795
Sy(4,6,11)	2.75939	2.67093
Sy(4,6,12)	2.83827
Sy(4,7,8)	2.92551	2.81299	2.66447	2.54349	2.47767
Sy(4,7,9)	2.76933	2.63663	2.52408	2.46392
Sy(4,7,10)	2.70177	2.58043	2.50392
Sy(4,7,11)	2.70266	2.59494
Sy(4,7,12)	2.75558
Sy(4,8,9)	2.8765	2.74334	2.63262	2.57292
Sy(4,8,10)	2.76143	2.62949	2.55088
Sy(4,8,11)	2.72391	2.60086
Sy(4,8,12)	2.74514
Sy(4,9,10)	2.89756	2.76714	2.68689
Sy(4,9,11)	2.815	2.68324
Sy(4,9,12)	2.80052
Sy(4,10,11)	2.96873	2.84508
Sy(4,10,12)	2.91507
Sy(4,11,12)	3.08182
Sy(5,6,7)	3.45846	3.30466	3.10899	2.91798	2.77916	2.70474
Sy(5,6,8)	3.22023	3.02688	2.86088	2.72629	2.65583
Sy(5,6,9)	3.09094	2.88312	2.75549	2.68682
Sy(5,6,10)	3.04648	2.85338	2.76224
Sy(5,6,11)	3.06947	2.88821
Sy(5,6,12)	3.14295
Sy(5,7,8)	3.22804	3.02806	2.861	2.72704	2.6559
Sy(5,7,9)	3.04305	2.8244	2.69392	2.62446
Sy(5,7,10)	2.95667	2.75103	2.65916
Sy(5,7,11)	2.9473	2.75429
Sy(5,7,12)	2.99504
Sy(5,8,9)	3.10881	2.88646	2.75737	2.68664
Sy(5,8,10)	2.97096	2.75405	2.66088
Sy(5,8,11)	2.92116	2.71475
Sy(5,8,12)	2.93655
Sy(5,9,10)	3.07678	2.85796	2.76242
Sy(5,9,11)	2.97824	2.76197
Sy(5,9,12)	2.95593
Sy(5,10,11)	3.11077	2.89891
Sy(5,10,12)	3.04551
Sy(5,11,12)	3.19745
Sy(6,7,8)	3.69625	3.38879	3.19591	3.05517	2.98319
Sy(6,7,9)	3.47212	3.14598	2.98951	2.91369
Sy(6,7,10)	3.35915	3.0454	2.92797
Sy(6,7,11)	3.3316	3.02815
Sy(6,7,12)	3.36661
Sy(6,8,9)	3.4781	3.14817	2.99111	2.9137
Sy(6,8,10)	3.31145	2.98862	2.86994
Sy(6,8,11)	3.24275	2.93111
Sy(6,8,12)	3.24602
Sy(6,9,10)	3.37472	3.04863	2.92705
Sy(6,9,11)	3.25383	2.93385
Sy(6,9,12)	3.21831
Sy(6,10,11)	3.35741	3.03688
Sy(6,10,12)	3.27578
Sy(6,11,12)	3.40605
Sy(7,8,9)	4.0036	3.54262	3.36042	3.27844
Sy(7,8,10)	3.79826	3.3448	3.20069
Sy(7,8,11)	3.70332	3.25747
Sy(7,8,12)	3.68651
Sy(7,9,10)	3.80336	3.34551	3.19877
Sy(7,9,11)	3.65433	3.20242
Sy(7,9,12)	3.59811
Sy(7,10,11)	3.71721	3.2621
Sy(7,10,12)	3.61279
Sy(7,11,12)	3.71376
Sy(8,9,10)	4.37876	3.77206	3.59677
Sy(8,9,11)	4.19177	3.5884
Sy(8,9,12)	4.10923
Sy(8,10,11)	4.19858	3.5911
Sy(8,10,12)	4.0661
Sy(8,11,12)	4.12643
Sy(9,10,11)	4.80896	4.04051
Sy(9,10,12)	4.63944
Sy(9,11,12)	4.64489
Sy(10,11,12)	5.28821
k= 15 (mut=5)
Scheme	2	3	4	5	6	7	8	9	10	11	12	13	14
Sy(1,2,3)	4.14991	4.63326	4.54286	4.28748	4.01132	3.7257	3.43889	3.15892	2.89025	2.64497	2.43718	2.30611
Sy(1,2,4)	3.84134	4.22864	4.12295	3.87992	3.62265	3.36392	3.11338	2.88024	2.67287	2.50957	2.41258
Sy(1,2,5)	3.63087	3.92926	3.81558	3.59196	3.36078	3.13798	2.93587	2.76144	2.62498	2.54917
Sy(1,2,6)	3.49594	3.71436	3.60183	3.40245	3.20702	3.0249	2.87468	2.76174	2.69768
Sy(1,2,7)	3.42057	3.57471	3.46499	3.29316	3.13839	3.00456	2.90812	2.85344
Sy(1,2,8)	3.39393	3.49772	3.39924	3.2595	3.14366	3.05887	3.01385
Sy(1,2,9)	3.40753	3.47576	3.39383	3.28851	3.2162	3.17349
Sy(1,2,10)	3.45407	3.49868	3.43958	3.36939	3.3353
Sy(1,2,11)	3.5253	3.56769	3.52833	3.49757
Sy(1,2,12)	3.61937	3.67513	3.65519
Sy(1,2,13)	3.73404	3.80369
Sy(1,2,14)	3.86013
Sy(1,3,4)	3.84532	4.23146	4.12298	3.87998	3.62331	3.36438	3.11379	2.88011	2.67229	2.50878	2.41236
Sy(1,3,5)	3.58219	3.87874	3.75997	3.53411	3.30076	3.07523	2.87	2.69274	2.55463	2.47645
Sy(1,3,6)	3.40514	3.62259	3.50446	3.30056	3.10205	2.91693	2.76125	2.64697	2.58183
Sy(1,3,7)	3.296	3.44889	3.33435	3.1573	2.99978	2.86245	2.76118	2.70635
Sy(1,3,8)	3.24125	3.34541	3.24182	3.09801	2.97916	2.89298	2.84364
Sy(1,3,9)	3.2322	3.30291	3.21566	3.10782	3.03305	2.9915
Sy(1,3,10)	3.2593	3.30905	3.24492	3.17392	3.13928
Sy(1,3,11)	3.31454	3.36387	3.323	3.29089
Sy(1,3,12)	3.39561	3.46059	3.4413
Sy(1,3,13)	3.49916	3.5818
Sy(1,3,14)	3.61702
Sy(1,4,5)	3.64422	3.93225	3.81574	3.59297	3.36075	3.13918	2.93592	2.76044	2.62438	2.54799
Sy(1,4,6)	3.4183	3.62452	3.50449	3.30225	3.10165	2.91749	2.76207	2.64738	2.58085
Sy(1,4,7)	3.26986	3.40928	3.2909	3.11437	2.95466	2.8155	2.71497	2.65796
Sy(1,4,8)	3.18241	3.2712	3.16348	3.01966	2.899	2.81044	2.76272
Sy(1,4,9)	3.14594	3.20179	3.1094	3.00227	2.92521	2.88357
Sy(1,4,10)	3.15022	3.1866	3.1168	3.04763	3.01092
Sy(1,4,11)	3.18649	3.22282	3.17729	3.14757
Sy(1,4,12)	3.25169	3.30478	3.28237
Sy(1,4,13)	3.34282	3.414
Sy(1,4,14)	3.44945
Sy(1,5,6)	3.52119	3.72043	3.60296	3.40465	3.20656	3.02527	2.87619	2.76197	2.69842
Sy(1,5,7)	3.32791	3.45457	3.33546	3.16048	3.00042	2.86173	2.76404	2.70778
Sy(1,5,8)	3.20393	3.27633	3.16562	3.02147	2.89938	2.81099	2.76314
Sy(1,5,9)	3.13643	3.17206	3.07696	2.96796	2.88915	2.8461
Sy(1,5,10)	3.11459	3.12918	3.05615	2.98613	2.94699
Sy(1,5,11)	3.12968	3.14262	3.09459	3.06315
Sy(1,5,12)	3.17714	3.20481	3.18201
Sy(1,5,13)	3.25274	3.29804
Sy(1,5,14)	3.34636
Sy(1,6,7)	3.45882	3.58356	3.46848	3.29692	3.14137	3.00568	2.90873	2.85354
Sy(1,6,8)	3.29445	3.35549	3.24528	3.10241	2.98282	2.89456	2.84526
Sy(1,6,9)	3.19301	3.2106	3.11481	3.00545	2.92673	2.8822
Sy(1,6,10)	3.14275	3.13523	3.05914	2.98849	2.94835
Sy(1,6,11)	3.13423	3.12107	3.06878	3.03674
Sy(1,6,12)	3.16035	3.16017	3.13291
Sy(1,6,13)	3.2185	3.23485
Sy(1,6,14)	3.29733
Sy(1,7,8)	3.44559	3.50957	3.4024	3.26319	3.14606	3.06032	3.01265
Sy(1,7,9)	3.30691	3.31612	3.22018	3.11202	3.03375	2.99055
Sy(1,7,10)	3.2251	3.20198	3.12339	3.05042	3.01138
Sy(1,7,11)	3.18944	3.15516	3.09912	3.06366
Sy(1,7,12)	3.19324	3.16787	3.13469
Sy(1,7,13)	3.23266	3.21911
Sy(1,7,14)	3.29506
Sy(1,8,9)	3.47366	3.48928	3.39814	3.293	3.21503	3.17469
Sy(1,8,10)	3.35747	3.32874	3.25152	3.17802	3.13856
Sy(1,8,11)	3.29236	3.24385	3.18676	3.1502
Sy(1,8,12)	3.27266	3.22524	3.18856
Sy(1,8,13)	3.29015	3.25002
Sy(1,8,14)	3.33472
Sy(1,9,10)	3.53444	3.5172	3.44423	3.37302	3.33722
Sy(1,9,11)	3.43683	3.38767	3.33057	3.29556
Sy(1,9,12)	3.39108	3.33287	3.29375
Sy(1,9,13)	3.38611	3.32693
Sy(1,9,14)	3.41047
Sy(1,10,11)	3.61893	3.58768	3.53519	3.49978
Sy(1,10,12)	3.5429	3.49051	3.45161
Sy(1,10,13)	3.51373	3.44902
Sy(1,10,14)	3.51712
Sy(1,11,12)	3.72644	3.69907	3.66292
Sy(1,11,13)	3.6695	3.61587
Sy(1,11,14)	3.65063
Sy(1,12,13)	3.85184	3.82992
Sy(1,12,14)	3.80819
Sy(1,13,14)	3.99198
Sy(2,3,4)	4.03088	4.43445	4.30775	4.06125	3.78493	3.50851	3.23485	2.97864	2.74537	2.55642	2.43735
Sy(2,3,5)	3.73309	4.04254	3.90579	3.6758	3.42277	3.179	2.95354	2.75733	2.60132	2.51068
Sy(2,3,6)	3.53483	3.75882	3.62369	3.41478	3.19867	2.99708	2.8265	2.69816	2.62673
Sy(2,3,7)	3.41397	3.56714	3.43514	3.25332	3.0803	2.93174	2.82004	2.75956
Sy(2,3,8)	3.35284	3.45178	3.33131	3.18356	3.053	2.95994	2.9051
Sy(2,3,9)	3.3402	3.40235	3.29942	3.18788	3.10449	3.06061
Sy(2,3,10)	3.36745	3.40433	3.3255	3.25246	3.21262
Sy(2,3,11)	3.42577	3.4583	3.40328	3.37145
Sy(2,3,12)	3.51181	3.55622	3.52369
Sy(2,3,13)	3.6218	3.68042
Sy(2,3,14)	3.74753
Sy(2,4,5)	3.73861	4.04258	3.90714	3.67745	3.42326	3.17978	2.95391	2.75602	2.60012	2.51063
Sy(2,4,6)	3.48722	3.70469	3.5669	3.3566	3.13655	2.93261	2.75977	2.62892	2.55491
Sy(2,4,7)	3.32427	3.47055	3.33476	3.15021	2.97368	2.82117	2.70845	2.64394
Sy(2,4,8)	3.2282	3.32072	3.19635	3.04599	2.9133	2.81586	2.76192
Sy(2,4,9)	3.1873	3.24476	3.13864	3.02548	2.93999	2.89423
Sy(2,4,10)	3.19154	3.22664	3.14518	3.07229	3.03101
Sy(2,4,11)	3.23104	3.26331	3.20774	3.17747
Sy(2,4,12)	3.30175	3.34844	3.31749
Sy(2,4,13)	3.40019	3.46295
Sy(2,4,14)	3.51557
Sy(2,5,6)	3.55098	3.76075	3.62476	3.417	3.1981	2.99616	2.82849	2.69883	2.6267
Sy(2,5,7)	3.33819	3.47263	3.33614	3.15145	2.97355	2.82003	2.71002	2.64613
Sy(2,5,8)	3.2025	3.28093	3.1543	3.00202	2.86733	2.76853	2.715
Sy(2,5,9)	3.12887	3.17019	3.06162	2.94519	2.85859	2.81044
Sy(2,5,10)	3.10636	3.12432	3.04071	2.96601	2.92369
Sy(2,5,11)	3.12414	3.13894	3.08251	3.05034
Sy(2,5,12)	3.17716	3.20547	3.1764
Sy(2,5,13)	3.25983	3.30543
Sy(2,5,14)	3.3622
Sy(2,6,7)	3.44093	3.57247	3.43763	3.25673	3.08355	2.93191	2.82342	2.75994
Sy(2,6,8)	3.26045	3.32805	3.19985	3.04813	2.91659	2.8167	2.7624
Sy(2,6,9)	3.15026	3.17432	3.06374	2.94646	2.86026	2.81011
Sy(2,6,10)	3.09709	3.09476	3.00778	2.9323	2.88934
Sy(2,6,11)	3.09001	3.08154	3.02084	2.98856
Sy(2,6,12)	3.12074	3.12504	3.09232
Sy(2,6,13)	3.18551	3.20702
Sy(2,6,14)	3.27288
Sy(2,7,8)	3.39294	3.45908	3.33421	3.1851	3.0557	2.96042	2.90708
Sy(2,7,9)	3.24206	3.25371	3.14273	3.0261	2.94012	2.89287
Sy(2,7,10)	3.15466	3.13399	3.04454	2.96609	2.92356
Sy(2,7,11)	3.11887	3.08695	3.02295	2.98696
Sy(2,7,12)	3.12536	3.10357	3.06585
Sy(2,7,13)	3.17036	3.16239
Sy(2,7,14)	3.24029
Sy(2,8,9)	3.3945	3.41108	3.30253	3.19011	3.10475	3.06017
Sy(2,8,10)	3.26946	3.2416	3.15158	3.07376	3.03029
Sy(2,8,11)	3.20137	3.15452	3.08756	3.05112
Sy(2,8,12)	3.18253	3.13851	3.09598
Sy(2,8,13)	3.20405	3.17025
Sy(2,8,14)	3.25471
Sy(2,9,10)	3.43595	3.41848	3.33105	3.25444	3.21488
Sy(2,9,11)	3.33227	3.28357	3.21592	3.17933
Sy(2,9,12)	3.28491	3.22993	3.1839
Sy(2,9,13)	3.28201	3.22889
Sy(2,9,14)	3.31127
Sy(2,10,11)	3.50776	3.47317	3.40871	3.37304
Sy(2,10,12)	3.42723	3.37455	3.32792
Sy(2,10,13)	3.39772	3.33624
Sy(2,10,14)	3.4038
Sy(2,11,12)	3.6074	3.57613	3.52999
Sy(2,11,13)	3.54761	3.49411
Sy(2,11,14)	3.52952
Sy(2,12,13)	3.72873	3.7013
Sy(2,12,14)	3.68375
Sy(2,13,14)	3.86773
Sy(3,4,5)	4.00026	4.30666	4.14223	3.88867	3.62817	3.37149	3.12911	2.91506	2.74317	2.64114
Sy(3,4,6)	3.71174	3.92728	3.76091	3.52994	3.30075	3.08487	2.8972	2.75451	2.67259
Sy(3,4,7)	3.52615	3.66308	3.50224	3.2976	3.11212	2.95013	2.82609	2.75624
Sy(3,4,8)	3.4146	3.49223	3.3446	3.17534	3.03714	2.93238	2.87245
Sy(3,4,9)	3.3651	3.40245	3.27467	3.14345	3.05579	3.00694
Sy(3,4,10)	3.36546	3.37493	3.27281	3.18508	3.14396
Sy(3,4,11)	3.40561	3.40659	3.33238	3.28854
Sy(3,4,12)	3.47842	3.49131	3.44006
Sy(3,4,13)	3.58087	3.60572
Sy(3,4,14)	3.70157
Sy(3,5,6)	3.71866	3.92758	3.76117	3.53039	3.29996	3.08341	2.89844	2.75485	2.67475
Sy(3,5,7)	3.47858	3.60645	3.44386	3.23811	3.04877	2.88339	2.75993	2.69015
Sy(3,5,8)	3.32433	3.39365	3.2423	3.07085	2.92846	2.82176	2.76049
Sy(3,5,9)	3.24088	3.26889	3.13875	3.00482	2.91429	2.86323
Sy(3,5,10)	3.21318	3.21544	3.11178	3.02348	2.9798
Sy(3,5,11)	3.23124	3.22653	3.15312	3.10905
Sy(3,5,12)	3.28653	3.29455	3.24749
Sy(3,5,13)	3.37376	3.39681
Sy(3,5,14)	3.48239
Sy(3,6,7)	3.54227	3.66667	3.50407	3.29911	3.11394	2.95086	2.82659	2.75831
Sy(3,6,8)	3.33857	3.39823	3.24423	3.07083	2.93057	2.82292	2.75946
Sy(3,6,9)	3.21571	3.22938	3.09574	2.95976	2.86876	2.81686
Sy(3,6,10)	3.15556	3.14157	3.034	2.94417	2.89945
Sy(3,6,11)	3.14709	3.125	3.04756	3.0035
Sy(3,6,12)	3.17946	3.1702	3.1218
Sy(3,6,13)	3.24873	3.25604
Sy(3,6,14)	3.34285
Sy(3,7,8)	3.44429	3.4991	3.34765	3.17551	3.03749	2.93336	2.87044
Sy(3,7,9)	3.27614	3.27564	3.14144	3.00485	2.91371	2.86302
Sy(3,7,10)	3.17927	3.14568	3.03626	2.94272	2.89869
Sy(3,7,11)	3.13986	3.09446	3.01444	2.96695
Sy(3,7,12)	3.14629	3.11253	3.06055
Sy(3,7,13)	3.19497	3.17568
Sy(3,7,14)	3.27137
Sy(3,8,9)	3.40899	3.40995	3.27782	3.1449	3.05386	3.00679
Sy(3,8,10)	3.27061	3.22747	3.11703	3.02386	2.97808
Sy(3,8,11)	3.19624	3.13412	3.05179	3.00335
Sy(3,8,12)	3.17509	3.11864	3.06324
Sy(3,8,13)	3.19884	3.15416
Sy(3,8,14)	3.25513
Sy(3,9,10)	3.42457	3.38732	3.27823	3.18569	3.14442
Sy(3,9,11)	3.31131	3.24332	3.15895	3.10965
Sy(3,9,12)	3.25913	3.1885	3.12841
Sy(3,9,13)	3.25579	3.19054
Sy(3,9,14)	3.28916
Sy(3,10,11)	3.47695	3.42016	3.33774	3.28903
Sy(3,10,12)	3.38885	3.31793	3.25523
Sy(3,10,13)	3.35638	3.28067
Sy(3,10,14)	3.36471
Sy(3,11,12)	3.56349	3.50911	3.44777
Sy(3,11,13)	3.49783	3.42541
Sy(3,11,14)	3.47951
Sy(3,12,13)	3.67543	3.62599
Sy(3,12,14)	3.62767
Sy(3,13,14)	3.81093
Sy(4,5,6)	4.05509	4.20687	4.03434	3.79306	3.54905	3.32479	3.13078	2.9776	2.88869
Sy(4,5,7)	3.77671	3.84666	3.67558	3.45991	3.25756	3.08392	2.95487	2.87903
Sy(4,5,8)	3.59822	3.60768	3.44564	3.26543	3.11079	2.99829	2.93568
Sy(4,5,9)	3.49906	3.46381	3.32171	3.17967	3.08029	3.02758
Sy(4,5,10)	3.46069	3.39624	3.28006	3.18649	3.13659
Sy(4,5,11)	3.47208	3.39915	3.31264	3.26522
Sy(4,5,12)	3.52439	3.46277	3.40187
Sy(4,5,13)	3.61278	3.56119
Sy(4,5,14)	3.7237
Sy(4,6,7)	3.78184	3.84924	3.67625	3.46035	3.25952	3.08495	2.95449	2.87791
Sy(4,6,8)	3.54921	3.55291	3.38726	3.20439	3.04974	2.93371	2.86936
Sy(4,6,9)	3.40813	3.36524	3.21933	3.07514	2.97362	2.91808
Sy(4,6,10)	3.33597	3.26421	3.14491	3.05039	2.9982
Sy(4,6,11)	3.31997	3.2411	3.15224	3.10557
Sy(4,6,12)	3.35019	3.28491	3.22369
Sy(4,6,13)	3.42074	3.36898
Sy(4,6,14)	3.51787
Sy(4,7,8)	3.61449	3.61097	3.44782	3.26523	3.11217	2.99809	2.93493
Sy(4,7,9)	3.42314	3.36679	3.22026	3.07531	2.97262	2.91759
Sy(4,7,10)	3.31104	3.22323	3.10234	3.00405	2.95223
Sy(4,7,11)	3.26321	3.16579	3.07484	3.02499
Sy(4,7,12)	3.26665	3.18257	3.11968
Sy(4,7,13)	3.31649	3.24554
Sy(4,7,14)	3.3961
Sy(4,8,9)	3.52812	3.4695	3.32381	3.18146	3.07862	3.02708
Sy(4,8,10)	3.37074	3.27089	3.14806	3.04918	2.99562
Sy(4,8,11)	3.28515	3.16992	3.07597	3.02485
Sy(4,8,12)	3.25903	3.15273	3.08652
Sy(4,8,13)	3.28251	3.18919
Sy(4,8,14)	3.34089
Sy(4,9,10)	3.5049	3.40688	3.28464	3.18537	3.13639
Sy(4,9,11)	3.37669	3.25265	3.15633	3.10351
Sy(4,9,12)	3.31672	3.19409	3.12372
Sy(4,9,13)	3.31094	3.19647
Sy(4,9,14)	3.34527
Sy(4,10,11)	3.52823	3.41132	3.31565	3.26417
Sy(4,10,12)	3.42908	3.30285	3.22924
Sy(4,10,13)	3.39198	3.26445
Sy(4,10,14)	3.39975
Sy(4,11,12)	3.59418	3.47932	3.40658
Sy(4,11,13)	3.52091	3.39211
Sy(4,11,14)	3.49961
Sy(4,12,13)	3.6923	3.58213
Sy(4,12,14)	3.63902
Sy(4,13,14)	3.81988
Sy(5,6,7)	4.18655	4.17138	3.98102	3.75839	3.55011	3.37033	3.23749	3.15753
Sy(5,6,8)	3.91648	3.83607	3.6534	3.46176	3.30056	3.18047	3.11394
Sy(5,6,9)	3.74983	3.62049	3.45688	3.30426	3.19707	3.13952
Sy(5,6,10)	3.65932	3.49848	3.36131	3.26171	3.2038
Sy(5,6,11)	3.63196	3.46101	3.35486	3.30456
Sy(5,6,12)	3.65485	3.4953	3.41762
Sy(5,6,13)	3.72208	3.57225
Sy(5,6,14)	3.81824
Sy(5,7,8)	3.92247	3.83645	3.65447	3.46156	3.2998	3.17969	3.11369
Sy(5,7,9)	3.70141	3.56306	3.39797	3.24357	3.13354	3.07581
Sy(5,7,10)	3.56939	3.3996	3.26049	3.15633	3.09818
Sy(5,7,11)	3.50973	3.32888	3.2217	3.16781
Sy(5,7,12)	3.50553	3.33775	3.26076
Sy(5,7,13)	3.55236	3.39591
Sy(5,7,14)	3.63109
Sy(5,8,9)	3.76591	3.62351	3.45784	3.30439	3.19496	3.13998
Sy(5,8,10)	3.58431	3.40323	3.26155	3.15554	3.09708
Sy(5,8,11)	3.48488	3.28927	3.17883	3.12252
Sy(5,8,12)	3.44979	3.26448	3.18435
Sy(5,8,13)	3.46988	3.29753
Sy(5,8,14)	3.52746
Sy(5,9,10)	3.68939	3.50564	3.36513	3.25702	3.2036
Sy(5,9,11)	3.54355	3.33665	3.22408	3.16502
Sy(5,9,12)	3.47192	3.26958	3.18638
Sy(5,9,13)	3.46121	3.26872
Sy(5,9,14)	3.49346
Sy(5,10,11)	3.67406	3.47024	3.3574	3.30173
Sy(5,10,12)	3.56013	3.35127	3.26413
Sy(5,10,13)	3.5152	3.30832
Sy(5,10,14)	3.51903
Sy(5,11,12)	3.71019	3.50852	3.42143
Sy(5,11,13)	3.62595	3.41468
Sy(5,11,14)	3.59858
Sy(5,12,13)	3.78802	3.5885
Sy(5,12,14)	3.72597
Sy(5,13,14)	3.89962
Sy(6,7,8)	4.38866	4.2012	3.99391	3.79579	3.63122	3.50955	3.43984
Sy(6,7,9)	4.12943	3.88776	3.69808	3.53751	3.42319	3.36429
Sy(6,7,10)	3.9713	3.69496	3.53203	3.42137	3.36014
Sy(6,7,11)	3.89405	3.6036	3.47188	3.41193
Sy(6,7,12)	3.87558	3.59813	3.49572
Sy(6,7,13)	3.91339	3.64408
Sy(6,7,14)	3.98739
Sy(6,8,9)	4.13567	3.89082	3.69875	3.53763	3.42371	3.36437
Sy(6,8,10)	3.92489	3.64142	3.47405	3.36111	3.29996
Sy(6,8,11)	3.80587	3.50701	3.37233	3.30977
Sy(6,8,12)	3.7566	3.46877	3.36549
Sy(6,8,13)	3.76762	3.4917
Sy(6,8,14)	3.82113
Sy(6,9,10)	3.98964	3.69957	3.53338	3.4187	3.36014
Sy(6,9,11)	3.8209	3.5093	3.37273	3.30856
Sy(6,9,12)	3.73291	3.42896	3.32366
Sy(6,9,13)	3.71215	3.41936
Sy(6,9,14)	3.73969
Sy(6,10,11)	3.92186	3.60956	3.47288	3.41223
Sy(6,10,12)	3.78789	3.47526	3.36722
Sy(6,10,13)	3.73072	3.42356
Sy(6,10,14)	3.72877
Sy(6,11,12)	3.91656	3.60731	3.49819
Sy(6,11,13)	3.8169	3.50263
Sy(6,11,14)	3.78184
Sy(6,12,13)	3.9637	3.65663
Sy(6,12,14)	3.8904
Sy(6,13,14)	4.05286
Sy(7,8,9)	4.65606	4.28472	4.07137	3.90167	3.78561	3.72553
Sy(7,8,10)	4.40797	3.99543	3.80629	3.68379	3.61995
Sy(7,8,11)	4.26198	3.83266	3.67463	3.60503
Sy(7,8,12)	4.19293	3.77329	3.64579
Sy(7,8,13)	4.18994	3.77882
Sy(7,8,14)	4.23291
Sy(7,9,10)	4.41589	3.99656	3.80654	3.68242	3.61957
Sy(7,9,11)	4.21719	3.77787	3.61729	3.54648
Sy(7,9,12)	4.10813	3.67739	3.54945
Sy(7,9,13)	4.07339	3.65237
Sy(7,9,14)	4.09045
Sy(7,10,11)	4.27804	3.83558	3.67467	3.60491
Sy(7,10,12)	4.11919	3.68104	3.55015
Sy(7,10,13)	4.0465	3.61436
Sy(7,10,14)	4.03245
Sy(7,11,12)	4.21919	3.77895	3.64771
Sy(7,11,13)	4.10117	3.65808
Sy(7,11,14)	4.05218
Sy(7,12,13)	4.22715	3.78678
Sy(7,12,14)	4.13717
Sy(7,13,14)	4.28504
Sy(8,9,10)	4.98676	4.4216	4.20388	4.07342	4.01162
Sy(8,9,11)	4.7497	4.16405	3.97597	3.89823
Sy(8,9,12)	4.61629	4.0353	3.87791
Sy(8,9,13)	4.56142	3.98669
Sy(8,9,14)	4.5649
Sy(8,10,11)	4.75488	4.16596	3.97576	3.89839
Sy(8,10,12)	4.56885	3.98324	3.8227
Sy(8,10,13)	4.47453	3.89478
Sy(8,10,14)	4.44639
Sy(8,11,12)	4.6283	4.0388	3.87844
Sy(8,11,13)	4.48606	3.89676
Sy(8,11,14)	4.42151
Sy(8,12,13)	4.58398	3.99224
Sy(8,12,14)	4.4754
Sy(8,13,14)	4.60079
Sy(9,10,11)	5.37142	4.61802	4.39512	4.31217
Sy(9,10,12)	5.14782	4.39748	4.20325
Sy(9,10,13)	5.02603	4.27635
Sy(9,10,14)	4.97912
Sy(9,11,12)	5.1532	4.39752	4.20308
Sy(9,11,13)	4.9807	4.22421
Sy(9,11,14)	4.89582
Sy(9,12,13)	5.04108	4.27923
Sy(9,12,14)	4.90945
Sy(9,13,14)	5.00612
Sy(10,11,12)	5.80096	4.86871	4.64033
Sy(10,11,13)	5.59128	4.65415
Sy(10,11,14)	5.47887
Sy(10,12,13)	5.59623	4.65637
Sy(10,12,14)	5.43535
Sy(10,13,14)	5.49399
Sy(11,12,13)	6.27528	5.14003
Sy(11,12,14)	6.07696
Sy(11,13,14)	6.08398
Sy(12,13,14)	6.78549
k= 17 (mut=5)
Scheme	2	3	4	5	6	7	8	9	10	11	12	13	14	15	16
Sy(1,2,3)	4.93542	5.62269	5.59921	5.36562	5.09465	4.80935	4.5243	4.22901	3.93893	3.65863	3.38759	3.13809	2.93116	2.79676
Sy(1,2,4)	4.61788	5.19712	5.15463	4.91883	4.6618	4.3946	4.13483	3.8679	3.61269	3.37882	3.17242	3.00487	2.90521
Sy(1,2,5)	4.39023	4.87249	4.80824	4.58583	4.34507	4.10586	3.86766	3.64175	3.43413	3.259	3.12298	3.04379
Sy(1,2,6)	4.23544	4.6243	4.54749	4.34446	4.12467	3.91107	3.71102	3.52712	3.37579	3.26094	3.19621
Sy(1,2,7)	4.1381	4.44495	4.36036	4.17966	3.984	3.80392	3.64209	3.50621	3.40744	3.35555
Sy(1,2,8)	4.09102	4.32336	4.24089	4.07919	3.91263	3.76644	3.65137	3.56164	3.51396
Sy(1,2,9)	4.08257	4.25641	4.17438	4.03625	3.90627	3.79696	3.72288	3.67887
Sy(1,2,10)	4.10339	4.23131	4.15933	4.05144	3.94983	3.87909	3.84446
Sy(1,2,11)	4.15321	4.24687	4.19041	4.10876	4.03981	4.0049
Sy(1,2,12)	4.21868	4.2991	4.25499	4.20382	4.16937
Sy(1,2,13)	4.30467	4.38658	4.35753	4.33537
Sy(1,2,14)	4.40637	4.50224	4.49348
Sy(1,2,15)	4.51917	4.6344
Sy(1,2,16)	4.64159
Sy(1,3,4)	4.62139	5.20059	5.15625	4.91944	4.66167	4.39521	4.13319	3.86694	3.61225	3.37845	3.17109	3.00521	2.90396
Sy(1,3,5)	4.34221	4.82536	4.75717	4.53208	4.28774	4.04657	3.80426	3.57718	3.36789	3.1888	3.04995	2.97058
Sy(1,3,6)	4.14763	4.53814	4.45505	4.24694	4.02431	3.80744	3.60177	3.41656	3.26273	3.14407	3.07721
Sy(1,3,7)	4.01743	4.3263	4.23498	4.04766	3.85017	3.66622	3.49904	3.36188	3.26119	3.20557
Sy(1,3,8)	3.94171	4.17774	4.08875	3.92169	3.75323	3.60326	3.48374	3.39335	3.34482
Sy(1,3,9)	3.90894	4.08749	4.00084	3.8574	3.72759	3.61345	3.53649	3.493
Sy(1,3,10)	3.91043	4.04327	3.96826	3.85625	3.75603	3.68131	3.64372
Sy(1,3,11)	3.94391	4.04518	3.98471	3.89963	3.83314	3.79616
Sy(1,3,12)	3.99626	4.08459	4.03893	3.98535	3.95482
Sy(1,3,13)	4.07041	4.16255	4.13323	4.10924
Sy(1,3,14)	4.16288	4.26977	4.2617
Sy(1,3,15)	4.26743	4.39631
Sy(1,3,16)	4.38278
Sy(1,4,5)	4.40356	4.87647	4.81262	4.58649	4.34562	4.10564	3.86832	3.64266	3.43509	3.25946	3.12256	3.04441
Sy(1,4,6)	4.16098	4.53875	4.45841	4.24671	4.0251	3.80674	3.60494	3.41776	3.26338	3.14418	3.07814
Sy(1,4,7)	3.99281	4.28663	4.19777	4.00422	3.80655	3.62024	3.45589	3.31701	3.21429	3.15735
Sy(1,4,8)	3.88572	4.1061	4.01555	3.84388	3.67602	3.52292	3.40436	3.31293	3.26171
Sy(1,4,9)	3.82553	3.99024	3.90019	3.75177	3.62283	3.50588	3.4305	3.38609
Sy(1,4,10)	3.80414	3.92241	3.84461	3.72717	3.62911	3.55341	3.51814
Sy(1,4,11)	3.81748	3.90649	3.84282	3.75285	3.68938	3.65117
Sy(1,4,12)	3.85447	3.93046	3.88368	3.82576	3.79675
Sy(1,4,13)	3.91513	3.99549	3.96686	3.93868
Sy(1,4,14)	3.99533	4.09159	4.08529
Sy(1,4,15)	4.08964	4.20964
Sy(1,4,16)	4.19616
Sy(1,5,6)	4.26051	4.63163	4.55204	4.34306	4.12582	3.91251	3.71113	3.52801	3.37727	3.25965	3.1953
Sy(1,5,7)	4.04831	4.3308	4.23969	4.0472	3.85046	3.6666	3.50135	3.36281	3.26355	3.20516
Sy(1,5,8)	3.90606	4.11016	4.01654	3.84436	3.67519	3.52527	3.40377	3.31099	3.26289
Sy(1,5,9)	3.81629	3.96244	3.86669	3.71891	3.58712	3.47293	3.39377	3.34832
Sy(1,5,10)	3.76936	3.86853	3.78333	3.66556	3.56532	3.49265	3.45289
Sy(1,5,11)	3.76018	3.82975	3.75867	3.66838	3.6024	3.56733
Sy(1,5,12)	3.77891	3.83443	3.78021	3.72371	3.69136
Sy(1,5,13)	3.82421	3.88324	3.84871	3.82098
Sy(1,5,14)	3.89157	3.96594	3.9544
Sy(1,5,15)	3.97421	4.07289
Sy(1,5,16)	4.07147
Sy(1,6,7)	4.17561	4.45404	4.36651	4.17908	3.98597	3.80309	3.64348	3.50639	3.40926	3.35262
Sy(1,6,8)	3.99179	4.18557	4.09207	3.92225	3.75532	3.6053	3.48693	3.39412	3.34513
Sy(1,6,9)	3.86946	3.99928	3.90135	3.7554	3.62294	3.50925	3.42989	3.38378
Sy(1,6,10)	3.79452	3.87496	3.78385	3.66749	3.56587	3.49232	3.45219
Sy(1,6,11)	3.76158	3.80844	3.73172	3.64276	3.57448	3.5387
Sy(1,6,12)	3.76024	3.79076	3.73095	3.67414	3.63961
Sy(1,6,13)	3.78883	3.81978	3.77942	3.75209
Sy(1,6,14)	3.84081	3.88648	3.86913
Sy(1,6,15)	3.91066	3.9805
Sy(1,6,16)	3.99653
Sy(1,7,8)	4.13998	4.33627	4.24385	4.08013	3.91703	3.76987	3.65132	3.56296	3.51439
Sy(1,7,9)	3.9794	4.10218	4.00306	3.85997	3.72894	3.61674	3.53678	3.49343
Sy(1,7,10)	3.87381	3.9398	3.84612	3.73057	3.62889	3.55555	3.5143
Sy(1,7,11)	3.81539	3.84162	3.7619	3.6724	3.60362	3.5665
Sy(1,7,12)	3.79215	3.79616	3.73287	3.67568	3.6399
Sy(1,7,13)	3.80114	3.80189	3.75886	3.73013
Sy(1,7,14)	3.83712	3.84985	3.82906
Sy(1,7,15)	3.89345	3.92799
Sy(1,7,16)	3.96661
Sy(1,8,9)	4.1442	4.27161	4.17907	4.0382	3.90779	3.79745	3.72233	3.67862
Sy(1,8,10)	4.00409	4.06428	3.97403	3.85899	3.75537	3.6816	3.64393
Sy(1,8,11)	3.91841	3.92934	3.84908	3.75865	3.68776	3.65035
Sy(1,8,12)	3.87029	3.85295	3.78812	3.7284	3.69051
Sy(1,8,13)	3.85874	3.83286	3.78634	3.75579
Sy(1,8,14)	3.87742	3.85814	3.83259
Sy(1,8,15)	3.91874	3.91716
Sy(1,8,16)	3.97888
Sy(1,9,10)	4.17967	4.25136	4.1642	4.05333	3.95506	3.88046	3.84368
Sy(1,9,11)	4.06262	4.07266	3.99201	3.9034	3.83723	3.79616
Sy(1,9,12)	3.98878	3.96089	3.89212	3.83148	3.7996
Sy(1,9,13)	3.95484	3.91056	3.85877	3.82632
Sy(1,9,14)	3.95463	3.91103	3.87812
Sy(1,9,15)	3.97976	3.94743
Sy(1,9,16)	4.02517
Sy(1,10,11)	4.24292	4.26904	4.1971	4.1101	4.04454	4.00516
Sy(1,10,12)	4.14035	4.11553	4.05107	3.98959	3.95651
Sy(1,10,13)	4.08238	4.03014	3.979	3.94517
Sy(1,10,14)	4.06142	4.00272	3.96717
Sy(1,10,15)	4.06892	4.01453
Sy(1,10,16)	4.09918
Sy(1,11,12)	4.32618	4.32435	4.26487	4.20611	4.17266
Sy(1,11,13)	4.24122	4.19872	4.14833	4.11523
Sy(1,11,14)	4.19599	4.13762	4.10052
Sy(1,11,15)	4.18501	4.12072
Sy(1,11,16)	4.19879
Sy(1,12,13)	4.4231	4.414	4.36557	4.33758
Sy(1,12,14)	4.35366	4.314	4.27488
Sy(1,12,15)	4.32148	4.26428
Sy(1,12,16)	4.31717
Sy(1,13,14)	4.53653	4.53692	4.50079
Sy(1,13,15)	4.48159	4.44876
Sy(1,13,16)	4.45815
Sy(1,14,15)	4.66296	4.6692
Sy(1,14,16)	4.61933
Sy(1,15,16)	4.79731
Sy(2,3,4)	4.8279	5.42625	5.36629	5.12856	4.85662	4.5751	4.29734	4.01291	3.73666	3.47976	3.24395	3.05135	2.93179
Sy(2,3,5)	4.51366	5.01276	4.92959	4.70128	4.44215	4.18523	3.92702	3.68145	3.45399	3.25549	3.09733	3.00369
Sy(2,3,6)	4.29716	4.69782	4.6001	4.38813	4.15034	3.91938	3.69892	3.49832	3.32921	3.19836	3.12227
Sy(2,3,7)	4.15233	4.46558	4.35952	4.16885	3.95698	3.75989	3.58036	3.43283	3.32125	3.26025
Sy(2,3,8)	4.06879	4.30202	4.19908	4.02923	3.8478	3.6874	3.55808	3.46059	3.4074
Sy(2,3,9)	4.03202	4.20326	4.10204	3.95492	3.81539	3.6935	3.60946	3.56291
Sy(2,3,10)	4.03219	4.15312	4.06205	3.94769	3.84002	3.76096	3.71966
Sy(2,3,11)	4.06601	4.15131	4.07465	3.98849	3.91756	3.87908
Sy(2,3,12)	4.12161	4.18859	4.12679	4.0742	4.04075
Sy(2,3,13)	4.20007	4.26617	4.22208	4.2002
Sy(2,3,14)	4.29847	4.37568	4.35313
Sy(2,3,15)	4.40885	4.50504
Sy(2,3,16)	4.53188
Sy(2,4,5)	4.52058	5.012	4.93131	4.70126	4.44121	4.18543	3.92793	3.68321	3.45371	3.25692	3.09834	3.00415
Sy(2,4,6)	4.25169	4.64449	4.54812	4.33198	4.09073	3.85832	3.63706	3.43347	3.26079	3.12784	3.0513
Sy(2,4,7)	4.06603	4.37082	4.26659	4.06871	3.85354	3.65422	3.47274	3.32264	3.20693	3.14462
Sy(2,4,8)	3.94945	4.17499	4.07068	3.89501	3.71123	3.54873	3.41641	3.31744	3.26068
Sy(2,4,9)	3.88415	4.05053	3.94682	3.79443	3.65253	3.52939	3.44383	3.39656
Sy(2,4,10)	3.86078	3.97728	3.88505	3.76526	3.65742	3.57839	3.53784
Sy(2,4,11)	3.87441	3.95919	3.88086	3.79092	3.72027	3.68212
Sy(2,4,12)	3.91459	3.98192	3.92138	3.86587	3.83207
Sy(2,4,13)	3.98013	4.04778	4.00703	3.98284
Sy(2,4,14)	4.0665	4.14757	4.13037
Sy(2,4,15)	4.16678	4.2701
Sy(2,4,16)	4.28117
Sy(2,5,6)	4.31185	4.69836	4.60302	4.38714	4.14986	3.92104	3.69934	3.4992	3.32896	3.19764	3.12197
Sy(2,5,7)	4.07858	4.37338	4.26755	4.06867	3.85302	3.65555	3.47173	3.32119	3.20764	3.14334
Sy(2,5,8)	3.9234	4.13643	4.03036	3.85187	3.66554	3.50542	3.36852	3.26784	3.21346
Sy(2,5,9)	3.82667	3.97925	3.87207	3.71723	3.57131	3.4513	3.36088	3.31243
Sy(2,5,10)	3.77629	3.87981	3.78279	3.66036	3.54947	3.47323	3.4275
Sy(2,5,11)	3.76612	3.83913	3.75697	3.66452	3.59054	3.55487
Sy(2,5,12)	3.78761	3.84328	3.77947	3.72261	3.68574
Sy(2,5,13)	3.83718	3.89384	3.85175	3.82596
Sy(2,5,14)	3.91047	3.98088	3.96348
Sy(2,5,15)	3.99906	4.09325
Sy(2,5,16)	4.10441
Sy(2,6,7)	4.178	4.46758	4.364	4.1705	3.95628	3.76047	3.58237	3.43244	3.32264	3.25899
Sy(2,6,8)	3.97776	4.18003	4.07282	3.89675	3.71131	3.55016	3.41676	3.31576	3.2617
Sy(2,6,9)	3.84507	3.98248	3.87213	3.71905	3.5715	3.45099	3.36083	3.31191
Sy(2,6,10)	3.76488	3.85136	3.74815	3.62728	3.51401	3.43635	3.38997
Sy(2,6,11)	3.72948	3.78226	3.69546	3.60393	3.52733	3.49022
Sy(2,6,12)	3.72967	3.76418	3.69603	3.63882	3.59973
Sy(2,6,13)	3.7623	3.79501	3.7487	3.72404
Sy(2,6,14)	3.8197	3.86659	3.84551
Sy(2,6,15)	3.89569	3.96715
Sy(2,6,16)	3.98956
Sy(2,7,8)	4.1058	4.3072	4.20136	4.03154	3.84874	3.68982	3.55843	3.46185	3.40767
Sy(2,7,9)	3.93159	4.05939	3.94836	3.79761	3.65099	3.53072	3.44122	3.39511
Sy(2,7,10)	3.81833	3.88859	3.78342	3.66333	3.54865	3.47038	3.42495
Sy(2,7,11)	3.75522	3.78683	3.69735	3.60594	3.52734	3.48875
Sy(2,7,12)	3.73256	3.74053	3.66971	3.61237	3.57085
Sy(2,7,13)	3.74433	3.74811	3.70035	3.67454
Sy(2,7,14)	3.78472	3.80135	3.77765
Sy(2,7,15)	3.84662	3.88629
Sy(2,7,16)	3.92765
Sy(2,8,9)	4.08234	4.21122	4.1057	3.95723	3.81155	3.69298	3.6103	3.56238
Sy(2,8,10)	3.93204	3.99263	3.89044	3.77054	3.65411	3.57516	3.53475
Sy(2,8,11)	3.83919	3.85303	3.76233	3.67029	3.58836	3.54966
Sy(2,8,12)	3.78993	3.77481	3.70199	3.64239	3.59728
Sy(2,8,13)	3.77944	3.75562	3.70483	3.67647
Sy(2,8,14)	3.80168	3.78584	3.75802
Sy(2,8,15)	3.84754	3.85155
Sy(2,8,16)	3.91427
Sy(2,9,10)	4.09716	4.16725	4.06636	3.95004	3.83832	3.7613	3.72082
Sy(2,9,11)	3.97009	3.98122	3.88847	3.79732	3.72002	3.68037
Sy(2,9,12)	3.89287	3.86597	3.78821	3.72665	3.68734
Sy(2,9,13)	3.85856	3.81551	3.7584	3.72703
Sy(2,9,14)	3.86034	3.82021	3.78383
Sy(2,9,15)	3.88896	3.86273
Sy(2,9,16)	3.94051
Sy(2,10,11)	4.14356	4.16765	4.08188	3.99229	3.91679	3.87811
Sy(2,10,12)	4.03497	4.00774	3.93367	3.87095	3.83085
Sy(2,10,13)	3.97469	3.92088	3.86385	3.83124
Sy(2,10,14)	3.95377	3.89603	3.85709
Sy(2,10,15)	3.96342	3.91296
Sy(2,10,16)	3.99885
Sy(2,11,12)	4.21644	4.20862	4.13826	4.07868	4.0386
Sy(2,11,13)	4.12656	4.07908	4.02158	3.99012
Sy(2,11,14)	4.07983	4.01897	3.97716
Sy(2,11,15)	4.06919	4.00604
Sy(2,11,16)	4.08686
Sy(2,12,13)	4.30694	4.28719	4.23153	4.20532
Sy(2,12,14)	4.2336	4.186	4.14211
Sy(2,12,15)	4.2005	4.13882
Sy(2,12,16)	4.1985
Sy(2,13,14)	4.41635	4.40296	4.36156
Sy(2,13,15)	4.35897	4.31533
Sy(2,13,16)	4.33671
Sy(2,14,15)	4.54096	4.53398
Sy(2,14,16)	4.49633
Sy(2,15,16)	4.67515
Sy(3,4,5)	4.79967	5.29783	5.19133	4.93568	4.67202	4.40405	4.13374	3.87535	3.63294	3.41569	3.24293	3.13851
Sy(3,4,6)	4.49487	4.89058	4.76697	4.52602	4.28009	4.03599	3.80197	3.58688	3.40141	3.25397	3.16986
Sy(3,4,7)	4.28551	4.58857	4.45517	4.23568	4.01475	3.80505	3.61096	3.45195	3.32799	3.25723
Sy(3,4,8)	4.15202	4.36961	4.2378	4.04323	3.85314	3.68115	3.53936	3.43512	3.37538
Sy(3,4,9)	4.07703	4.22896	4.09968	3.92846	3.78297	3.65117	3.55955	3.5098
Sy(3,4,10)	4.0477	4.14188	4.02775	3.88893	3.77941	3.696	3.65043
Sy(3,4,11)	4.05885	4.116	4.01742	3.9079	3.83838	3.79686
Sy(3,4,12)	4.09915	4.13352	4.05307	3.97992	3.94944
Sy(3,4,13)	4.16845	4.19725	4.13686	4.09686
Sy(3,4,14)	4.25932	4.29813	4.25993
Sy(3,4,15)	4.36494	4.4217
Sy(3,4,16)	4.48565
Sy(3,5,6)	4.49899	4.89232	4.76837	4.5254	4.2809	4.03697	3.80053	3.58625	3.40127	3.25307	3.1692
Sy(3,5,7)	4.23769	4.53678	4.40111	4.17847	3.9545	3.74345	3.54536	3.38349	3.25995	3.18654
Sy(3,5,8)	4.06269	4.27497	4.14196	3.94318	3.74798	3.57554	3.42805	3.32039	3.26241
Sy(3,5,9)	3.95475	4.10093	3.96973	3.79499	3.64386	3.51318	3.41547	3.36421
Sy(3,5,10)	3.89738	3.98886	3.87115	3.72947	3.61551	3.53299	3.48232
Sy(3,5,11)	3.88435	3.94168	3.84072	3.72944	3.65531	3.61527
Sy(3,5,12)	3.90566	3.94184	3.85994	3.78657	3.75238
Sy(3,5,13)	3.95843	3.99134	3.93204	3.89181
Sy(3,5,14)	4.03636	4.08107	4.04524
Sy(3,5,15)	4.13087	4.19586
Sy(3,5,16)	4.24295
Sy(3,6,7)	4.29996	4.59218	4.45583	4.23776	4.01531	3.80498	3.61166	3.45053	3.3285	3.25595
Sy(3,6,8)	4.07574	4.27738	4.14089	3.94385	3.74917	3.57471	3.43033	3.32137	3.26143
Sy(3,6,9)	3.92838	4.06134	3.92581	3.75237	3.59864	3.46709	3.36892	3.31669
Sy(3,6,10)	3.83936	3.91702	3.79248	3.65201	3.53539	3.45095	3.3998
Sy(3,6,11)	3.7997	3.84167	3.73516	3.62513	3.54857	3.50708
Sy(3,6,12)	3.7986	3.81961	3.73332	3.66023	3.62476
Sy(3,6,13)	3.83343	3.85046	3.78718	3.74852
Sy(3,6,14)	3.8949	3.92543	3.88712
Sy(3,6,15)	3.97683	4.02924
Sy(3,6,16)	4.07756
Sy(3,7,8)	4.17779	4.37607	4.23851	4.04593	3.85402	3.6821	3.53747	3.4342	3.37482
Sy(3,7,9)	3.98495	4.10776	3.96836	3.79642	3.64337	3.51219	3.41287	3.36548
Sy(3,7,10)	3.85994	3.92204	3.79278	3.65262	3.53507	3.45003	3.39833
Sy(3,7,11)	3.79006	3.81286	3.7018	3.59123	3.51389	3.47087
Sy(3,7,12)	3.76448	3.76259	3.6718	3.59847	3.56184
Sy(3,7,13)	3.77748	3.76996	3.70404	3.66446
Sy(3,7,14)	3.82075	3.82652	3.7853
Sy(3,7,15)	3.88789	3.91526
Sy(3,7,16)	3.97584
Sy(3,8,9)	4.11559	4.23665	4.10156	3.93222	3.78065	3.65031	3.55811	3.50912
Sy(3,8,10)	3.94952	4.00005	3.87311	3.73384	3.61527	3.52773	3.48132
Sy(3,8,11)	3.84717	3.85059	3.73812	3.62853	3.5476	3.50372
Sy(3,8,12)	3.79283	3.76749	3.67524	3.60159	3.56021
Sy(3,8,13)	3.78198	3.7475	3.67954	3.63972
Sy(3,8,14)	3.80643	3.78118	3.73694
Sy(3,8,15)	3.85691	3.85105
Sy(3,8,16)	3.93005
Sy(3,9,10)	4.10047	4.15714	4.0314	3.89343	3.78155	3.6945	3.64869
Sy(3,9,11)	3.96059	3.95833	3.84389	3.73385	3.65874	3.61199
Sy(3,9,12)	3.87587	3.83597	3.73966	3.6631	3.62865
Sy(3,9,13)	3.83935	3.78373	3.71018	3.66694
Sy(3,9,14)	3.84196	3.79053	3.73959
Sy(3,9,15)	3.87393	3.83703
Sy(3,9,16)	3.93062
Sy(3,10,11)	4.12432	4.13078	4.02265	3.91379	3.83957	3.79579
Sy(3,10,12)	4.00553	3.96112	3.86803	3.79033	3.75462
Sy(3,10,13)	3.94053	3.87043	3.79702	3.75274
Sy(3,10,14)	3.91847	3.84667	3.79353
Sy(3,10,15)	3.92994	3.86679
Sy(3,10,16)	3.96879
Sy(3,11,12)	4.18166	4.15242	4.06083	3.98529	3.94947
Sy(3,11,13)	4.08379	4.0168	3.94112	3.89676
Sy(3,11,14)	4.03373	3.95612	3.89793
Sy(3,11,15)	4.02317	3.94501
Sy(3,11,16)	4.0434
Sy(3,12,13)	4.26116	4.21641	4.14135	4.10184
Sy(3,12,14)	4.18174	4.11253	4.05115
Sy(3,12,15)	4.14652	4.06537
Sy(3,12,16)	4.14562
Sy(3,13,14)	4.36436	4.32411	4.26398
Sy(3,13,15)	4.30212	4.23412
Sy(3,13,16)	4.27876
Sy(3,14,15)	4.486	4.44912
Sy(3,14,16)	4.43786
Sy(3,15,16)	4.61779
Sy(4,5,6)	4.84903	5.18515	5.05988	4.80465	4.55024	4.29748	4.05306	3.82942	3.63505	3.47639	3.38692
Sy(4,5,7)	4.54999	4.79127	4.65233	4.41642	4.18281	3.96201	3.7572	3.58604	3.45492	3.378
Sy(4,5,8)	4.34911	4.50179	4.36333	4.151	3.94888	3.76666	3.61225	3.50004	3.43675
Sy(4,5,9)	4.22369	4.30901	4.16899	3.98177	3.82408	3.68499	3.58408	3.52981
Sy(4,5,10)	4.15501	4.18192	4.0548	3.90123	3.78255	3.69331	3.64183
Sy(4,5,11)	4.13445	4.12435	4.0137	3.89114	3.8136	3.77019
Sy(4,5,12)	4.15299	4.11726	4.0242	3.94218	3.9048
Sy(4,5,13)	4.20458	4.16183	4.09087	4.04354
Sy(4,5,14)	4.28173	4.24922	4.20177
Sy(4,5,15)	4.37962	4.3623
Sy(4,5,16)	4.49661
Sy(4,6,7)	4.55528	4.79201	4.65192	4.41783	4.1836	3.96104	3.75897	3.58669	3.45517	3.37708
Sy(4,6,8)	4.30186	4.44796	4.30568	4.09277	3.88896	3.70303	3.5498	3.43472	3.36879
Sy(4,6,9)	4.13414	4.21263	4.06815	3.88056	3.71836	3.57699	3.47548	3.41866
Sy(4,6,10)	4.03214	4.05353	3.92014	3.76634	3.64372	3.55244	3.501
Sy(4,6,11)	3.98399	3.96904	3.85302	3.7318	3.65066	3.60642
Sy(4,6,12)	3.97913	3.94093	3.84466	3.76358	3.72399
Sy(4,6,13)	4.01259	3.96879	3.89556	3.85077
Sy(4,6,14)	4.07426	4.04304	3.9953
Sy(4,6,15)	4.15962	4.14709
Sy(4,6,16)	4.26591
Sy(4,7,8)	4.36557	4.50433	4.36251	4.15178	3.94946	3.76656	3.61201	3.50216	3.43553
Sy(4,7,9)	4.14885	4.21439	4.06805	3.87983	3.71731	3.57664	3.4732	3.42032
Sy(4,7,10)	4.00799	4.01352	3.87691	3.72187	3.59771	3.50628	3.45278
Sy(4,7,11)	3.92713	3.89519	3.77545	3.65301	3.57196	3.52579
Sy(4,7,12)	3.89665	3.83881	3.74043	3.65848	3.61877
Sy(4,7,13)	3.90753	3.84385	3.77066	3.72484
Sy(4,7,14)	3.95057	3.90062	3.85343
Sy(4,7,15)	4.02109	3.99085
Sy(4,7,16)	4.11397
Sy(4,8,9)	4.25103	4.31202	4.16822	3.9828	3.82298	3.68233	3.58396	3.5317
Sy(4,8,10)	4.06548	4.0588	3.92227	3.7685	3.64395	3.54952	3.4997
Sy(4,8,11)	3.94925	3.89893	3.77668	3.65503	3.57113	3.52381
Sy(4,8,12)	3.88807	3.80933	3.70843	3.62624	3.58278
Sy(4,8,13)	3.87344	3.78673	3.71107	3.66547
Sy(4,8,14)	3.89658	3.82091	3.77032
Sy(4,8,15)	3.94899	3.89308
Sy(4,8,16)	4.02684
Sy(4,9,10)	4.19613	4.19266	4.05662	3.90305	3.785	3.69079	3.64245
Sy(4,9,11)	4.03912	3.98142	3.85608	3.73276	3.65479	3.60446
Sy(4,9,12)	3.94439	3.85185	3.74544	3.65958	3.62248
Sy(4,9,13)	3.90276	3.79633	3.71399	3.66414
Sy(4,9,14)	3.9025	3.80328	3.74538
Sy(4,9,15)	3.93542	3.85181
Sy(4,9,16)	3.99559
Sy(4,10,11)	4.18907	4.13352	4.01495	3.89225	3.81623	3.76901
Sy(4,10,12)	4.05713	3.95454	3.8518	3.76393	3.72671
Sy(4,10,13)	3.98413	3.85962	3.77711	3.72628
Sy(4,10,14)	3.95743	3.83516	3.77537
Sy(4,10,15)	3.96841	3.85738
Sy(4,10,16)	4.00956
Sy(4,11,12)	4.22267	4.13172	4.03057	3.94333	3.90613
Sy(4,11,13)	4.11361	3.98926	3.90488	3.85262
Sy(4,11,14)	4.05723	3.92678	3.86192
Sy(4,11,15)	4.04439	3.91671
Sy(4,11,16)	4.06539
Sy(4,12,13)	4.28583	4.17738	4.09341	4.04592
Sy(4,12,14)	4.19785	4.06926	4.0016
Sy(4,12,15)	4.15777	4.02176
Sy(4,12,16)	4.15595
Sy(4,13,14)	4.37784	4.27155	4.20586
Sy(4,13,15)	4.30781	4.17922
Sy(4,13,16)	4.28145
Sy(4,14,15)	4.48913	4.38554
Sy(4,14,16)	4.43579
Sy(4,15,16)	4.61643
Sy(5,6,7)	4.96563	5.12368	4.96699	4.7265	4.48795	4.26282	4.05343	3.87298	3.74005	3.65399
Sy(5,6,8)	4.67486	4.74128	4.58129	4.36108	4.15184	3.96271	3.80322	3.68085	3.61493
Sy(5,6,9)	4.48229	4.47867	4.3149	4.11946	3.95224	3.80867	3.70069	3.64105
Sy(5,6,10)	4.36341	4.2988	4.14575	3.984	3.85634	3.76544	3.70851
Sy(5,6,11)	4.3015	4.19783	4.06189	3.93446	3.84818	3.80571
Sy(5,6,12)	4.28707	4.15692	4.04097	3.9554	3.91209
Sy(5,6,13)	4.31588	4.17823	4.08347	4.03547
Sy(5,6,14)	4.37524	4.2471	4.17825
Sy(5,6,15)	4.46071	4.34664
Sy(5,6,16)	4.56983
Sy(5,7,8)	4.68187	4.74316	4.58142	4.36183	4.15147	3.96315	3.80193	3.68095	3.61531
Sy(5,7,9)	4.43556	4.42459	4.25791	4.05996	3.89034	3.74505	3.63573	3.57681
Sy(5,7,10)	4.27518	4.20277	4.04601	3.88161	3.75117	3.65824	3.6007
Sy(5,7,11)	4.17953	4.0687	3.92925	3.79969	3.71258	3.6671
Sy(5,7,12)	4.13845	4.00068	3.88374	3.79713	3.7528
Sy(5,7,13)	4.14411	3.99972	3.90736	3.8588
Sy(5,7,14)	4.18504	4.05245	3.98689
Sy(5,7,15)	4.25615	4.14057
Sy(5,7,16)	4.35254
Sy(5,8,9)	4.49882	4.47991	4.3152	4.12032	3.95123	3.80626	3.70006	3.64143
Sy(5,8,10)	4.28921	4.20403	4.04669	3.88433	3.75197	3.6568	3.60045
Sy(5,8,11)	4.15559	4.02842	3.88604	3.75778	3.66634	3.6204
Sy(5,8,12)	4.08293	3.92745	3.8079	3.72164	3.67316
Sy(5,8,13)	4.06163	3.89939	3.80574	3.75703
Sy(5,8,14)	4.08182	3.93048	3.86379
Sy(5,8,15)	4.13453	4.00136
Sy(5,8,16)	4.21597
Sy(5,9,10)	4.39147	4.30684	4.14792	3.98637	3.85938	3.76529	3.70817
Sy(5,9,11)	4.21346	4.07813	3.93132	3.80077	3.71453	3.66711
Sy(5,9,12)	4.10495	3.93603	3.81045	3.71984	3.67725
Sy(5,9,13)	4.05516	3.87468	3.77426	3.72132
Sy(5,9,14)	4.05029	3.87897	3.8047
Sy(5,9,15)	4.08254	3.92628
Sy(5,9,16)	4.14551
Sy(5,10,11)	4.34348	4.20622	4.0642	3.93399	3.8502	3.80546
Sy(5,10,12)	4.19431	4.01224	3.88955	3.79648	3.75345
Sy(5,10,13)	4.11102	3.91033	3.8091	3.75543
Sy(5,10,14)	4.0784	3.88272	3.80639
Sy(5,10,15)	4.08713	3.90444
Sy(5,10,16)	4.12988
Sy(5,11,12)	4.34408	4.16941	4.04807	3.95655	3.91229
Sy(5,11,13)	4.2216	4.0177	3.91462	3.86035
Sy(5,11,14)	4.1568	3.95067	3.86999
Sy(5,11,15)	4.14023	3.93959
Sy(5,11,16)	4.1615
Sy(5,12,13)	4.38375	4.1903	4.08722	4.03701
Sy(5,12,14)	4.28413	4.07595	3.9919
Sy(5,12,15)	4.23839	4.02585
Sy(5,12,16)	4.23533
Sy(5,13,14)	4.45732	4.26633	4.18325
Sy(5,13,15)	4.37876	4.16941
Sy(5,13,16)	4.34885
Sy(5,14,15)	4.55622	4.36629
Sy(5,14,16)	4.49699
Sy(5,15,16)	4.67584
Sy(6,7,8)	5.15022	5.11136	4.92711	4.70272	4.48732	4.30011	4.13608	4.01205	3.94232
Sy(6,7,9)	4.86549	4.7544	4.563	4.36107	4.18505	4.04116	3.92855	3.86718
Sy(6,7,10)	4.67806	4.5037	4.3226	4.15284	4.01733	3.92326	3.86431
Sy(6,7,11)	4.56442	4.34843	4.18431	4.04991	3.95611	3.91232
Sy(6,7,12)	4.51009	4.26395	4.12317	4.03029	3.98192
Sy(6,7,13)	4.50865	4.25083	4.13337	4.08012
Sy(6,7,14)	4.54366	4.2954	4.20412
Sy(6,7,15)	4.61254	4.37539
Sy(6,7,16)	4.70615
Sy(6,8,9)	4.87224	4.75395	4.56308	4.3613	4.1857	4.03915	3.9293	3.86793
Sy(6,8,10)	4.63168	4.44849	4.266	4.09587	3.95826	3.85968	3.80246
Sy(6,8,11)	4.47751	4.25168	4.08457	3.94991	3.85254	3.80578
Sy(6,8,12)	4.39055	4.13499	3.99239	3.89894	3.84775
Sy(6,8,13)	4.36173	4.09655	3.97921	3.92474
Sy(6,8,14)	4.37576	4.12096	4.03067
Sy(6,8,15)	4.42588	4.18564
Sy(6,8,16)	4.50522
Sy(6,9,10)	4.69314	4.50902	4.32422	4.15494	4.01979	3.92385	3.86397
Sy(6,9,11)	4.49106	4.25757	4.08574	3.94923	3.85505	3.80823
Sy(6,9,12)	4.36586	4.09934	3.95087	3.854	3.80734
Sy(6,9,13)	4.30681	4.0278	3.90473	3.84688
Sy(6,9,14)	4.29475	4.02574	3.92994
Sy(6,9,15)	4.32347	4.06843
Sy(6,9,16)	4.38406
Sy(6,10,11)	4.59201	4.35434	4.18497	4.05015	3.95618	3.91266
Sy(6,10,12)	4.42308	4.14276	3.99517	3.89721	3.848
Sy(6,10,13)	4.32817	4.02994	3.90502	3.84774
Sy(6,10,14)	4.28703	3.99602	3.89724
Sy(6,10,15)	4.29135	4.0136
Sy(6,10,16)	4.33094
Sy(6,11,12)	4.55106	4.2744	4.12771	4.03157	3.98078
Sy(6,11,13)	4.41439	4.11005	3.98306	3.92583
Sy(6,11,14)	4.33883	4.03577	3.93267
Sy(6,11,15)	4.31596	4.02006
Sy(6,11,16)	4.33315
Sy(6,12,13)	4.56027	4.2627	4.13545	4.08178
Sy(6,12,14)	4.44713	4.13931	4.03283
Sy(6,12,15)	4.39353	4.08418
Sy(6,12,16)	4.38526
Sy(6,13,14)	4.61025	4.31345	4.20622
Sy(6,13,15)	4.5213	4.21013
Sy(6,13,16)	4.48419
Sy(6,14,15)	4.69064	4.39466
Sy(6,14,16)	4.62221
Sy(6,15,16)	4.79766
Sy(7,8,9)	5.3945	5.15477	4.93922	4.73262	4.55407	4.40377	4.29027	4.23408
Sy(7,8,10)	5.11616	4.80867	4.60347	4.42602	4.28489	4.1838	4.122
Sy(7,8,11)	4.93545	4.58245	4.39349	4.25089	4.14938	4.10028
Sy(7,8,12)	4.82986	4.443	4.27723	4.1758	4.12176
Sy(7,8,13)	4.78755	4.38867	4.24601	4.18603
Sy(7,8,14)	4.79251	4.40005	4.2845
Sy(7,8,15)	4.83632	4.45504
Sy(7,8,16)	4.91042
Sy(7,9,10)	5.12096	4.81224	4.60511	4.42453	4.28639	4.18576	4.12167
Sy(7,9,11)	4.88902	4.53049	4.33817	4.19045	4.09324	4.04272
Sy(7,9,12)	4.7426	4.34999	4.1808	4.07376	4.02516
Sy(7,9,13)	4.669	4.26362	4.11839	4.05296
Sy(7,9,14)	4.64708	4.25005	4.13288
Sy(7,9,15)	4.66947	4.28489
Sy(7,9,16)	4.72526
Sy(7,10,11)	4.95011	4.58576	4.3943	4.24872	4.15019	4.10282
Sy(7,10,12)	4.75646	4.35078	4.18221	4.07417	4.0224
Sy(7,10,13)	4.64462	4.22305	4.07694	4.01226
Sy(7,10,14)	4.59267	4.1782	4.05877
Sy(7,10,15)	4.58968	4.18805
Sy(7,10,16)	4.62375
Sy(7,11,12)	4.85546	4.45092	4.28142	4.17471	4.12271
Sy(7,11,13)	4.6996	4.26992	4.12014	4.05571
Sy(7,11,14)	4.61074	4.18453	4.05979
Sy(7,11,15)	4.57903	4.16162
Sy(7,11,16)	4.58955
Sy(7,12,13)	4.82481	4.39667	4.24626	4.18522
Sy(7,12,14)	4.69445	4.26092	4.13281
Sy(7,12,15)	4.63015	4.19769
Sy(7,12,16)	4.61344
Sy(7,13,14)	4.84167	4.41354	4.28598
Sy(7,13,15)	4.73954	4.3009
Sy(7,13,16)	4.69156
Sy(7,14,15)	4.89867	4.4691
Sy(7,14,16)	4.8171
Sy(7,15,16)	4.98545
Sy(8,9,10)	5.69461	5.23738	5.00686	4.82126	4.68121	4.57377	4.51748
Sy(8,9,11)	5.42524	4.91749	4.70032	4.54644	4.44703	4.39208
Sy(8,9,12)	5.25149	4.70631	4.51366	4.40015	4.34827
Sy(8,9,13)	5.15821	4.5977	4.42899	4.35604
Sy(8,9,14)	5.12234	4.56774	4.42526
Sy(8,9,15)	5.13526	4.58742
Sy(8,9,16)	5.18476
Sy(8,10,11)	5.42987	4.91707	4.69952	4.54769	4.44649	4.39168
Sy(8,10,12)	5.20649	4.65127	4.4584	4.34458	4.29019
Sy(8,10,13)	5.07326	4.50173	4.33268	4.26134
Sy(8,10,14)	5.00641	4.44168	4.2986
Sy(8,10,15)	4.99307	4.43851
Sy(8,10,16)	5.02094
Sy(8,11,12)	5.26688	4.70907	4.51524	4.40172	4.34642
Sy(8,11,13)	5.08639	4.50586	4.3331	4.26192
Sy(8,11,14)	4.98115	4.40499	4.25736
Sy(8,11,15)	4.93756	4.36994
Sy(8,11,16)	4.94093
Sy(8,12,13)	5.18145	4.60104	4.42724	4.35961
Sy(8,12,14)	5.03213	4.44817	4.29803
Sy(8,12,15)	4.95378	4.37228
Sy(8,12,16)	4.92882
Sy(8,13,14)	5.15809	4.57549	4.42572
Sy(8,13,15)	5.03942	4.4489
Sy(8,13,16)	4.981
Sy(8,14,15)	5.18382	4.59741
Sy(8,14,16)	5.08921
Sy(8,15,16)	5.24669
Sy(9,10,11)	6.05174	5.37536	5.12473	4.9644	4.86383	4.80506
Sy(9,10,12)	5.78993	5.07025	4.84335	4.71985	4.66743
Sy(9,10,13)	5.62801	4.88927	4.68607	4.60791
Sy(9,10,14)	5.54055	4.80666	4.62888
Sy(9,10,15)	5.51299	4.78265
Sy(9,10,16)	5.53094
Sy(9,11,12)	5.79718	5.07314	4.8447	4.72096	4.66775
Sy(9,11,13)	5.58604	4.83814	4.63189	4.55367
Sy(9,11,14)	5.45831	4.71602	4.53555
Sy(9,11,15)	5.4001	4.66186
Sy(9,11,16)	5.39328
Sy(9,12,13)	5.641	4.89182	4.68492	4.60773
Sy(9,12,14)	5.46658	4.71755	4.53526
Sy(9,12,15)	5.37221	4.62311
Sy(9,12,16)	5.33561
Sy(9,13,14)	5.56398	4.81359	4.63055
Sy(9,13,15)	5.42574	4.66696
Sy(9,13,16)	5.35438
Sy(9,14,15)	5.54853	4.78914
Sy(9,14,16)	5.43764
Sy(9,15,16)	5.58002
Sy(10,11,12)	6.45368	5.54318	5.28556	5.15193	5.09743
Sy(10,11,13)	6.20435	5.26967	5.03378	4.94505
Sy(10,11,14)	6.04922	5.118	4.90633
Sy(10,11,15)	5.96894	5.03913
Sy(10,11,16)	5.94666
Sy(10,12,13)	6.20705	5.2689	5.03297	4.94508
Sy(10,12,14)	6.00208	5.06587	4.85323
Sy(10,12,15)	5.88448	4.94827
Sy(10,12,16)	5.83133
Sy(10,13,14)	6.06104	5.12056	4.90722
Sy(10,13,15)	5.89756	4.95092
Sy(10,13,16)	5.80823
Sy(10,14,15)	5.99232	5.04234
Sy(10,14,16)	5.86078
Sy(10,15,16)	5.98031
Sy(11,12,13)	6.90084	5.76348	5.4902	5.39731
Sy(11,12,14)	6.65711	5.52176	5.26941
Sy(11,12,15)	6.51156	5.37157
Sy(11,12,16)	6.43726
Sy(11,13,14)	6.66445	5.52447	5.27016
Sy(11,13,15)	6.47113	5.32248
Sy(11,13,16)	6.35978
Sy(11,14,15)	6.52675	5.37416
Sy(11,14,16)	6.37074
Sy(11,15,16)	6.46284
Sy(12,13,14)	7.37424	6.02689	5.73232
Sy(12,13,15)	7.14374	5.78556
Sy(12,13,16)	7.00444
Sy(12,14,15)	7.14844	5.78706
Sy(12,14,16)	6.96245
Sy(12,15,16)	7.01658
Sy(13,14,15)	7.89389	6.30528
Sy(13,14,16)	7.66858
Sy(13,15,16)	7.67389
Sy(14,15,16)	8.44517
k= 19 (mut=5)
Scheme	2	3	4	5	6	7	8	9	10	11	12	13	14	15	16	17	18
Sy(1,2,3)	5.74701	6.65917	6.70827	6.49928	6.23894	5.95786	5.6694	5.36757	5.07316	4.78455	4.49065	4.20901	3.93525	3.68036	3.46964	3.33183
Sy(1,2,4)	5.41993	6.21538	6.24069	6.02794	5.76685	5.50215	5.23079	4.94765	4.67679	4.41304	4.16178	3.92527	3.71517	3.54629	3.44223
Sy(1,2,5)	5.18479	5.86606	5.86581	5.65312	5.40923	5.15726	4.90611	4.6553	4.41354	4.18633	3.98309	3.80119	3.66537	3.58239
Sy(1,2,6)	5.01645	5.59428	5.5725	5.36684	5.14109	4.90965	4.68485	4.46358	4.2582	4.07554	3.92296	3.80503	3.74024
Sy(1,2,7)	4.90278	5.38849	5.34514	5.15592	4.9516	4.74219	4.5394	4.35752	4.19082	4.05807	3.95356	3.89879
Sy(1,2,8)	4.838	5.23429	5.18087	5.00785	4.81955	4.63771	4.46721	4.32162	4.20097	4.11352	4.06415
Sy(1,2,9)	4.81227	5.13097	5.07086	4.91719	4.75235	4.595	4.45827	4.35158	4.27221	4.23123
Sy(1,2,10)	4.81729	5.06673	5.00514	4.87241	4.73376	4.60712	4.50622	4.43482	4.39301
Sy(1,2,11)	4.84819	5.04337	4.98176	4.87039	4.7605	4.6679	4.59704	4.56418
Sy(1,2,12)	4.89517	5.05519	4.99749	4.91253	4.8275	4.76469	4.72972
Sy(1,2,13)	4.96149	5.0979	5.05079	4.98456	4.93141	4.90104
Sy(1,2,14)	5.04248	5.1628	5.13306	5.08868	5.07127
Sy(1,2,15)	5.13462	5.26196	5.24588	5.22958
Sy(1,2,16)	5.2386	5.38512	5.38486
Sy(1,2,17)	5.34939	5.51844
Sy(1,2,18)	5.46705
Sy(1,3,4)	5.42484	6.2196	6.24023	6.02614	5.76646	5.49842	5.23137	4.94662	4.67747	4.41223	4.16001	3.92594	3.71444	3.54576	3.4444
Sy(1,3,5)	5.13968	5.82147	5.81518	5.599	5.35536	5.09755	4.84907	4.59287	4.35121	4.12081	3.91408	3.73117	3.59263	3.51029
Sy(1,3,6)	4.93155	5.50872	5.48216	5.27304	5.04429	4.80783	4.58415	4.35572	4.15002	3.96313	3.80777	3.68842	3.61997
Sy(1,3,7)	4.78416	5.27003	5.22228	5.02942	4.82103	4.60726	4.40533	4.21522	4.04786	3.91067	3.8064	3.75049
Sy(1,3,8)	4.69143	5.09041	5.03152	4.85351	4.66143	4.47622	4.30678	4.15299	4.03254	3.94113	3.89146
Sy(1,3,9)	4.64109	4.96524	4.89993	4.74067	4.57226	4.41229	4.27735	4.16435	4.0842	4.04162
Sy(1,3,10)	4.62506	4.88183	4.81685	4.67918	4.53605	4.40816	4.30889	4.23396	4.1922
Sy(1,3,11)	4.63811	4.84351	4.78007	4.66355	4.54948	4.45575	4.38855	4.3517
Sy(1,3,12)	4.67054	4.84262	4.78384	4.69526	4.6062	4.54236	4.51174
Sy(1,3,13)	4.72375	4.87508	4.82808	4.75913	4.70202	4.67178
Sy(1,3,14)	4.7944	4.93209	4.9019	4.85582	4.83443
Sy(1,3,15)	4.87749	5.02364	5.00911	4.99117
Sy(1,3,16)	4.97266	5.1387	5.14328
Sy(1,3,17)	5.07706	5.26872
Sy(1,3,18)	5.18944
Sy(1,4,5)	5.19594	5.87205	5.86741	5.65366	5.40781	5.15641	4.90466	4.65432	4.41292	4.18563	3.98407	3.80171	3.66428	3.58427
Sy(1,4,6)	4.94249	5.51187	5.48475	5.27597	5.04329	4.80802	4.58049	4.35653	4.15012	3.96277	3.80941	3.68793	3.61931
Sy(1,4,7)	4.75708	5.23311	5.1848	4.99005	4.77541	4.56252	4.35811	4.17008	4.00059	3.86271	3.75809	3.70025
Sy(1,4,8)	4.63406	5.01996	4.95981	4.78002	4.58253	4.39602	4.22533	4.07297	3.94879	3.85731	3.80688
Sy(1,4,9)	4.55759	4.86763	4.80092	4.63908	4.46431	4.30466	4.1692	4.05553	3.97341	3.93017
Sy(1,4,10)	4.5189	4.76253	4.69662	4.55459	4.40701	4.27838	4.17868	4.1027	4.0617
Sy(1,4,11)	4.51398	4.70537	4.6413	4.51947	4.40234	4.30818	4.2418	4.20321
Sy(1,4,12)	4.53099	4.68697	4.62929	4.53566	4.44349	4.38176	4.35086
Sy(1,4,13)	4.57025	4.70532	4.66032	4.5884	4.52665	4.4998
Sy(1,4,14)	4.62731	4.75203	4.72432	4.67531	4.64967
Sy(1,4,15)	4.69984	4.8334	4.82365	4.80323
Sy(1,4,16)	4.78566	4.94108	4.95043
Sy(1,4,17)	4.8826	5.06513
Sy(1,4,18)	4.98826
Sy(1,5,6)	5.04142	5.60187	5.57532	5.36671	5.14054	4.90947	4.68404	4.4632	4.26242	4.07415	3.92383	3.80291	3.73756
Sy(1,5,7)	4.814	5.27665	5.22547	5.02928	4.81808	4.60845	4.40282	4.21725	4.04981	3.91012	3.80741	3.74674
Sy(1,5,8)	4.65458	5.02435	4.96071	4.7771	4.58349	4.39801	4.22592	4.07455	3.95034	3.8571	3.80774
Sy(1,5,9)	4.54807	4.83991	4.76823	4.60271	4.43187	4.27017	4.13321	4.02147	3.93862	3.89132
Sy(1,5,10)	4.48494	4.70809	4.63624	4.49163	4.34628	4.21509	4.11487	4.04007	3.99844
Sy(1,5,11)	4.45807	4.62807	4.55606	4.4332	4.31805	4.22276	4.15445	4.11852
Sy(1,5,12)	4.45656	4.5903	4.52429	4.42961	4.34151	4.27883	4.24611
Sy(1,5,13)	4.48026	4.59206	4.53975	4.4659	4.40835	4.38043
Sy(1,5,14)	4.52461	4.62354	4.59055	4.54012	4.51854
Sy(1,5,15)	4.58516	4.69327	4.67804	4.6569
Sy(1,5,16)	4.66115	4.79093	4.79541
Sy(1,5,17)	4.74997	4.90721
Sy(1,5,18)	4.84817
Sy(1,6,7)	4.93865	5.39735	5.34925	5.1549	4.94902	4.74166	4.54145	4.35887	4.19322	4.05715	3.9574	3.89802
Sy(1,6,8)	4.74042	5.09937	5.03494	4.85256	4.66194	4.47792	4.30699	4.15836	4.03233	3.94139	3.8942
Sy(1,6,9)	4.60041	4.87731	4.80219	4.636	4.467	4.30821	4.16862	4.06043	3.97465	3.92927
Sy(1,6,10)	4.50909	4.71347	4.63694	4.49032	4.3464	4.21906	4.11561	4.04228	3.99829
Sy(1,6,11)	4.45897	4.609	4.5291	4.40495	4.28952	4.19749	4.12684	4.09239
Sy(1,6,12)	4.43787	4.54843	4.47519	4.37783	4.28957	4.2292	4.19541
Sy(1,6,13)	4.44424	4.53076	4.47115	4.39438	4.33717	4.31187
Sy(1,6,14)	4.47435	4.54596	4.50636	4.45345	4.43074
Sy(1,6,15)	4.52305	4.60153	4.57933	4.55561
Sy(1,6,16)	4.58774	4.68671	4.6857
Sy(1,6,17)	4.66561	4.79246
Sy(1,6,18)	4.7545
Sy(1,7,8)	4.88511	5.24562	5.18366	5.00683	4.81936	4.63883	4.4683	4.32189	4.2005	4.11358	4.06459
Sy(1,7,9)	4.70897	4.98013	4.90255	4.74076	4.5737	4.4164	4.27485	4.16705	4.08452	4.04288
Sy(1,7,10)	4.58751	4.77791	4.69877	4.55357	4.41217	4.28395	4.17717	4.1051	4.06277
Sy(1,7,11)	4.51141	4.64263	4.55811	4.43444	4.31959	4.22752	4.15195	4.11965
Sy(1,7,12)	4.46822	4.55665	4.47637	4.37914	4.29071	4.23071	4.19116
Sy(1,7,13)	4.45624	4.5165	4.44982	4.37381	4.31463	4.28972
Sy(1,7,14)	4.47093	4.5132	4.46479	4.41411	4.38767
Sy(1,7,15)	4.50502	4.55234	4.52137	4.49874
Sy(1,7,16)	4.55725	4.62352	4.61361
Sy(1,7,17)	4.62405	4.71745
Sy(1,7,18)	4.70398
Sy(1,8,9)	4.87162	5.1456	5.07525	4.91488	4.74895	4.59685	4.45685	4.35157	4.27251	4.23035
Sy(1,8,10)	4.71664	4.90138	4.82387	4.67959	4.53648	4.41162	4.30454	4.2346	4.19506
Sy(1,8,11)	4.61053	4.72799	4.64491	4.52083	4.40335	4.31189	4.23657	4.2052
Sy(1,8,12)	4.54322	4.61167	4.53182	4.43291	4.34069	4.28024	4.24089
Sy(1,8,13)	4.51191	4.54578	4.47708	4.39765	4.33693	4.31173
Sy(1,8,14)	4.50823	4.52077	4.46866	4.4136	4.3878
Sy(1,8,15)	4.52732	4.54161	4.50642	4.47847
Sy(1,8,16)	4.56685	4.59709	4.58107
Sy(1,8,17)	4.62274	4.67695
Sy(1,8,18)	4.69329
Sy(1,9,10)	4.89117	5.08514	5.01123	4.87214	4.73214	4.60613	4.50567	4.43574	4.39578
Sy(1,9,11)	4.7537	4.86957	4.78615	4.66577	4.55119	4.45513	4.38587	4.35336
Sy(1,9,12)	4.66059	4.71724	4.63528	4.53853	4.44708	4.38251	4.34848
Sy(1,9,13)	4.60749	4.61973	4.54962	4.47131	4.41049	4.37985
Sy(1,9,14)	4.58419	4.5694	4.51386	4.45951	4.43285
Sy(1,9,15)	4.58663	4.5684	4.52883	4.50253
Sy(1,9,16)	4.61189	4.60648	4.58444
Sy(1,9,17)	4.65581	4.67032
Sy(1,9,18)	4.71555
Sy(1,10,11)	4.93621	5.06653	4.9869	4.87204	4.75876	4.66442	4.59891	4.56388
Sy(1,10,12)	4.81385	4.8725	4.79228	4.69802	4.60728	4.54249	4.51213
Sy(1,10,13)	4.73627	4.74157	4.66922	4.59155	4.5316	4.49911
Sy(1,10,14)	4.69185	4.66206	4.6019	4.54801	4.52084
Sy(1,10,15)	4.67668	4.63498	4.59013	4.56335
Sy(1,10,16)	4.68738	4.6518	4.62371
Sy(1,10,17)	4.71823	4.69659
Sy(1,10,18)	4.76649
Sy(1,11,12)	5.00145	5.08045	5.0051	4.9127	4.82535	4.7642	4.73036
Sy(1,11,13)	4.89728	4.9094	4.8379	4.76006	4.70212	4.67239
Sy(1,11,14)	4.83034	4.79851	4.73429	4.67959	4.65355
Sy(1,11,15)	4.79663	4.743	4.69207	4.66255
Sy(1,11,16)	4.78969	4.73545	4.69932
Sy(1,11,17)	4.80631	4.75959
Sy(1,11,18)	4.84192
Sy(1,12,13)	5.08216	5.12467	5.05706	4.98502	4.92945	4.89909
Sy(1,12,14)	4.9903	4.97521	4.91036	4.8598	4.83508
Sy(1,12,15)	4.93532	4.8879	4.83223	4.80599
Sy(1,12,16)	4.91059	4.85312	4.80904
Sy(1,12,17)	4.91129	4.85213
Sy(1,12,18)	4.93347
Sy(1,13,14)	5.17347	5.19791	5.13924	5.09009	5.06749
Sy(1,13,15)	5.09645	5.07255	5.01926	4.99229
Sy(1,13,16)	5.05175	5.00668	4.96193
Sy(1,13,17)	5.03614	4.97959
Sy(1,13,18)	5.04459
Sy(1,14,15)	5.27963	5.29508	5.25395	5.23027
Sy(1,14,16)	5.2137	5.19225	5.15607
Sy(1,14,17)	5.18059	5.13449
Sy(1,14,18)	5.17327
Sy(1,15,16)	5.39287	5.42431	5.39466
Sy(1,15,17)	5.34013	5.33065
Sy(1,15,18)	5.31604
Sy(1,16,17)	5.51814	5.56082
Sy(1,16,18)	5.47583
Sy(1,17,18)	5.64751
Sy(2,3,4)	5.64691	6.46585	6.47593	6.26289	5.99225	5.71009	5.43021	5.13381	4.84195	4.56105	4.2852	4.02541	3.78834	3.59324	3.46864
Sy(2,3,5)	5.32675	6.03096	6.01145	5.79448	5.53903	5.26878	5.00552	4.73849	4.47427	4.22908	4.00008	3.79723	3.63891	3.54392
Sy(2,3,6)	5.09587	5.68983	5.65027	5.4389	5.19823	4.948	4.71196	4.47301	4.24857	4.04752	3.87427	3.74358	3.6646
Sy(2,3,7)	4.93262	5.42963	5.37032	5.17409	4.95378	4.72636	4.51269	4.31326	4.13229	3.98402	3.86706	3.8063
Sy(2,3,8)	4.83065	5.23379	5.16309	4.98257	4.779	4.58058	4.40154	4.24169	4.10834	4.01026	3.95481
Sy(2,3,9)	4.77442	5.09652	5.019	4.85865	4.67793	4.50789	4.36528	4.24649	4.15891	4.11255
Sy(2,3,10)	4.75668	5.00542	4.92759	4.7878	4.63373	4.4992	4.39478	4.31469	4.27
Sy(2,3,11)	4.769	4.96253	4.88482	4.765	4.6446	4.54416	4.4739	4.43359
Sy(2,3,12)	4.80298	4.9577	4.88364	4.79408	4.70019	4.63214	4.59904
Sy(2,3,13)	4.85861	4.98974	4.92561	4.85661	4.79584	4.76481
Sy(2,3,14)	4.93524	5.0467	4.9991	4.95417	4.93051
Sy(2,3,15)	5.02399	5.13849	5.10852	5.09155
Sy(2,3,16)	5.12611	5.25551	5.24411
Sy(2,3,17)	5.23688	5.3886
Sy(2,3,18)	5.35677
Sy(2,4,5)	5.33188	6.03157	6.01343	5.79739	5.53683	5.2695	5.00494	4.73973	4.47168	4.22742	4.0011	3.79664	3.63769	3.54528
Sy(2,4,6)	5.05159	5.64032	5.60139	5.38763	5.14149	4.8897	4.65003	4.41144	4.18221	3.97911	3.80591	3.67029	3.59126
Sy(2,4,7)	4.84754	5.3391	5.28031	5.08047	4.8521	4.62336	4.40732	4.20604	4.01908	3.86961	3.75054	3.68689
Sy(2,4,8)	4.71305	5.11042	5.03954	4.85485	4.64351	4.44294	4.26261	4.10027	3.96154	3.8621	3.80541
Sy(2,4,9)	4.6286	4.94569	4.86832	4.7038	4.51486	4.34416	4.20076	4.07867	3.98842	3.94107
Sy(2,4,10)	4.58751	4.83289	4.75675	4.61094	4.45093	4.31532	4.20986	4.12636	4.08262
Sy(2,4,11)	4.58082	4.77119	4.69683	4.5706	4.44532	4.34471	4.27501	4.23164
Sy(2,4,12)	4.59835	4.75045	4.68125	4.58547	4.48718	4.42155	4.38903
Sy(2,4,13)	4.64038	4.76915	4.7113	4.63824	4.57267	4.54423
Sy(2,4,14)	4.70319	4.8168	4.77666	4.72827	4.69977
Sy(2,4,15)	4.78116	4.8995	4.87961	4.85979
Sy(2,4,16)	4.87459	5.01052	5.01026
Sy(2,4,17)	4.97819	5.13842
Sy(2,4,18)	5.09161
Sy(2,5,6)	5.11181	5.69264	5.65171	5.43853	5.19822	4.94935	4.7094	4.47463	4.24904	4.04628	3.87337	3.73961	3.66338
Sy(2,5,7)	4.86219	5.34337	5.27871	5.07783	4.852	4.62569	4.40596	4.20695	4.01992	3.86905	3.75024	3.68581
Sy(2,5,8)	4.68864	5.07405	4.99736	4.80913	4.60158	4.4008	4.21636	4.05482	3.91446	3.81388	3.75686
Sy(2,5,9)	4.57239	4.87689	4.79306	4.62443	4.4389	4.26554	4.11808	3.99772	3.90593	3.85588
Sy(2,5,10)	4.50537	4.73699	4.65359	4.50513	4.3469	4.20807	4.10099	4.01864	3.97296
Sy(2,5,11)	4.47615	4.65258	4.57007	4.44226	4.31828	4.21682	4.1444	4.1036
Sy(2,5,12)	4.47443	4.61213	4.53569	4.43857	4.34403	4.27773	4.24152
Sy(2,5,13)	4.50003	4.61495	4.55032	4.47594	4.41441	4.38532
Sy(2,5,14)	4.54933	4.64814	4.60337	4.55469	4.52983
Sy(2,5,15)	4.61498	4.71993	4.69563	4.67623
Sy(2,5,16)	4.69774	4.82204	4.81789
Sy(2,5,17)	4.79299	4.94306
Sy(2,5,18)	4.89871
Sy(2,6,7)	4.95823	5.43526	5.37168	5.17314	4.95158	4.72706	4.51287	4.3158	4.1324	3.98308	3.86832	3.80374
Sy(2,6,8)	4.74269	5.11741	5.03899	4.85192	4.64661	4.44648	4.2633	4.1024	3.96272	3.86258	3.8074
Sy(2,6,9)	4.59039	4.88131	4.7936	4.62358	4.43943	4.26743	4.11827	3.99952	3.9068	3.85709
Sy(2,6,10)	4.49342	4.7079	4.62036	4.46906	4.31224	4.17616	4.066	3.98403	3.93771
Sy(2,6,11)	4.4397	4.59892	4.50879	4.37949	4.25499	4.156	4.08156	4.04121
Sy(2,6,12)	4.41758	4.53532	4.45228	4.35149	4.25711	4.19284	4.15597
Sy(2,6,13)	4.42512	4.51853	4.44842	4.36991	4.30912	4.28169
Sy(2,6,14)	4.45896	4.53552	4.48618	4.43433	4.40873
Sy(2,6,15)	4.5127	4.59398	4.56434	4.54218
Sy(2,6,16)	4.58375	4.68429	4.67616
Sy(2,6,17)	4.66779	4.79574
Sy(2,6,18)	4.76392
Sy(2,7,8)	4.8685	5.24034	5.1649	4.98281	4.78091	4.58213	4.39904	4.24253	4.10842	4.01043	3.95564
Sy(2,7,9)	4.67678	4.95887	4.8689	4.70266	4.52031	4.34809	4.19627	4.07992	3.99056	3.94314
Sy(2,7,10)	4.54665	4.74613	4.65608	4.50525	4.35098	4.21186	4.0985	4.01933	3.97418
Sy(2,7,11)	4.46444	4.60505	4.51052	4.38121	4.25745	4.15625	4.07743	4.03976
Sy(2,7,12)	4.41912	4.51525	4.4262	4.32519	4.23081	4.16427	4.12274
Sy(2,7,13)	4.40705	4.47542	4.4	4.32206	4.25937	4.22956
Sy(2,7,14)	4.42456	4.4742	4.41785	4.36732	4.33917
Sy(2,7,15)	4.46272	4.51616	4.48043	4.45825
Sy(2,7,16)	4.52113	4.59267	4.57792
Sy(2,7,17)	4.59371	4.69298
Sy(2,7,18)	4.68063
Sy(2,8,9)	4.82373	5.10715	5.02164	4.85934	4.67815	4.50959	4.36148	4.2471	4.16128	4.11222
Sy(2,8,10)	4.65711	4.8499	4.759	4.61143	4.45529	4.31768	4.20561	4.12794	4.08672
Sy(2,8,11)	4.54301	4.66894	4.57452	4.44593	4.31979	4.2174	4.14056	4.10284
Sy(2,8,12)	4.47185	4.54758	4.45766	4.35601	4.25906	4.19032	4.15029
Sy(2,8,13)	4.4386	4.48073	4.40307	4.32251	4.25917	4.22793
Sy(2,8,14)	4.43679	4.45699	4.39747	4.34356	4.31669
Sy(2,8,15)	4.45924	4.48069	4.44128	4.41485
Sy(2,8,16)	4.50415	4.54135	4.5214
Sy(2,8,17)	4.56529	4.62768
Sy(2,8,18)	4.64249
Sy(2,9,10)	4.82177	5.01949	4.93093	4.79014	4.63654	4.49841	4.39196	4.31458	4.27383
Sy(2,9,11)	4.6736	4.79363	4.69835	4.57485	4.4507	4.34403	4.27183	4.23388
Sy(2,9,12)	4.57438	4.63468	4.5424	4.44454	4.34678	4.27446	4.23863
Sy(2,9,13)	4.51791	4.5357	4.45602	4.37818	4.31373	4.2772
Sy(2,9,14)	4.49542	4.48579	4.42237	4.37102	4.34245
Sy(2,9,15)	4.49999	4.48771	4.44325	4.4204
Sy(2,9,16)	4.52998	4.53088	4.50389
Sy(2,9,17)	4.57866	4.60074
Sy(2,9,18)	4.64423
Sy(2,10,11)	4.84956	4.97939	4.88767	4.76726	4.64629	4.54346	4.47412	4.43321
Sy(2,10,12)	4.71841	4.77714	4.68598	4.58847	4.49312	4.42172	4.38908
Sy(2,10,13)	4.63543	4.64317	4.56114	4.48176	4.41942	4.38255
Sy(2,10,14)	4.59043	4.56293	4.49511	4.44184	4.41386
Sy(2,10,15)	4.576	4.53795	4.48858	4.46373
Sy(2,10,16)	4.59006	4.55945	4.52721
Sy(2,10,17)	4.62489	4.60968
Sy(2,10,18)	4.67864
Sy(2,11,12)	4.89937	4.97596	4.89015	4.79461	4.70278	4.63391	4.59817
Sy(2,11,13)	4.78785	4.7994	4.71954	4.63946	4.57924	4.54445
Sy(2,11,14)	4.71875	4.68614	4.61563	4.56135	4.53449
Sy(2,11,15)	4.68463	4.63207	4.57726	4.54994
Sy(2,11,16)	4.68032	4.62855	4.58882
Sy(2,11,17)	4.69964	4.65727
Sy(2,11,18)	4.74027
Sy(2,12,13)	4.97023	5.00869	4.93006	4.85769	4.79871	4.76449
Sy(2,12,14)	4.87383	4.85513	4.78094	4.73234	4.70656
Sy(2,12,15)	4.81672	4.767	4.70545	4.68348
Sy(2,12,16)	4.79344	4.735	4.68602
Sy(2,12,17)	4.79582	4.73821
[truncated: 5,726 more rows]

## Sheet: Table C - Theoretical l2_mut (c
SD Table C - Theoretical l_{2,mut} computed according to our theoretical analysis
K=15, s=5, mut=15
	Name	l_{2,mut}		(l_{2,mut} simulated - from SD Table 2)
	Sy(1,2)	15.0162		15.1566
	Sy(1,3)	14.0013		14.0563
	Sy(1,4)	13.3246		13.352
	Sy(1,5)	12.8833		12.9035
	Sy(1,6)	12.6147		12.6286
	Sy(1,7)	12.4821		12.5038
	Sy(1,8)	12.4645		12.4864
	Sy(1,9)	12.5515		12.5921
	Sy(1,10)	12.7389		12.7819
	Sy(1,11)	13.0262		13.0739
	Sy(2,3)	14.588		14.682
	Sy(2,4)	13.5854		13.6138
	Sy(2,5)	12.9398		12.9583
	Sy(2,6)	12.5391		12.5498
	Sy(2,7)	12.3191		12.3413
	Sy(2,8)	12.2436		12.2672
	Sy(2,9)	12.2933		12.3353
	Sy(2,10)	12.4589		12.5002
	Sy(2,11)	12.7369		12.78
	Sy(3,4)	14.2717		14.3307
	Sy(3,5)	13.2935		13.317
	Sy(3,6)	12.6868		12.6947
	Sy(3,7)	12.3342		12.3426
	Sy(3,8)	12.1713		12.1776
	Sy(3,9)	12.1631		12.1809
	Sy(3,10)	12.2915		12.3076
	Sy(3,11)	12.5477		12.5702
	Sy(4,5)	14.0645		14.1176
	Sy(4,6)	13.121		13.142
	Sy(4,7)	12.5613		12.5857
	Sy(4,8)	12.2656		12.2753
	Sy(4,9)	12.1699		12.1843
	Sy(4,10)	12.2404		12.259
	Sy(4,11)	12.4592		12.488
	Sy(5,6)	13.9621		14.0064
	Sy(5,7)	13.0636		13.0921
	Sy(5,8)	12.5603		12.566
	Sy(5,9)	12.3318		12.3443
	Sy(5,10)	12.3148		12.3259
	Sy(5,11)	12.4756		12.4936
	Sy(6,7)	13.9617		14.0157
	Sy(6,8)	13.1196		13.1285
	Sy(6,9)	12.6838		12.693
	Sy(6,10)	12.5342		12.541
	Sy(6,11)	12.6076		12.6279
	Sy(7,8)	14.0634		14.1015
	Sy(7,9)	13.2907		13.3206
	Sy(7,10)	12.9349		12.9539
	Sy(7,11)	12.876		12.9062
	Sy(8,9)	14.2699		14.3516
	Sy(8,10)	13.5813		13.6247
	Sy(8,11)	13.3179		13.3586
	Sy(9,10)	14.5856		14.7137
	Sy(9,11)	13.996		14.0916
	Sy(10,11)	15.0131		15.1836

## Sheet: Table D - Effect of downsamplin
SD Table D - showing the effect of downsampling
LIST OF BEST SCHEMES
k=15
downsampling rate	s=2	3	4	5	6	7	8	9	10	11	12	13	14	15	16	17	18
1	Sy(7)	Sy(7)	Sy(7)	Sy(6)	Sy(6)	Sy(5)	Sy(4)	Sy(4)	Sy(4)	Sy(3)	Sy(3)	Sy(2)	Sy(1)
2	Sy(4,11)	Sy(4,10)	Sy(3,9)	Sy(3,9)	Sy(3,8)	Sy(3,7)	Sy(3,7)	Sy(2,6)	Sy(2,5)	Sy(2,4)	Sy(2,4)	Sy(1,3)	Sy(1,2)
3	Sy(3,7,12)	Sy(3,7,11)	Sy(2,6,10)	Sy(2,6,10)	Sy(2,5,9)	Sy(2,5,8)	Sy(2,4,7)	Sy(2,4,6)	Sy(2,4,6)	Sy(1,3,5)	Sy(1,3,4)	Sy(1,2,3)
L_2 VALUES OF THE BEST SCHEMES
ds	s=2	3	4	5	6	7	8	9	10	11	12	13	14
1	1.06174	0.737884	0.501644	0.298976	0.172185	0.0774849	0.0329547	0.0081759	0.00185019	9.30486e-05	4.32075e-06	2.29983e-10	5.37436e-14
2	5.09129	4.23823	3.44464	2.7003	2.03743	1.47001	0.993146	0.600238	0.314524	0.135075	0.0408295	0.00531482	9.15527e-05
3	6.50597	5.46958	4.50567	3.59478	2.77587	2.03532	1.41559	0.896253	0.505076	0.227714	0.074309	0.0114183

## Sheet: Table E - All params and result
SD Table E - All parameters and results for all bar plots
PBSIM CHM13X reads vs GRCh CHMX
Tool	Details	s	w	ds	c	Q60	Unmapped	Wrong	%singleton
minimap2	M(10)		10		7.743	166302	1		31.73
minimap2	M(50)		50		35.695	166051	41		34.9
minimap2	M(100)		100		70.558	163410	646		35.14
Winnowmap2	M(10)		10		7.901	166325	1		31.56
Winnowmap2	M(50)		50		36.692	166190	20		34.68
Winnowmap2	M(100)		100		72.557	163495	650		35.01
Syncmer minimap	Sy(3,9)	5		1	7.913	166337	0		21.04
Syncmer minimap	Sy(6)	4		2.07	35.705	166377	22		21.31
Syncmer minimap	Sy(6)	4		4.135	70.577	165499	206		21.31
Windowed syncmer minimap	Sy(3,9)	5	13	1.059	7.738	166339	0		29.36
Windowed syncmer minimap	Sy(6)	4	77	2.234	35.934	166325	22		30.79
Windowed syncmer minimap	Sy(6)	4	175	4.3147	70.561	165327	235		29.99
Syncmer winnowmap	Sy(3,9)	5		1	8.368	166336	1		20.95
Syncmer winnowmap	Sy(6)	4		1.92268	36.699	166296	9		21.09
Syncmer winnowmap	Sy(6)	4		3.8241	72.564	165419	187		21.07
Windowed syncmer winnowmap	Sy(3,9)	5	14	1.01	7.907	166345	1		28.75
Windowed syncmer winnowmap	Sy(6)	4	75	2.1051	36.693	166273	8		31.2
Windowed syncmer winnowmap	Sy(6)	4	170	4.0641	72.559	165294	218		30.44
NANOSIM CHM13 reads vs GRCh38
Tool	Details	s	w	ds	c	Q60	Unmapped	Wrong	%singleton
minimap2	M(10)		10		5.584	814	108		37.4
minimap2	M(50)		50		25.733	798	115		40.2
minimap2	M(100)		100		51.122	743	142		40.51
Winnowmap2	M(10)		10		5.708	827	108		36.97
Winnowmap2	M(50)		50		26.342	812	111		39.97
Winnowmap2	M(100)		100		52.417	771	137		40.58
Syncmer minimap	Sy(3,9)	5		1	5.796	814	108		24.68
Syncmer minimap	Sy(6)	4		2.0567	25.734	805	110		24.74
Syncmer minimap	Sy(6)	4		4.1252	52.126	768	130		24.74
Windowed syncmer minimap	Sy(3,9)	5	13	1.035	5.577	813	108		33.16
Windowed syncmer minimap	Sy(6)	4	75	2.1847	25.626	804	112		34.33
Windowed syncmer minimap	Sy(6)	4	175	4.23	51.238	770	130		32.43
Syncmer winnowmap	Sy(3,9)	5		1	6.982	830	108		24.71
Syncmer winnowmap	Sy(6)	4		1.774	26.349	819	112		24.5
Syncmer winnowmap	Sy(6)	4		3.5303	52.419	780	128		24.49
Windowed syncmer winnowmap	Sy(3,9)	5	13	1	5.854	829	108		32.98
Windowed syncmer winnowmap	Sy(6)	4	75	2.009	26.343	817	111		34.34
Windowed syncmer winnowmap	Sy(6)	4	170	3.843	52.419	780	128		33.06
PBSIM CHM13X reads vs CHM13X
Tool	Details	s	w	ds	c	Q60	Unmapped	Wrong	%singleton
minimap2	M(10)		10		7.682	169116	0	723	32.08
minimap2	M(50)		50		35.391	167829	29	1603	35.29
minimap2	M(100)		100		69.929	165279	599	2482	35.51
Winnowmap2	M(10)		10		7.84	170532	0	694	31.92
Winnowmap2	M(50)		50		36.436	168908	17	1146	34.98
Winnowmap2	M(100)		100		72.012	165635	564	2050	35.47
Syncmer minimap	Sy(3,9)	5		1	7.856	169460	0	658	21.34
Syncmer minimap	Sy(6)	4		2.067	35.413	169012	11	920	21.57
Syncmer minimap	Sy(6)	4		4.13	70.066	167805	188	1561	21.6
Windowed syncmer minimap	Sy(3,9)	5	13	1.06	7.863	169709	0	672	29.71
Windowed syncmer minimap	Sy(6)	4	80	2.189	35.401	168130	10	1003	30.65
Windowed syncmer minimap	Sy(6)	4	165	4.374	69.963	167246	224	1802	30.9
Syncmer winnowmap	Sy(3,9)	5		1	8.301	170620	0	695	21.26
Syncmer winnowmap	Sy(6)	4		1.9322	36.437	168784	5	877	21.44
Syncmer winnowmap	Sy(6)	4		3.8507	72.017	167837	175	1423	21.39
Windowed syncmer winnowmap	Sy(3,9)	5	14	1.008	7.841	169044	0	696	29.01
Windowed syncmer winnowmap	Sy(6)	4	75	2.2	37.438	169141	8	961	31.95
Windowed syncmer winnowmap	Sy(6)	4	170	3.9472	70.013	167777	171	1474	30.63
PacBio real pooled bacterial reads vs BAC
Tool	Details	s	w	ds	c	Q60	Unmapped	Wrong	%singleton
minimap2	M(10)		10		7.398	14605	133		36.08
minimap2	M(50)		50		34.18	14229	341		40.3
minimap2	M(100)		100		68.018	13670	689		40.76
Winnowmap2	M(10)		10		7.549	14457	183		35.94
Winnowmap2	M(50)		50		35.009	14129	367		39.67
Winnowmap2	M(100)		100		69.335	13487	747		40.34
Syncmer minimap	Sy(3,9)	5		1	7.476	14585	131		17.68
Syncmer minimap	Sy(6)	4		2.0828	34.181	14351	286		18.42
Syncmer minimap	Sy(6)	4		4.14215	68.022	13936	518		18.48
Windowed syncmer minimap	Sy(3,9)	5	13	1.08	7.403	14592	127		27.85
Windowed syncmer minimap	Sy(6)	4	75	2.249	34.183	14319	299		29.49
Windowed syncmer minimap	Sy(6)	4	175	4.3321	68.019	13918	537		26.76
Syncmer winnowmap	Sy(3,9)	5		1	7.743	14456	133		17.12
Syncmer winnowmap	Sy(6)	4		1.9847	35.003	14243	292		17.28
Syncmer winnowmap	Sy(6)	4		3.932	69.337	13788	517		17.27
Windowed syncmer winnowmap	Sy(3,9)	5	16	1.0081	7.55	14454	130		22.89
Windowed syncmer winnowmap	Sy(6)	4	75	2.168	35.009	14204	313		29.21
Windowed syncmer winnowmap	Sy(6)	4	170	4.168	69.336	13753	530		27.18
PBSIM CHM13X vs CHM13X, varying % identity (error/mutation rate in simulated reads)
% id	Tool	Details	s	w	ds	c	Q60	Unmapped	Wrong
65	minimap2	M(50)				35.29	299	419	45
65	Syncmer minimap	Sy(6)	4		2.067	35.413	621	209	39
65	Winnowmap2	M(50)				36.692	0	995	0
65	Windowed syncmer minimap	Sy(6)	4	80	2.189	35.401	430	223	37
65	Syncmer winnowmap	Sy(6)	4		1.9322	36.437	520	279	44
65	Windowed syncmer winnowmap	Sy(6)	4	75	2.2	37.438	284	343	75
75	minimap2	M(50)				35.29	863	37	24
75	Syncmer minimap	Sy(6)	4		2.067	35.413	919	14	22
75	Winnowmap2	M(50)				36.692	217	653	7
75	Windowed syncmer minimap	Sy(6)	4	80	2.189	35.401	901	15	28
75	Syncmer winnowmap	Sy(6)	4		1.9322	36.437	937	15	21
75	Windowed syncmer winnowmap			75	2.2	37.438	932	20	26
87	minimap2	M(50)				35.29	973	1	8
87	Syncmer minimap	Sy(6)	4		2.067	35.413	977	0	7
87	Winnowmap2	M(50)				36.692	977	2	5
87	Windowed syncmer minimap	Sy(6)	4	80	2.189	35.401	974	1	9
87	Syncmer winnowmap	Sy(6)	4		1.9322	36.437	987	0	5
87	Windowed syncmer winnowmap			75	2.2	37.438	985	0	5
95	minimap2	M(50)				35.29	995	0	3
95	Syncmer minimap	Sy(6)	4		2.067	35.413	992	0	1
95	Winnowmap2	M(50)				36.692	996	0	3
95	Windowed syncmer minimap	Sy(6)	4	80	2.189	35.401	992	0	1
95	Syncmer winnowmap	Sy(6)	4		1.9322	36.437	993	0	3
95	Windowed syncmer winnowmap			75	2.2	37.438	993	0	2

## Sheet: Table F - Params, results- rang
SD Table F - all parameters and results for the scatter plots
ERR3279003 real ONT reads vs GRCh38
Name	Details	w	s	ds	c	Real Time	CPU Time	Peak Mem	Unmapped	MapQ 60	distinct	singleton
Syncmer minimap	Sy(6)		4	1	12.51	123.191	316.772	11.977	358	8571	28232279	24.73
Syncmer minimap	Sy(6)		4	1.0425	13.039	124.583	313.028	11.616	361	8567	27081294	24.73
Syncmer minimap	Sy(6)		4	1.085	13.572	124.579	320.02	11.291	365	8555	26018979	24.73
Syncmer minimap	Sy(6)		4	1.1275	14.115	123.313	300.2	11.215	384	8553	25038352	24.73
Syncmer minimap	Sy(6)		4	1.17	14.635	124.002	307.524	11.063	397	8551	24128273	24.73
Syncmer minimap	Sy(6)		4	1.2125	15.167	123.882	294.256	11.391	408	8549	23281948	24.73
Syncmer minimap	Sy(6)		4	1.255	15.709	123.981	310.152	11.407	416	8538	22493866	24.73
Syncmer minimap	Sy(6)		4	1.2975	16.23	123.272	286.168	11.69	420	8538	21757555	24.73
Syncmer minimap	Sy(6)		4	1.34	16.742	123.988	285.616	11.777	428	8544	21068018	24.73
Syncmer minimap	Sy(6)		4	1.3825	17.251	123.109	281.88	11.704	432	8538	20420797	24.73
Syncmer minimap	Sy(6)		4	1.425	17.784	123.397	292.444	11.843	435	8540	19810701	24.73
Syncmer minimap	Sy(6)		4	1.4675	18.327	123.479	301.304	12.018	442	8532	19235941	24.73
Syncmer minimap	Sy(6)		4	1.51	18.84	123.577	281.216	11.659	453	8526	18694950	24.73
Syncmer minimap	Sy(6)		4	1.5525	19.357	123.728	276.408	11.485	455	8522	18184104	24.73
Syncmer minimap	Sy(6)		4	1.595	19.868	123.283	277.792	11.57	460	8516	17699393	24.73
Syncmer minimap	Sy(6)		4	1.6375	20.387	123.923	274.904	11.133	462	8507	17239913	24.73
Syncmer minimap	Sy(6)		4	1.68	20.896	123.381	271.196	10.999	474	8504	16803241	24.73
Syncmer minimap	Sy(6)		4	1.7225	21.438	123.205	275.736	10.482	486	8495	16388486	24.74
Syncmer minimap	Sy(6)		4	1.765	21.984	122.79	267.924	10.36	489	8488	15994044	24.74
Syncmer minimap	Sy(6)		4	1.8075	22.504	123.626	270.22	10.447	492	8482	15617758	24.74
Syncmer minimap	Sy(6)		4	1.85	23.121	122.665	266.256	10.294	496	8482	15258513	24.74
Syncmer minimap	Sy(6)		4	1.8925	23.673	123.312	264.148	10.315	502	8480	14916214	24.74
Syncmer minimap	Sy(6)		4	1.935	24.198	123.053	264.744	10.149	503	8471	14588426	24.74
Syncmer minimap	Sy(6)		4	1.9775	24.741	122.903	274.532	10.073	507	8468	14275376	24.74
Syncmer minimap	Sy(6)		4	2.02	25.256	123.079	264.064	10.064	510	8457	13974891	24.74
Syncmer minimap	Sy(6)		4	2.0625	25.801	122.074	260.424	9.827	511	8458	13687039	24.74
Syncmer minimap	Sy(6)		4	2.105	26.417	122.07	259.3	9.821	516	8453	13410815	24.74
Syncmer minimap	Sy(6)		4	2.1475	26.933	123.096	258.828	9.759	519	8452	13146262	24.74
Syncmer minimap	Sy(6)		4	2.19	27.515	122.322	257.648	9.544	530	8450	12891513	24.74
Syncmer minimap	Sy(6)		4	2.2325	28.042	121.329	256.136	9.429	537	8448	12645814	24.74
Syncmer minimap	Sy(6)		4	2.275	28.599	121.968	256.584	9.357	540	8446	12409627	24.74
Syncmer minimap	Sy(6)		4	2.3175	29.151	121.788	260.464	9.283	543	8435	12182030	24.74
Syncmer minimap	Sy(6)		4	2.36	29.732	121.267	254.104	9.103	552	8426	11962687	24.74
Syncmer minimap	Sy(6)		4	2.4025	30.245	121.638	254.844	8.949	554	8416	11750844	24.74
Syncmer minimap	Sy(6)		4	2.445	30.762	121.118	253.112	8.916	558	8412	11546561	24.74
Syncmer minimap	Sy(6)		4	2.4875	31.274	121.044	250.252	8.844	566	8401	11348580	24.74
Syncmer minimap	Sy(6)		4	2.53	31.824	120.815	250.804	8.745	575	8394	11157143	24.74
Syncmer minimap	Sy(6)		4	2.5725	32.339	121.117	252.808	8.544	579	8394	10972738	24.74
Syncmer minimap	Sy(6)		4	2.615	32.874	120.835	255.628	8.843	586	8388	10794217	24.74
Syncmer minimap	Sy(6)		4	2.6575	33.512	120.954	249.708	8.879	590	8383	10621942	24.74
Syncmer minimap	Sy(6)		4	2.7	34.026	120.838	250.012	8.85	595	8376	10454185	24.74
Syncmer minimap	Sy(6)		4	2.7425	34.533	120.63	251.716	8.668	601	8370	10292397	24.74
Syncmer minimap	Sy(6)		4	2.785	35.062	120.58	248.112	8.669	601	8370	10135521	24.74
Syncmer minimap	Sy(6)		4	2.8275	35.614	120.353	249.588	8.923	607	8368	9983412	24.74
Syncmer minimap	Sy(6)		4	2.87	36.161	121.325	254.856	8.638	611	8361	9835488	24.74
Syncmer minimap	Sy(6)		4	2.9125	36.684	121.276	248.788	8.727	611	8359	9692089	24.74
Syncmer minimap	Sy(6)		4	2.955	37.411	120.675	248.352	8.636	616	8361	9552675	24.74
Syncmer minimap	Sy(6)		4	2.9975	37.962	120.634	248.08	8.608	619	8350	9417410	24.74
Syncmer minimap	Sy(6)		4	3.04	38.519	120.724	248.176	8.565	625	8346	9286142	24.74
Syncmer minimap	Sy(6)		4	3.0825	39.027	120.314	265.36	8.571	631	8340	9158291	24.74
Syncmer minimap	Sy(6)		4	3.125	39.554	121.037	247.488	8.452	632	8335	9033778	24.74
Syncmer minimap	Sy(6)		4	3.1675	40.081	120.907	251.252	8.593	632	8333	8911971	24.74
Syncmer minimap	Sy(6)		4	3.21	40.612	120.57	249.912	8.459	637	8323	8794197	24.74
Syncmer minimap	Sy(6)		4	3.2525	41.171	120.492	258.568	8.318	639	8326	8679495	24.74
Syncmer minimap	Sy(6)		4	3.295	41.711	119.984	245.332	8.203	640	8327	8567787	24.74
Syncmer minimap	Sy(6)		4	3.3375	42.244	120.219	245.504	8.273	645	8326	8458554	24.74
Syncmer minimap	Sy(6)		4	3.38	42.758	120.271	253.16	8.091	646	8319	8352582	24.74
Syncmer minimap	Sy(6)		4	3.4225	43.289	119.768	246.588	7.978	652	8318	8249272	24.74
Syncmer minimap	Sy(6)		4	3.465	43.791	119.659	247.756	8.127	652	8317	8148676	24.74
Syncmer minimap	Sy(6)		4	3.5075	44.314	120.229	248.844	8.078	655	8313	8049882	24.74
Syncmer minimap	Sy(6)		4	3.55	44.838	119.659	246.284	7.932	657	8303	7953730	24.74
Syncmer minimap	Sy(6)		4	3.5925	45.337	120.336	250.58	7.876	663	8296	7859612	24.74
Syncmer minimap	Sy(6)		4	3.635	45.827	119.859	251.332	7.952	668	8289	7767838	24.74
Syncmer minimap	Sy(6)		4	3.6775	46.345	121.036	269.952	8.025	672	8285	7678021	24.74
Syncmer minimap	Sy(6)		4	3.72	46.853	120.247	250.464	8.003	674	8283	7590396	24.74
Syncmer minimap	Sy(6)		4	3.7625	47.406	119.554	248.068	7.843	679	8276	7504536	24.74
Syncmer minimap	Sy(6)		4	3.805	47.904	120.432	262.712	7.647	682	8273	7421151	24.74
Syncmer minimap	Sy(6)		4	3.8475	48.422	120.302	248.476	7.653	687	8277	7338838	24.74
Syncmer minimap	Sy(6)		4	3.89	48.962	119.816	253.444	7.984	688	8274	7258637	24.74
Syncmer minimap	Sy(6)		4	3.9325	49.774	120.198	254.24	7.75	691	8273	7180068	24.74
Syncmer minimap	Sy(6)		4	3.975	50.312	120.886	282.5	7.769	692	8272	7103783	24.74
Syncmer minimap	Sy(6)		4	4.0175	50.843	120.221	253.468	7.795	694	8269	7028846	24.74
Syncmer minimap	Sy(6)		4	4.06	51.341	119.305	248.032	7.915	697	8266	6955624	24.74
Syncmer minimap	Sy(6)		4	4.1025	51.866	119.805	246.876	7.853	698	8256	6883422	24.74
Syncmer minimap	Sy(6)		4	4.145	52.359	119.428	251.284	7.786	702	8249	6813618	24.74
Syncmer minimap	Sy(6)		4	4.1875	52.884	119.922	248.868	7.974	703	8247	6744105	24.74
Syncmer minimap	Sy(6)		4	4.23	53.413	119.479	249.96	7.908	708	8246	6676436	24.74
Syncmer minimap	Sy(6)		4	4.2725	53.978	119.929	258.552	7.898	710	8241	6610019	24.74
Syncmer minimap	Sy(6)		4	4.315	54.472	119.723	252.332	7.794	716	8235	6545068	24.74
Syncmer minimap	Sy(6)		4	4.3575	54.969	119.835	259.332	7.604	720	8231	6481254	24.73
Syncmer minimap	Sy(6)		4	4.4	55.567	120.06	249.936	7.85	722	8228	6418579	24.74
Syncmer minimap	Sy(6)		4	4.4425	56.097	119.683	250.424	7.983	723	8226	6357207	24.74
Syncmer minimap	Sy(6)		4	4.485	56.614	120.067	251.644	7.873	727	8221	6297165	24.74
Syncmer minimap	Sy(6)		4	4.5275	57.19	120.236	252.772	7.864	730	8219	6237676	24.74
Syncmer minimap	Sy(6)		4	4.57	57.839	120.646	291.716	7.869	732	8217	6179930	24.74
Syncmer minimap	Sy(6)		4	4.6125	58.347	119.673	253.188	7.792	734	8202	6123054	24.74
Syncmer minimap	Sy(6)		4	4.655	58.875	119.675	250.724	7.624	735	8197	6066968	24.74
Syncmer minimap	Sy(6)		4	4.6975	59.396	119.594	262.7	7.614	739	8195	6011958	24.74
Syncmer minimap	Sy(6)		4	4.74	59.919	119.162	249.74	7.587	742	8180	5958108	24.74
Syncmer minimap	Sy(6)		4	4.7825	60.638	119.631	250.852	7.792	743	8173	5904928	24.74
Syncmer minimap	Sy(6)		4	4.825	61.139	119.857	258.736	7.674	745	8172	5853109	24.74
Syncmer minimap	Sy(6)		4	4.8675	61.68	119.194	257.4	7.768	749	8169	5802165	24.74
Syncmer minimap	Sy(6)		4	4.91	62.235	120.033	260.596	7.718	752	8160	5751751	24.74
Syncmer minimap	Sy(6)		4	4.9525	62.762	119.361	256.812	7.868	752	8159	5702053	24.74
Syncmer minimap	Sy(6)		4	4.995	63.297	119.326	274.152	7.711	756	8152	5653694	24.74
Syncmer minimap	Sy(6)		4	5.0375	63.8	119.739	262.168	7.892	757	8145	5606187	24.74
Syncmer minimap	Sy(6)		4	5.08	64.315	119.186	251.976	7.931	761	8145	5559153	24.74
Syncmer minimap	Sy(6)		4	5.1225	64.859	119.996	293.544	7.438	763	8144	5513270	24.75
Syncmer minimap	Sy(6)		4	5.165	65.369	119.507	258.664	7.462	780	8141	5468077	24.74
Syncmer minimap	Sy(6)		4	5.2075	65.873	120.417	303.584	7.357	783	8132	5423722	24.74
Syncmer minimap	Sy(6)		4	5.25	66.382	118.823	255.62	7.574	786	8133	5379681	24.75
Syncmer minimap	Sy(6)		4	5.2925	66.889	120.178	267.88	7.582	793	8125	5336356	24.74
Syncmer minimap	Sy(6)		4	5.335	67.409	119.231	251.52	7.547	797	8116	5294012	24.74
Syncmer minimap	Sy(6)		4	5.3775	67.956	119.247	258.46	7.521	799	8114	5252140	24.74
Syncmer minimap	Sy(6)		4	5.42	68.462	119.215	256.652	7.459	799	8110	5210968	24.74
Syncmer minimap	Sy(6)		4	5.4625	69.074	119.603	256.444	7.596	802	8102	5170297	24.74
Syncmer minimap	Sy(6)		4	5.505	69.615	119.529	264.872	7.346	804	8101	5130085	24.74
Syncmer minimap	Sy(6)		4	5.5475	70.174	119.037	253.696	7.528	812	8097	5090669	24.74
Syncmer minimap	Sy(6)		4	5.59	70.666	119.443	256.928	7.472	811	8089	5052012	24.74
Syncmer minimap	Sy(6)		4	5.6325	71.239	119.638	262.236	7.428	813	8087	5013977	24.74
Syncmer minimap	Sy(6)		4	5.675	71.829	120.122	270.832	7.121	817	8083	4976756	24.74
Syncmer minimap	Sy(6)		4	5.7175	72.353	119.421	256.46	7.113	818	8079	4939667	24.74
Syncmer minimap	Sy(6)		4	5.76	72.839	119.567	262.404	7.495	822	8074	4903388	24.74
Syncmer minimap	Sy(6)		4	5.8025	73.377	119.607	274.172	7.37	826	8070	4867029	24.74
Syncmer minimap	Sy(6)		4	5.845	73.849	118.994	259.9	7.646	828	8064	4831768	24.74
Syncmer minimap	Sy(6)		4	5.8875	74.312	119.583	262.148	7.387	829	8061	4797130	24.74
Syncmer minimap	Sy(6)		4	5.93	74.857	119.091	260.736	7.378	834	8057	4762697	24.74
Syncmer minimap	Sy(6)		4	5.9725	75.398	118.945	259.764	7.381	834	8056	4728320	24.74
Syncmer minimap	Sy(6)		4	6.015	75.956	118.967	256.644	7.346	837	8049	4694936	24.74
Syncmer minimap	Sy(6)		4	6.0575	76.474	119.234	258.608	7.614	842	8039	4661702	24.74
Syncmer minimap	Sy(6)		4	6.1	77.02	119.218	264.632	7.481	846	8034	4629109	24.74
Syncmer minimap	Sy(6)		4	6.1425	77.499	119.216	257.404	7.702	845	8024	4597175	24.74
Syncmer minimap	Sy(6)		4	6.185	77.984	119.443	257.532	7.422	849	8017	4565635	24.74
Syncmer minimap	Sy(6)		4	6.2275	78.521	120.103	297.36	7.553	854	8011	4534655	24.73
Syncmer minimap	Sy(6)		4	6.27	79.063	120.38	282.196	7.369	856	8006	4504229	24.74
Syncmer minimap	Sy(6)		4	6.3125	79.537	119.365	269.024	7.09	861	8002	4473939	24.73
Syncmer minimap	Sy(6)		4	6.355	80.043	119.691	267.82	7.531	863	7995	4443732	24.73
Syncmer minimap	Sy(6)		4	6.3975	80.591	119.227	257.644	7.435	868	7993	4414265	24.73
Syncmer minimap	Sy(6)		4	6.44	81.105	119.316	274.584	7.243	871	7993	4385210	24.74
Syncmer minimap	Sy(6)		4	6.4825	81.623	119.595	269.056	7.097	872	7986	4356576	24.74
Syncmer minimap	Sy(6)		4	6.525	82.177	119.383	260.672	7.263	877	7983	4328228	24.74
Syncmer minimap	Sy(6)		4	6.5675	82.773	119.556	260.46	7.467	881	7982	4300133	24.74
Syncmer minimap	Sy(6)		4	6.61	83.241	119.067	261.748	7.526	885	7975	4272476	24.74
Syncmer minimap	Sy(6)		4	6.6525	83.714	119.252	265.676	7.374	888	7965	4245323	24.74
Syncmer minimap	Sy(6)		4	6.695	84.253	119.297	270.004	7.604	892	7961	4218232	24.74
Syncmer minimap	Sy(6)		4	6.7375	84.796	119.435	272.604	7.702	896	7953	4191701	24.75
Syncmer minimap	Sy(6)		4	6.78	85.269	118.942	271.752	7.332	898	7949	4165514	24.74
Syncmer minimap	Sy(6)		4	6.8225	85.771	119.186	261.756	7.46	903	7943	4139725	24.74
Syncmer minimap	Sy(6)		4	6.865	86.244	119.154	262.828	7.47	907	7938	4114100	24.74
Syncmer minimap	Sy(6)		4	6.9075	86.726	118.598	265.656	7.703	908	7935	4088814	24.74
Syncmer minimap	Sy(6)		4	6.95	87.214	119.43	262.544	7.548	913	7927	4063866	24.74
Syncmer minimap	Sy(6)		4	6.9925	87.686	119.953	264.416	7.397	912	7923	4038923	24.74
Syncmer minimap	Sy(6)		4	7.035	88.194	119.15	284.568	7.697	918	7926	4014632	24.74
Syncmer minimap	Sy(6)		4	7.0775	88.692	119.448	269.096	7.654	920	7923	3990416	24.74
Syncmer minimap	Sy(6)		4	7.12	89.175	119.414	264.908	7.617	923	7918	3966493	24.74
Syncmer minimap	Sy(6)		4	7.1625	89.668	119.339	285.564	7.618	925	7915	3942929	24.74
Syncmer minimap	Sy(6)		4	7.205	90.145	119.067	267.904	7.455	930	7905	3919615	24.74
Syncmer minimap	Sy(6)		4	7.2475	90.662	118.982	266.02	7.61	930	7900	3896560	24.74
Syncmer minimap	Sy(6)		4	7.29	91.136	119.86	300.748	7.711	946	7897	3873976	24.74
Syncmer minimap	Sy(6)		4	7.3325	91.653	120.394	319.04	7.557	951	7891	3851685	24.74
Syncmer minimap	Sy(6)		4	7.375	92.154	119.348	275.628	7.42	954	7884	3829194	24.74
Syncmer minimap	Sy(6)		4	7.4175	92.676	119.097	271.336	7.411	955	7877	3807248	24.74
Syncmer minimap	Sy(6)		4	7.46	93.197	119.167	263.552	7.321	960	7877	3785470	24.74
Syncmer minimap	Sy(6)		4	7.5025	93.744	118.99	275.92	7.434	963	7876	3763749	24.74
Syncmer minimap	Sy(6)		4	7.545	94.361	119.878	298.948	7.195	968	7874	3742355	24.74
Syncmer minimap	Sy(6)		4	7.5875	94.862	119.064	267.868	7.27	976	7863	3721492	24.74
Syncmer minimap	Sy(6)		4	7.63	95.389	119.025	271.916	7.446	977	7860	3700760	24.75
Syncmer minimap	Sy(6)		4	7.6725	95.906	118.827	265.812	7.487	978	7853	3680173	24.75
Syncmer minimap	Sy(6)		4	7.715	96.408	119.959	301.5	7.254	981	7847	3659733	24.75
Syncmer minimap	Sy(6)		4	7.7575	96.972	118.704	268.176	7.413	985	7840	3639715	24.75
Syncmer minimap	Sy(6)		4	7.8	97.45	119.016	268.708	7.507	988	7834	3620166	24.75
Syncmer minimap	Sy(6)		4	7.8425	98	119.347	289.388	7.463	994	7831	3600621	24.75
Syncmer minimap	Sy(6)		4	7.885	98.578	118.787	283.048	7.685	998	7829	3581185	24.75
Syncmer minimap	Sy(6)		4	7.9275	99.057	120.179	288.152	7.528	1000	7823	3562002	24.75
Syncmer minimap	Sy(6)		4	7.97	99.545	119.483	274.884	7.451	1007	7811	3543036	24.75
Syncmer minimap	Sy(6)		4	8.0125	100.006	119.497	271.008	7.448	1008	7806	3523874	24.75
Syncmer minimap	Sy(6)		4	8.055	100.516	119.452	292.148	7.557	1013	7799	3505236	24.74
Syncmer minimap	Sy(6)		4	8.0975	100.985	119.031	270.92	7.519	1016	7795	3486914	24.75
Syncmer minimap	Sy(6)		4	8.14	101.489	119.538	283.28	7.274	1018	7794	3468846	24.75
Syncmer minimap	Sy(6)		4	8.1825	102.034	119.179	270.664	7.418	1022	7790	3450614	24.75
Syncmer minimap	Sy(6)		4	8.225	102.505	119.499	269.888	7.529	1023	7781	3433111	24.75
Syncmer minimap	Sy(6)		4	8.2675	103.018	118.646	273.128	7.375	1023	7775	3415465	24.75
Syncmer minimap	Sy(6)		4	8.31	103.576	119.269	286.588	7.465	1024	7770	3397872	24.75
Syncmer minimap	Sy(6)		4	8.3525	104.116	119.141	276.308	7.385	1029	7765	3380657	24.75
Syncmer minimap	Sy(6)		4	8.395	104.615	119.245	270.944	7.442	1034	7761	3363653	24.75
Syncmer minimap	Sy(6)		4	8.4375	105.09	119.062	270.728	7.472	1033	7761	3346870	24.75
Syncmer minimap	Sy(6)		4	8.48	105.691	119.666	284.656	7.681	1035	7761	3330390	24.75
Syncmer minimap	Sy(6)		4	8.5225	106.267	120.265	325.672	7.49	1036	7759	3313637	24.75
Syncmer minimap	Sy(6)		4	8.565	106.884	119.958	281.636	7.547	1045	7756	3297016	24.75
Syncmer minimap	Sy(6)		4	8.6075	107.521	119.665	285.816	7.449	1046	7754	3280682	24.75
Syncmer minimap	Sy(6)		4	8.65	107.988	119.255	270.012	7.499	1047	7750	3264681	24.75
Syncmer minimap	Sy(6)		4	8.6925	108.484	119.857	282.02	7.651	1048	7743	3248583	24.75
Syncmer minimap	Sy(6)		4	8.735	109.045	119.311	277.888	7.607	1051	7739	3233000	24.75
Syncmer minimap	Sy(6)		4	8.7775	109.543	118.889	274.52	7.495	1056	7735	3217148	24.75
Syncmer minimap	Sy(6)		4	8.82	110.085	119.223	271.62	7.555	1057	7729	3201498	24.75
Syncmer minimap	Sy(6)		4	8.8625	110.623	119.569	285.248	7.58	1063	7725	3186269	24.75
Syncmer minimap	Sy(6)		4	8.905	111.086	119.594	291.272	7.446	1070	7718	3171266	24.75
Syncmer minimap	Sy(6)		4	8.9475	111.595	119.149	272.096	7.398	1074	7712	3156176	24.75
Syncmer minimap	Sy(6)		4	8.99	112.1	119.141	288.428	7.451	1079	7708	3141204	24.75
Syncmer minimap	Sy(6)		4	9.0325	112.587	118.581	273.104	7.574	1080	7699	3126655	24.75
Syncmer minimap	Sy(6)		4	9.075	113.446	119.003	271.884	7.579	1082	7698	3112119	24.75
Syncmer minimap	Sy(6)		4	9.1175	113.937	119.146	293.664	7.372	1089	7713	3097579	24.75
Syncmer minimap	Sy(6)		4	9.16	114.449	119.111	270.8	7.578	1091	7705	3083207	24.75
Syncmer minimap	Sy(6)		4	9.2025	114.96	119.45	291.068	7.343	1093	7701	3069030	24.75
Syncmer minimap	Sy(6)		4	9.245	115.481	118.887	278.076	7.342	1100	7694	3054835	24.75
Syncmer minimap	Sy(6)		4	9.2875	116.174	120.013	334.14	7.35	1106	7690	3040876	24.74
Syncmer minimap	Sy(6)		4	9.33	116.656	119.333	272.544	7.319	1109	7685	3027001	24.74
Syncmer minimap	Sy(6)		4	9.3725	117.178	118.825	271.82	7.459	1111	7682	3013234	24.74
Syncmer minimap	Sy(6)		4	9.415	117.679	120.327	322.62	7.286	1114	7672	2999422	24.74
Syncmer minimap	Sy(6)		4	9.4575	118.231	119.227	274.232	7.358	1117	7669	2985973	24.74
Syncmer minimap	Sy(3,9)		5	1	5.796	133.155	448.608	15.849	244	8636	61012851	24.68
Syncmer minimap	Sy(3,9)		5	1.2	6.956	134.636	433.492	14.127	259	8629	50843441	24.68
Syncmer minimap	Sy(3,9)		5	1.4	8.107	134.687	401.592	13.933	276	8614	43580324	24.68
Syncmer minimap	Sy(3,9)		5	1.6	9.289	134.065	385.72	13.788	302	8590	38132553	24.68
Syncmer minimap	Sy(3,9)		5	1.8	10.437	133.029	350.628	13.066	321	8577	33894631	24.68
Syncmer minimap	Sy(3,9)		5	2	11.601	132.81	340.536	12.187	329	8574	30503803	24.68
Windowed syncmer minimap	Sy(6)	27	4	1	11.351	165.004	389.42	12.217	349	8571	39420425	35.3
Windowed syncmer minimap	Sy(6)	33	4	1	11.932	164.66	356.256	12.161	354	8571	34490906	32.76
Windowed syncmer minimap	Sy(6)	37	4	1	12.15	165.922	356.58	11.871	355	8573	32446805	31.04
Windowed syncmer minimap	Sy(6)	42	4	1	12.31	166.42	374.636	11.867	358	8569	30774100	29.13
Windowed syncmer minimap	Sy(6)	32	4	1.17	13.166	162.205	344.612	11.589	379	8551	34437227	35.66
Windowed syncmer minimap	Sy(6)	39	4	1.17	13.872	163.534	339.708	11.744	384	8539	30097179	33.29
Windowed syncmer minimap	Sy(6)	43	4	1.17	14.114	164.461	343.016	11.748	389	8543	28475234	31.86
Windowed syncmer minimap	Sy(6)	49	4	1.17	14.341	165.792	353.008	11.568	391	8549	26803288	29.88
Windowed syncmer minimap	Sy(6)	36	4	1.34	14.838	162.073	341.852	12.053	403	8533	31162705	36.13
Windowed syncmer minimap	Sy(6)	45	4	1.34	15.809	163.152	330.92	12.023	415	8539	26656551	33.62
Windowed syncmer minimap	Sy(6)	49	4	1.34	16.064	163.032	330.664	11.568	421	8539	25352298	32.41
Windowed syncmer minimap	Sy(6)	56	4	1.34	16.356	163.973	339.9	11.448	419	8542	23737009	30.39
Windowed syncmer minimap	Sy(6)	41	4	1.51	16.651	161.241	330.444	12.14	430	8507	27887242	36.27
Windowed syncmer minimap	Sy(6)	50	4	1.51	17.66	160.732	319.924	11.816	442	8523	24208685	34.12
Windowed syncmer minimap	Sy(6)	56	4	1.51	18.062	161.213	325.208	11.705	440	8515	22602658	32.54
Windowed syncmer minimap	Sy(6)	63	4	1.51	18.361	161.863	318.54	11.708	442	8517	21293569	30.77
Windowed syncmer minimap	Sy(6)	46	4	1.68	18.45	159.217	323.096	11.87	452	8501	25219612	36.37
Windowed syncmer minimap	Sy(6)	56	4	1.68	19.56	159.498	315.08	11.279	460	8491	21898631	34.25
Windowed syncmer minimap	Sy(6)	62	4	1.68	19.968	159.679	309.496	11.311	465	8497	20566209	32.86
Windowed syncmer minimap	Sy(6)	70	4	1.68	20.327	160.617	308.888	10.939	468	8501	19299263	31.05
Windowed syncmer minimap	Sy(6)	51	4	1.85	20.339	157.996	307.348	11.48	475	8482	23016650	36.44
Windowed syncmer minimap	Sy(6)	62	4	1.85	21.577	158.769	308.344	10.643	478	8477	19994844	34.37
Windowed syncmer minimap	Sy(6)	68	4	1.85	22.008	159.095	306.396	10.455	484	8485	18871105	33.13
Windowed syncmer minimap	Sy(6)	77	4	1.85	22.44	159.52	304.984	10.415	488	8490	17653342	31.29
Windowed syncmer minimap	Sy(6)	55	4	2.02	22.036	156.411	311.14	10.556	481	8453	21463512	36.66
Windowed syncmer minimap	Sy(6)	67	4	2.02	23.454	157.734	306.42	10.274	488	8462	18572238	34.65
Windowed syncmer minimap	Sy(6)	75	4	2.02	24.04	158.542	299.212	9.939	501	8463	17292278	33.14
Windowed syncmer minimap	Sy(6)	84	4	2.02	24.477	159.091	301.156	9.79	503	8458	16262718	31.46
Windowed syncmer minimap	Sy(6)	60	4	2.19	23.945	156.203	325.004	10.329	497	8453	19847935	36.7
Windowed syncmer minimap	Sy(6)	73	4	2.19	25.497	157.496	299.68	9.577	511	8440	17187765	34.71
Windowed syncmer minimap	Sy(6)	81	4	2.19	26.105	157.993	298.796	9.689	517	8444	16081779	33.32
Windowed syncmer minimap	Sy(6)	91	4	2.19	26.614	157.535	296.496	9.603	523	8445	15084347	31.63
Windowed syncmer minimap	Sy(6)	65	4	2.36	25.833	154.724	294.868	9.666	526	8421	18451056	36.74
Windowed syncmer minimap	Sy(6)	79	4	2.36	27.519	155.601	292.788	9.621	538	8422	15985153	34.74
Windowed syncmer minimap	Sy(6)	87	4	2.36	28.134	156.548	302.392	9.306	548	8422	15023514	33.48
Windowed syncmer minimap	Sy(6)	99	4	2.36	28.758	157.719	319.888	9.304	556	8426	13986384	31.6
Windowed syncmer minimap	Sy(6)	69	4	2.53	27.499	154.202	297.256	9.491	556	8399	17429671	36.89
Windowed syncmer minimap	Sy(6)	85	4	2.53	29.442	154.747	298.272	9.101	564	8397	14936116	34.78
Windowed syncmer minimap	Sy(6)	94	4	2.53	30.131	156.13	303.396	8.924	574	8397	14000466	33.47
Windowed syncmer minimap	Sy(6)	106	4	2.53	30.752	156.459	288.08	8.855	586	8399	13096013	31.71
Windowed syncmer minimap	Sy(6)	74	4	2.7	29.393	153.546	296.488	9.264	577	8383	16342213	36.9
Windowed syncmer minimap	Sy(6)	90	4	2.7	31.373	154.377	284.52	9.101	587	8369	14125308	34.94
Windowed syncmer minimap	Sy(6)	100	4	2.7	32.165	154.239	282.648	9.031	596	8371	13189536	33.59
Windowed syncmer minimap	Sy(6)	113	4	2.7	32.848	155.414	291.94	8.684	600	8371	12314231	31.82
Windowed syncmer minimap	Sy(6)	79	4	2.87	31.26	153.364	288.856	9.199	593	8365	15377962	36.91
Windowed syncmer minimap	Sy(6)	96	4	2.87	33.334	153.533	284.932	8.711	607	8356	13299820	34.96
Windowed syncmer minimap	Sy(6)	106	4	2.87	34.132	154.934	287.908	8.469	614	8359	12465885	33.69
Windowed syncmer minimap	Sy(6)	120	4	2.87	34.884	154.946	282.236	8.477	614	8359	11619919	31.91
Windowed syncmer minimap	Sy(6)	83	4	3.04	33.013	152.442	283.072	9.084	614	8344	14683386	37.01
Windowed syncmer minimap	Sy(6)	102	4	3.04	35.416	153.043	281.396	8.549	627	8340	12590295	35
Windowed syncmer minimap	Sy(6)	113	4	3.04	36.3	153.538	288.96	8.259	631	8339	11775540	33.69
Windowed syncmer minimap	Sy(6)	127	4	3.04	37.079	153.675	277.148	8.212	629	8344	11019095	32.03
Windowed syncmer minimap	Sy(6)	88	4	3.21	34.834	151.839	295.168	9.259	621	8329	13901166	37.01
Windowed syncmer minimap	Sy(6)	107	4	3.21	37.249	152.606	284.024	8.381	633	8320	12006723	35.12
Windowed syncmer minimap	Sy(6)	119	4	3.21	38.237	153.198	280.052	8.281	638	8325	11194781	33.78
Windowed syncmer minimap	Sy(6)	134	4	3.21	39.08	153.631	290.664	8.135	647	8324	10457581	32.09
Windowed syncmer minimap	Sy(6)	93	4	3.38	36.693	151.342	284.48	8.876	640	8311	13200432	37.02
Windowed syncmer minimap	Sy(6)	113	4	3.38	39.228	152.076	299.22	8.332	649	8309	11406575	35.13
Windowed syncmer minimap	Sy(6)	125	4	3.38	40.217	152.053	278.264	8.191	658	8309	10670610	33.86
Windowed syncmer minimap	Sy(6)	141	4	3.38	41.129	153.134	294.016	8.074	656	8313	9952378	32.14
Windowed syncmer minimap	Sy(6)	97	4	3.55	38.369	150.428	283.04	8.636	645	8303	12667322	37.11
Windowed syncmer minimap	Sy(6)	119	4	3.55	41.162	151.448	274.804	7.976	661	8298	10860501	35.13
Windowed syncmer minimap	Sy(6)	132	4	3.55	42.223	152.321	291.476	7.96	668	8302	10141679	33.82
Windowed syncmer minimap	Sy(6)	149	4	3.55	43.168	152.714	277.424	7.84	675	8300	9459262	32.09
Windowed syncmer minimap	Sy(6)	102	4	3.72	40.161	150.671	277.468	8.633	663	8285	12080499	37.12
Windowed syncmer minimap	Sy(6)	124	4	3.72	42.948	151.444	278.044	8.09	682	8273	10423687	35.23
Windowed syncmer minimap	Sy(6)	138	4	3.72	44.1	152.067	285.848	7.82	688	8269	9707651	33.89
Windowed syncmer minimap	Sy(6)	156	4	3.72	45.101	155.267	283.676	8.117	693	8279	9042692	32.15
Windowed syncmer minimap	Sy(6)	107	4	3.89	41.992	150.238	278.572	8.588	686	8266	11542248	37.11
Windowed syncmer minimap	Sy(6)	130	4	3.89	44.898	150.899	275.64	7.955	702	8265	9965112	35.23
Windowed syncmer minimap	Sy(6)	144	4	3.89	46.052	151.42	276.236	7.883	703	8266	9307955	33.94
Windowed syncmer minimap	Sy(6)	163	4	3.89	47.11	152.751	279.816	7.896	706	8272	8660883	32.19
Windowed syncmer minimap	Sy(6)	112	4	4.06	43.979	150.202	302.684	8.255	700	8257	11056104	37.11
Windowed syncmer minimap	Sy(6)	136	4	4.06	47.032	150.717	285.78	7.646	715	8254	9549501	35.23
Windowed syncmer minimap	Sy(6)	151	4	4.06	48.279	151.561	277.92	7.688	713	8251	8906766	33.91
Windowed syncmer minimap	Sy(6)	170	4	4.06	49.351	151.737	280.552	8.035	710	8258	8313294	32.23
Windowed syncmer minimap	Sy(6)	116	4	4.23	45.623	149.436	277.336	8.08	713	8244	10678755	37.17
Windowed syncmer minimap	Sy(6)	142	4	4.23	48.958	150.072	275.524	7.738	724	8238	9163475	35.22
Windowed syncmer minimap	Sy(6)	157	4	4.23	50.194	154.009	279.54	7.684	724	8241	8569303	33.95
Windowed syncmer minimap	Sy(6)	177	4	4.23	51.33	151.599	283.84	7.904	723	8239	7990063	32.26
Windowed syncmer minimap	Sy(6)	121	4	4.4	47.471	149.338	276.08	8.17	729	8234	10261177	37.17
Windowed syncmer minimap	Sy(6)	147	4	4.4	50.832	150.209	276.108	7.676	740	8220	8851095	35.29
Windowed syncmer minimap	Sy(6)	163	4	4.4	52.168	151.352	279.396	7.775	743	8222	8259467	34.01
Windowed syncmer minimap	Sy(6)	184	4	4.4	53.369	151.79	282.272	7.989	740	8224	7693089	32.31
Windowed syncmer minimap	Sy(6)	126	4	4.57	49.373	149.025	279.416	7.873	736	8220	9877134	37.17
Windowed syncmer minimap	Sy(6)	153	4	4.57	52.867	150.877	281.784	7.637	751	8209	8523445	35.29
Windowed syncmer minimap	Sy(6)	170	4	4.57	54.297	150.161	284.944	7.627	747	8212	7943228	33.99
Windowed syncmer minimap	Sy(6)	191	4	4.57	55.503	151.491	282.984	7.658	744	8207	7419778	32.35
Windowed syncmer minimap	Sy(6)	130	4	4.74	51.051	148.887	275.296	7.934	741	8194	9573897	37.23
Windowed syncmer minimap	Sy(6)	159	4	4.74	54.804	152.313	292.66	7.716	755	8174	8213685	35.29
Windowed syncmer minimap	Sy(6)	176	4	4.74	56.226	150.453	279.932	7.837	754	8175	7673269	34.03
Windowed syncmer minimap	Sy(6)	199	4	4.74	57.541	151.438	287.176	7.945	750	8172	7141157	32.31
Windowed syncmer minimap	Sy(6)	135	4	4.91	52.984	148.082	276.504	7.776	749	8160	9237532	37.23
Windowed syncmer minimap	Sy(6)	164	4	4.91	56.779	150.423	286.116	7.775	763	8148	7964733	35.37
Windowed syncmer minimap	Sy(6)	182	4	4.91	58.31	149.888	281.156	7.979	764	8155	7425983	34.08
Windowed syncmer minimap	Sy(6)	206	4	4.91	59.711	150.568	285.78	8.08	763	8154	6905310	32.36
Windowed syncmer minimap	Sy(6)	140	4	5.08	54.812	148.363	285.548	7.689	761	8150	8922130	37.24
Windowed syncmer minimap	Sy(6)	170	4	5.08	58.697	149.615	299.78	7.934	771	8134	7695643	35.36
Windowed syncmer minimap	Sy(6)	188	4	5.08	60.227	150.05	293.812	8.107	773	8136	7191519	34.13
Windowed syncmer minimap	Sy(6)	213	4	5.08	61.69	150.432	284.132	8.128	773	8137	6681217	32.39
Windowed syncmer minimap	Sy(6)	144	4	5.25	56.468	148.408	277.124	7.831	778	8146	8675229	37.29
Windowed syncmer minimap	Sy(6)	176	4	5.25	60.614	149.246	287.724	8.047	797	8134	7444042	35.37
Windowed syncmer minimap	Sy(6)	195	4	5.25	62.217	149.567	285.356	7.762	804	8122	6948121	34.1
Windowed syncmer minimap	Sy(6)	220	4	5.25	63.673	150.461	282.74	7.738	800	8125	6471284	32.42
Windowed syncmer minimap	Sy(6)	149	4	5.42	58.273	147.389	277.684	7.616	797	8117	8394483	37.28
Windowed syncmer minimap	Sy(6)	182	4	5.42	62.52	148.488	279.32	7.91	815	8109	7207452	35.35
Windowed syncmer minimap	Sy(6)	201	4	5.42	64.123	149.41	281.06	7.6	815	8101	6741076	34.13
Windowed syncmer minimap	Sy(6)	227	4	5.42	65.652	149.511	293.02	7.55	808	8103	6273507	32.44
Windowed syncmer minimap	Sy(6)	154	4	5.59	60.136	149.101	285.04	7.695	809	8106	8135218	37.27
Windowed syncmer minimap	Sy(6)	187	4	5.59	64.413	148.692	279.376	7.589	821	8092	7015377	35.42
Windowed syncmer minimap	Sy(6)	207	4	5.59	66.12	149.164	283.6	7.676	826	8085	6549476	34.17
Windowed syncmer minimap	Sy(6)	234	4	5.59	67.726	149.982	290.84	7.692	818	8083	6091348	32.48
Windowed syncmer minimap	Sy(6)	158	4	5.76	61.827	151.752	283.28	7.532	817	8099	7930504	37.31
Windowed syncmer minimap	Sy(6)	193	4	5.76	66.38	149.033	319.432	7.672	830	8075	6806590	35.41
Windowed syncmer minimap	Sy(6)	214	4	5.76	68.163	149.578	288.672	7.607	832	8068	6348454	34.15
Windowed syncmer minimap	Sy(6)	241	4	5.76	69.771	149.674	291.632	7.541	823	8068	5917934	32.51
Windowed syncmer minimap	Sy(6)	163	4	5.93	63.622	147.902	279.98	7.621	829	8079	7695056	37.31
Windowed syncmer minimap	Sy(6)	199	4	5.93	68.254	148.267	283.148	7.593	844	8053	6607114	35.4
Windowed syncmer minimap	Sy(6)	220	4	5.93	70.047	149.469	292.092	7.567	842	8046	6174142	34.19
Windowed syncmer minimap	Sy(6)	249	4	5.93	71.756	149.753	288.632	7.269	834	8046	5737805	32.46
Windowed syncmer minimap	Sy(6)	168	4	6.1	65.478	146.998	279.588	7.541	838	8057	7475166	37.3
Windowed syncmer minimap	Sy(6)	204	4	6.1	70.132	148.382	283.204	7.619	855	8028	6443282	35.45
Windowed syncmer minimap	Sy(6)	226	4	6.1	72.031	148.452	283.572	7.217	848	8027	6011360	34.22
Windowed syncmer minimap	Sy(6)	256	4	6.1	73.813	149.626	286.684	7.323	847	8026	5581928	32.47
Windowed syncmer minimap	Sy(6)	173	4	6.27	67.28	147.349	284.076	7.849	856	8036	7265906	37.3
Windowed syncmer minimap	Sy(6)	210	4	6.27	72.031	148.834	289.652	7.335	870	8011	6265840	35.45
Windowed syncmer minimap	Sy(6)	233	4	6.27	73.998	148.56	291.008	7.51	856	8012	5840623	34.19
Windowed syncmer minimap	Sy(6)	263	4	6.27	75.767	149.483	288.268	7.403	856	8001	5434254	32.49
Windowed syncmer minimap	Sy(6)	177	4	6.44	68.919	147.151	283.464	7.679	874	8013	7101498	37.34
Windowed syncmer minimap	Sy(6)	216	4	6.44	73.94	148.052	295.252	7.707	879	7999	6097304	35.46
Windowed syncmer minimap	Sy(6)	239	4	6.44	75.899	148.618	289.42	7.439	869	7993	5693555	34.23
Windowed syncmer minimap	Sy(6)	270	4	6.44	77.728	149.94	312.028	7.204	870	7987	5294056	32.52
Windowed syncmer minimap	Sy(6)	182	4	6.61	70.748	147.12	289.372	7.659	884	7998	6915432	37.34
Windowed syncmer minimap	Sy(6)	222	4	6.61	75.902	147.975	287.196	7.391	890	7985	5938801	35.46
Windowed syncmer minimap	Sy(6)	245	4	6.61	77.863	149.032	293.12	7.54	884	7974	5555452	34.25
Windowed syncmer minimap	Sy(6)	277	4	6.61	79.755	149.567	290.44	7.475	890	7967	5162264	32.53
Windowed syncmer minimap	Sy(6)	187	4	6.78	72.541	147.155	286.536	7.726	897	7977	6736877	37.35
Windowed syncmer minimap	Sy(6)	227	4	6.78	77.703	148.169	289.684	7.654	899	7968	5805528	35.51
Windowed syncmer minimap	Sy(6)	252	4	6.78	79.831	148.395	291.412	7.754	896	7947	5407143	34.21
Windowed syncmer minimap	Sy(6)	284	4	6.78	81.701	149.08	292.816	7.448	902	7939	5035211	32.55
Windowed syncmer minimap	Sy(6)	191	4	6.95	74.131	146.734	306.824	7.828	909	7954	6593217	37.37
Windowed syncmer minimap	Sy(6)	233	4	6.95	79.543	147.843	292.056	7.451	904	7944	5660038	35.49
Windowed syncmer minimap	Sy(6)	258	4	6.95	81.658	148.562	293.56	7.834	913	7928	5280305	34.23
Windowed syncmer minimap	Sy(6)	291	4	6.95	83.574	149.946	343.612	7.578	916	7922	4914256	32.56
Windowed syncmer minimap	Sy(6)	196	4	7.12	75.89	146.804	289.264	7.651	919	7946	6429105	37.36
Windowed syncmer minimap	Sy(6)	239	4	7.12	81.391	148.131	293.96	7.671	914	7928	5521226	35.49
Windowed syncmer minimap	Sy(6)	264	4	7.12	83.495	148.63	293.172	7.582	923	7922	5159227	34.26
Windowed syncmer minimap	Sy(6)	299	4	7.12	85.512	148.856	294.388	7.373	929	7920	4789470	32.52
Windowed syncmer minimap	Sy(6)	201	4	7.29	77.64	147.268	318.384	7.714	939	7917	6273422	37.35
Windowed syncmer minimap	Sy(6)	244	4	7.29	83.138	147.885	323.168	7.998	939	7909	5404809	35.53
Windowed syncmer minimap	Sy(6)	271	4	7.29	85.397	148.094	295.96	7.701	943	7903	5031710	34.24
Windowed syncmer minimap	Sy(6)	306	4	7.29	87.402	148.745	294.176	7.724	953	7899	4679503	32.54
Windowed syncmer minimap	Sy(6)	205	4	7.46	79.285	146.067	291.576	7.535	953	7901	6149705	37.39
Windowed syncmer minimap	Sy(6)	250	4	7.46	85.05	149.222	364.372	7.713	954	7884	5277921	35.51
Windowed syncmer minimap	Sy(6)	277	4	7.46	87.31	148.528	336.676	7.767	959	7877	4922229	34.28
Windowed syncmer minimap	Sy(6)	313	4	7.46	89.378	149.079	299.628	7.401	962	7876	4574792	32.56
Windowed syncmer minimap	Sy(6)	210	4	7.63	81.156	146.216	288	7.653	966	7885	6009815	37.39
Windowed syncmer minimap	Sy(6)	256	4	7.63	87.057	147.767	306.624	7.967	966	7868	5159632	35.52
Windowed syncmer minimap	Sy(6)	283	4	7.63	89.309	148.514	306.124	7.48	973	7869	4819466	34.31
Windowed syncmer minimap	Sy(6)	320	4	7.63	91.453	149.271	294.152	7.35	976	7871	4476436	32.59
Windowed syncmer minimap	Sy(6)	215	4	7.8	82.956	146.503	296.012	7.466	970	7849	5872943	37.39
Windowed syncmer minimap	Sy(6)	262	4	7.8	88.959	148.911	347.224	7.562	975	7838	5044213	35.52
Windowed syncmer minimap	Sy(6)	290	4	7.8	91.277	148.117	306.004	7.365	984	7837	4708004	34.29
Windowed syncmer minimap	Sy(6)	327	4	7.8	93.424	151.415	310.084	7.44	985	7836	4380090	32.61
Windowed syncmer minimap	Sy(6)	219	4	7.97	84.628	147.034	299.304	7.504	988	7833	5764190	37.42
Windowed syncmer minimap	Sy(6)	267	4	7.97	90.79	147.672	308.164	7.918	997	7815	4947244	35.55
Windowed syncmer minimap	Sy(6)	296	4	7.97	93.207	147.993	301.188	7.541	1006	7818	4611688	34.3
Windowed syncmer minimap	Sy(6)	334	4	7.97	95.428	149.651	310.492	7.393	1004	7810	4288595	32.62
Windowed syncmer minimap	Sy(6)	224	4	8.14	86.373	145.808	297.208	7.688	997	7821	5638090	37.41
Windowed syncmer minimap	Sy(6)	273	4	8.14	92.624	147.435	301.02	7.942	1013	7798	4841124	35.56
Windowed syncmer minimap	Sy(6)	302	4	8.14	95.026	147.703	298.836	7.699	1016	7801	4518651	34.32
Windowed syncmer minimap	Sy(6)	341	4	8.14	97.303	149.381	307.292	7.439	1015	7793	4200024	32.62
Windowed syncmer minimap	Sy(6)	229	4	8.31	88.181	145.992	294.3	8.037	1005	7804	5519502	37.41
Windowed syncmer minimap	Sy(6)	279	4	8.31	94.549	147.45	301.92	7.663	1021	7778	4740395	35.55
Windowed syncmer minimap	Sy(6)	309	4	8.31	97.03	148.214	309.656	7.418	1024	7774	4421240	34.3
Windowed syncmer minimap	Sy(6)	349	4	8.31	99.344	148.682	313.096	7.488	1021	7771	4109832	32.6
Windowed syncmer minimap	Sy(6)	234	4	8.48	90.023	146.403	300.084	7.887	1016	7787	5405824	37.41
Windowed syncmer minimap	Sy(6)	284	4	8.48	96.385	147.36	313.684	7.586	1033	7763	4656249	35.58
Windowed syncmer minimap	Sy(6)	315	4	8.48	98.976	148.492	322.444	7.659	1035	7758	4337777	34.31
Windowed syncmer minimap	Sy(6)	356	4	8.48	101.356	148.732	304.532	7.81	1034	7757	4030406	32.62
Windowed syncmer minimap	Sy(6)	238	4	8.65	91.791	146.41	305.08	7.788	1029	7778	5315245	37.43
Windowed syncmer minimap	Sy(6)	290	4	8.65	98.44	146.311	296.716	7.509	1036	7753	4564657	35.58
Windowed syncmer minimap	Sy(6)	321	4	8.65	101.062	148.271	308.524	7.372	1046	7747	4257703	34.34
Windowed syncmer minimap	Sy(6)	363	4	8.65	103.516	148.312	307.468	7.509	1046	7750	3953926	32.64
Windowed syncmer minimap	Sy(6)	243	4	8.82	93.647	145.905	294.328	7.718	1041	7761	5208631	37.42
Windowed syncmer minimap	Sy(6)	296	4	8.82	100.376	146.814	298.604	7.547	1049	7736	4474616	35.57
Windowed syncmer minimap	Sy(6)	328	4	8.82	103.076	151.334	314.736	7.408	1056	7731	4171012	34.32
Windowed syncmer minimap	Sy(6)	370	4	8.82	105.518	148.571	307.832	7.492	1056	7730	3879204	32.65
Windowed syncmer minimap	Sy(6)	248	4	8.99	95.421	147.365	327.308	7.431	1051	7748	5106288	37.42
Windowed syncmer minimap	Sy(6)	302	4	8.99	102.254	146.934	298.748	7.504	1069	7718	4387572	35.56
Windowed syncmer minimap	Sy(6)	334	4	8.99	104.964	147.886	301.644	7.545	1071	7710	4095257	34.34
Windowed syncmer minimap	Sy(6)	377	4	8.99	107.454	148.423	303.548	7.41	1075	7709	3806616	32.65
Windowed syncmer minimap	Sy(6)	252	4	9.16	97.22	145.858	297.828	7.713	1060	7742	5028599	37.45
Windowed syncmer minimap	Sy(6)	307	4	9.16	104.259	146.868	310.584	7.432	1078	7717	4318501	35.6
Windowed syncmer minimap	Sy(6)	340	4	9.16	107.088	147.506	309.444	7.525	1083	7711	4026611	34.37
Windowed syncmer minimap	Sy(6)	384	4	9.16	109.654	148.476	303.556	7.428	1082	7701	3740595	32.67
Windowed syncmer minimap	Sy(6)	257	4	9.33	99.094	146.045	302.664	7.525	1074	7727	4935252	37.45
Windowed syncmer minimap	Sy(6)	313	4	9.33	106.265	147.391	317.22	7.307	1091	7698	4239477	35.6
Windowed syncmer minimap	Sy(6)	347	4	9.33	109.17	148.155	332.82	7.352	1099	7690	3950013	34.36
Windowed syncmer minimap	Sy(6)	391	4	9.33	111.739	148.716	307.996	7.361	1101	7682	3674549	32.68
Windowed syncmer minimap	Sy(6)	262	4	9.5	100.91	146.612	313.788	7.271	1086	7706	4843678	37.44
Windowed syncmer minimap	Sy(6)	319	4	9.5	108.209	146.699	300.112	7.444	1105	7674	4161131	35.59
Windowed syncmer minimap	Sy(6)	353	4	9.5	111.104	147.049	303.68	7.27	1110	7667	3882213	34.38
Windowed syncmer minimap	Sy(6)	398	4	9.5	113.738	148.088	302.796	7.403	1113	7664	3609979	32.7
Windowed syncmer minimap	Sy(3,9)	25	5	1	5.782	193.372	526.308	15.51	245	8636	61841676	25.51
Windowed syncmer minimap	Sy(3,9)	30	5	1	5.792	196.751	520.86	15.847	243	8636	61240414	24.92
Windowed syncmer minimap	Sy(3,9)	34	5	1	5.795	197.487	524.152	16.101	243	8636	61093874	24.77
Windowed syncmer minimap	Sy(3,9)	38	5	1	5.796	199.596	534.068	15.916	243	8637	61042420	24.71
Windowed syncmer minimap	Sy(3,9)	30	5	1.2	6.929	191.729	511.632	13.883	260	8633	51989627	26.02
Windowed syncmer minimap	Sy(3,9)	36	5	1.2	6.948	192.697	493.56	14.178	258	8631	51199989	25.13
Windowed syncmer minimap	Sy(3,9)	40	5	1.2	6.952	194.252	500.16	14.255	258	8632	51006551	24.89
Windowed syncmer minimap	Sy(3,9)	46	5	1.2	6.955	197.136	489.592	14.277	258	8632	50894441	24.75
Windowed syncmer minimap	Sy(3,9)	35	5	1.4	8.067	186.195	434.696	13.568	277	8617	44893804	26.43
Windowed syncmer minimap	Sy(3,9)	43	5	1.4	8.096	188.953	446.876	13.438	277	8615	43953455	25.23
Windowed syncmer minimap	Sy(3,9)	47	5	1.4	8.102	189.96	446.28	13.791	275	8616	43777125	24.98
Windowed syncmer minimap	Sy(3,9)	53	5	1.4	8.105	191.643	453.736	13.906	276	8616	43656178	24.8
Windowed syncmer minimap	Sy(3,9)	40	5	1.6	9.231	183.644	411.74	13.43	303	8589	39524663	26.75
Windowed syncmer minimap	Sy(3,9)	49	5	1.6	9.273	186.537	432.728	13.892	301	8592	38558923	25.38
Windowed syncmer minimap	Sy(3,9)	54	5	1.6	9.281	187.298	422.02	13.889	302	8592	38351092	25.05
Windowed syncmer minimap	Sy(3,9)	61	5	1.6	9.286	189.862	440.812	13.869	302	8592	38219048	24.83
Windowed syncmer minimap	Sy(3,9)	45	5	1.8	10.363	182.523	411.112	12.946	322	8576	35302619	27
Windowed syncmer minimap	Sy(3,9)	55	5	1.8	10.415	185.014	419.94	13.129	321	8578	34347055	25.51
Windowed syncmer minimap	Sy(3,9)	61	5	1.8	10.427	186.238	404.804	13.136	321	8579	34121275	25.11
Windowed syncmer minimap	Sy(3,9)	69	5	1.8	10.433	188.609	414.296	13.187	321	8579	33984197	24.85
Windowed syncmer minimap	Sy(3,9)	50	5	2	11.51	181.184	385.396	12.266	326	8570	31901812	27.2
Windowed syncmer minimap	Sy(3,9)	61	5	2	11.574	183.296	409.452	12.064	328	8572	30968867	25.62
Windowed syncmer minimap	Sy(3,9)	68	5	2	11.588	185.156	405.256	12.173	329	8573	30731655	25.16
Windowed syncmer minimap	Sy(3,9)	76	5	2	11.595	186.506	412.308	12.142	329	8573	30604401	24.89
Syncmer winnowmap	Sy(6)		4	1	14.854	327.297	586.716	14.2	363	8691	26629110	24.49
Syncmer winnowmap	Sy(6)		4	1.0425	15.482	328.025	590.576	14.105	368	8688	25544049	24.49
Syncmer winnowmap	Sy(6)		4	1.085	16.11	327.154	583.332	14.148	373	8688	24541992	24.49
Syncmer winnowmap	Sy(6)		4	1.1275	16.741	326.896	583.208	14.471	397	8685	23617367	24.49
Syncmer winnowmap	Sy(6)		4	1.17	17.373	327.074	580.54	14.715	406	8668	22759486	24.49
Syncmer winnowmap	Sy(6)		4	1.2125	18.003	326.827	569.196	14.713	433	8664	21961490	24.49
Syncmer winnowmap	Sy(6)		4	1.255	18.633	326.548	574.464	14.821	437	8657	21217149	24.49
Syncmer winnowmap	Sy(6)		4	1.2975	19.269	326.967	570.144	14.679	440	8654	20521059	24.49
Syncmer winnowmap	Sy(6)		4	1.34	19.904	326.41	563.172	14.574	448	8647	19868289	24.49
Syncmer winnowmap	Sy(6)		4	1.3825	20.534	327.678	565.064	14.587	453	8635	19257338	24.49
Syncmer winnowmap	Sy(6)		4	1.425	21.164	326.008	554.28	14.078	457	8636	18683527	24.48
Syncmer winnowmap	Sy(6)		4	1.4675	21.8	325.559	555.064	14.206	457	8631	18142536	24.49
Syncmer winnowmap	Sy(6)		4	1.51	22.432	326.321	555.844	13.926	461	8622	17632522	24.49
Syncmer winnowmap	Sy(6)		4	1.5525	23.063	326.533	552.856	13.708	465	8616	17150694	24.49
Syncmer winnowmap	Sy(6)		4	1.595	23.694	326.359	550.632	13.494	468	8612	16694509	24.49
Syncmer winnowmap	Sy(6)		4	1.6375	24.327	325.539	549.34	13.491	472	8608	16260793	24.49
Syncmer winnowmap	Sy(6)		4	1.68	24.955	326.139	544.692	13.242	477	8606	15848783	24.49
Syncmer winnowmap	Sy(6)		4	1.7225	25.586	324.666	544.276	13.474	482	8601	15457491	24.49
Syncmer winnowmap	Sy(6)		4	1.765	26.217	324.915	542.976	13.668	484	8592	15085715	24.5
Syncmer winnowmap	Sy(6)		4	1.8075	26.843	324.449	540.9	13.335	494	8587	14730770	24.5
Syncmer winnowmap	Sy(6)		4	1.85	27.479	325.03	540.392	12.954	500	8579	14392522	24.5
Syncmer winnowmap	Sy(6)		4	1.8925	28.106	323.892	538.268	12.826	507	8579	14070597	24.5
Syncmer winnowmap	Sy(6)		4	1.935	28.739	324.133	539.388	13.159	510	8574	13761199	24.5
Syncmer winnowmap	Sy(6)		4	1.9775	29.374	324.421	536.58	13.264	515	8569	13465941	24.5
Syncmer winnowmap	Sy(6)		4	2.02	30.007	324.865	540.108	12.997	523	8565	13182646	24.5
Syncmer winnowmap	Sy(6)		4	2.0625	30.637	324.316	543.628	12.845	525	8557	12911073	24.5
Syncmer winnowmap	Sy(6)		4	2.105	31.271	324.277	535.732	12.619	532	8547	12649903	24.49
Syncmer winnowmap	Sy(6)		4	2.1475	31.9	324.232	536.916	12.668	538	8537	12400239	24.5
Syncmer winnowmap	Sy(6)		4	2.19	32.526	323.093	532.876	12.6	548	8531	12159315	24.5
Syncmer winnowmap	Sy(6)		4	2.2325	33.165	323.742	534.572	12.539	550	8529	11927320	24.5
Syncmer winnowmap	Sy(6)		4	2.275	33.797	323.627	534.732	12.382	556	8523	11704892	24.5
Syncmer winnowmap	Sy(6)		4	2.3175	34.427	324.276	532.716	12.259	562	8526	11490302	24.5
Syncmer winnowmap	Sy(6)		4	2.36	35.057	325.043	537.008	12.316	566	8518	11283528	24.5
Syncmer winnowmap	Sy(6)		4	2.4025	35.692	324.502	535.048	12.416	571	8513	11083277	24.5
Syncmer winnowmap	Sy(6)		4	2.445	36.322	326.631	537.776	12.378	574	8512	10891371	24.5
Syncmer winnowmap	Sy(6)		4	2.4875	36.959	325.121	537.804	12.418	578	8503	10704683	24.5
Syncmer winnowmap	Sy(6)		4	2.53	37.595	323.596	534.196	12.302	586	8498	10524522	24.5
Syncmer winnowmap	Sy(6)		4	2.5725	38.228	325.835	534.356	12.202	590	8499	10350530	24.5
Syncmer winnowmap	Sy(6)		4	2.615	38.852	324.65	536.156	12.189	591	8491	10181806	24.5
Syncmer winnowmap	Sy(6)		4	2.6575	39.481	323.532	531.18	12.29	597	8492	10019463	24.5
Syncmer winnowmap	Sy(6)		4	2.7	40.113	323.817	536.42	12.349	602	8486	9861764	24.5
Syncmer winnowmap	Sy(6)		4	2.7425	40.742	323.955	534.388	12.306	605	8475	9708726	24.5
Syncmer winnowmap	Sy(6)		4	2.785	41.369	323.712	537.04	12.415	608	8466	9561156	24.5
Syncmer winnowmap	Sy(6)		4	2.8275	41.995	324.322	533.248	12.214	610	8459	9417624	24.5
Syncmer winnowmap	Sy(6)		4	2.87	42.629	323.993	534.588	11.892	619	8455	9278199	24.5
Syncmer winnowmap	Sy(6)		4	2.9125	43.257	324.459	540.036	12.58	624	8451	9142912	24.5
Syncmer winnowmap	Sy(6)		4	2.955	43.899	324.597	531.72	12.134	627	8441	9011127	24.5
Syncmer winnowmap	Sy(6)		4	2.9975	44.531	323.375	530.884	12.325	628	8434	8882825	24.5
Syncmer winnowmap	Sy(6)		4	3.04	45.159	323.547	534.5	12.309	634	8431	8758902	24.5
Syncmer winnowmap	Sy(6)		4	3.0825	45.791	323.812	534.332	12.108	639	8426	8638195	24.5
Syncmer winnowmap	Sy(6)		4	3.125	46.411	324.578	534.192	11.921	639	8421	8521365	24.5
Syncmer winnowmap	Sy(6)		4	3.1675	47.046	323.879	531.084	11.907	640	8416	8406528	24.49
Syncmer winnowmap	Sy(6)		4	3.21	47.677	324.584	531.968	11.876	645	8414	8295264	24.49
Syncmer winnowmap	Sy(6)		4	3.2525	48.314	324.132	531.18	11.626	655	8410	8186718	24.5
Syncmer winnowmap	Sy(6)		4	3.295	48.939	323.836	532.98	11.451	660	8408	8081239	24.5
Syncmer winnowmap	Sy(6)		4	3.3375	49.57	323.755	531.828	11.441	664	8404	7978107	24.5
Syncmer winnowmap	Sy(6)		4	3.38	50.202	323.172	536.44	11.455	669	8400	7878047	24.5
Syncmer winnowmap	Sy(6)		4	3.4225	50.837	324.309	530.096	11.69	675	8398	7780398	24.49
Syncmer winnowmap	Sy(6)		4	3.465	51.457	323.554	532.252	11.653	679	8400	7685669	24.49
Syncmer winnowmap	Sy(6)		4	3.5075	52.083	323.623	535.212	11.88	680	8397	7592581	24.49
Syncmer winnowmap	Sy(6)		4	3.55	52.72	323.887	532.8	11.738	685	8390	7501789	24.49
Syncmer winnowmap	Sy(6)		4	3.5925	53.352	323.562	531.6	11.513	691	8391	7413295	24.49
Syncmer winnowmap	Sy(6)		4	3.635	53.982	324.125	535.236	11.438	692	8387	7326745	24.49
Syncmer winnowmap	Sy(6)		4	3.6775	54.618	323.61	525.368	11.48	696	8375	7241968	24.49
Syncmer winnowmap	Sy(6)		4	3.72	55.235	322.946	530.224	11.583	700	8377	7159381	24.49
Syncmer winnowmap	Sy(6)		4	3.7625	55.856	323.067	532.004	11.478	703	8370	7078583	24.49
Syncmer winnowmap	Sy(6)		4	3.805	56.487	323.369	531.96	11.378	707	8365	6999570	24.49
Syncmer winnowmap	Sy(6)		4	3.8475	57.122	323.247	526.82	11.381	711	8361	6922109	24.49
Syncmer winnowmap	Sy(6)		4	3.89	57.759	323.132	520.38	11.196	760	8352	6846053	24.49
Syncmer winnowmap	Sy(6)		4	3.9325	58.392	323.605	528.188	11.254	764	8343	6772030	24.49
Syncmer winnowmap	Sy(6)		4	3.975	59.013	323.88	519.14	11.223	769	8337	6700074	24.48
Syncmer winnowmap	Sy(6)		4	4.0175	59.655	323.182	527.52	11.11	775	8333	6629099	24.49
Syncmer winnowmap	Sy(6)		4	4.06	60.282	322.468	521.432	11.233	778	8331	6559950	24.49
Syncmer winnowmap	Sy(6)		4	4.1025	60.915	323.383	529.296	11.148	782	8325	6491577	24.49
Syncmer winnowmap	Sy(6)		4	4.145	61.534	323.781	530.992	11.29	782	8317	6425531	24.49
Syncmer winnowmap	Sy(6)		4	4.1875	62.177	323.588	525.4	11.26	786	8313	6359632	24.49
Syncmer winnowmap	Sy(6)		4	4.23	62.804	323.395	528.072	11.111	792	8313	6296187	24.49
Syncmer winnowmap	Sy(6)		4	4.2725	63.431	322.942	529.424	11.111	794	8302	6233742	24.49
Syncmer winnowmap	Sy(6)		4	4.315	64.062	322.637	524.548	11.072	798	8299	6172459	24.49
Syncmer winnowmap	Sy(6)		4	4.3575	64.703	323.536	527.5	11.004	802	8293	6112216	24.49
Syncmer winnowmap	Sy(6)		4	4.4	65.343	323.075	526.376	10.886	806	8287	6052993	24.49
Syncmer winnowmap	Sy(6)		4	4.4425	65.976	323.834	532.196	10.972	807	8282	5994972	24.49
Syncmer winnowmap	Sy(6)		4	4.485	66.615	323.271	526.624	10.607	807	8279	5937751	24.49
Syncmer winnowmap	Sy(6)		4	4.5275	67.259	323.018	524.224	10.543	813	8276	5881633	24.49
Syncmer winnowmap	Sy(6)		4	4.57	67.893	322.601	532.448	10.647	814	8271	5826837	24.49
Syncmer winnowmap	Sy(6)		4	4.6125	68.54	322.536	524.396	10.462	815	8266	5773296	24.49
Syncmer winnowmap	Sy(6)		4	4.655	69.165	328.936	531.112	10.576	820	8263	5720988	24.49
Syncmer winnowmap	Sy(6)		4	4.6975	69.806	324.296	533.356	10.577	822	8256	5668893	24.49
Syncmer winnowmap	Sy(6)		4	4.74	70.418	322.849	534.98	10.577	826	8249	5618464	24.49
Syncmer winnowmap	Sy(6)		4	4.7825	71.048	323.647	529.5	10.659	828	8243	5568304	24.49
Syncmer winnowmap	Sy(6)		4	4.825	71.677	322.92	531.008	10.612	833	8238	5519158	24.49
Syncmer winnowmap	Sy(6)		4	4.8675	72.322	322.685	530.344	10.655	839	8234	5470731	24.49
Syncmer winnowmap	Sy(6)		4	4.91	72.96	323.438	529.088	10.582	840	8233	5423080	24.49
Syncmer winnowmap	Sy(6)		4	4.9525	73.585	322.788	528.812	10.613	844	8228	5376555	24.49
Syncmer winnowmap	Sy(6)		4	4.995	74.216	322.864	532.392	10.504	850	8214	5331341	24.49
Syncmer winnowmap	Sy(6)		4	5.0375	74.844	322.577	530.6	10.557	855	8207	5286406	24.49
Syncmer winnowmap	Sy(6)		4	5.08	75.468	322.456	534.048	10.504	858	8206	5242512	24.5
Syncmer winnowmap	Sy(6)		4	5.1225	76.106	323.146	530.156	10.404	863	8202	5199295	24.49
Syncmer winnowmap	Sy(6)		4	5.165	76.742	322.624	530.32	10.521	867	8197	5156710	24.49
Syncmer winnowmap	Sy(6)		4	5.2075	77.392	322.979	529.36	10.314	869	8194	5114789	24.5
Syncmer winnowmap	Sy(6)		4	5.25	78.035	322.469	532.612	10.443	872	8191	5073268	24.5
Syncmer winnowmap	Sy(6)		4	5.2925	78.666	323.079	534.34	10.392	879	8192	5032662	24.5
Syncmer winnowmap	Sy(6)		4	5.335	79.304	322.366	530.044	10.314	883	8190	4992929	24.5
Syncmer winnowmap	Sy(6)		4	5.3775	79.921	322.71	530.836	10.352	891	8183	4953661	24.5
Syncmer winnowmap	Sy(6)		4	5.42	80.559	323.746	538.152	10.396	898	8180	4914687	24.5
Syncmer winnowmap	Sy(6)		4	5.4625	81.191	321.985	529.012	10.336	899	8176	4876698	24.5
Syncmer winnowmap	Sy(6)		4	5.505	81.816	321.806	530.336	10.362	905	8165	4838953	24.5
Syncmer winnowmap	Sy(6)		4	5.5475	82.451	322.338	538.124	10.451	910	8160	4802121	24.5
Syncmer winnowmap	Sy(6)		4	5.59	83.081	323.233	532.492	10.469	912	8154	4765382	24.49
Syncmer winnowmap	Sy(6)		4	5.6325	83.707	322.439	529.724	10.161	915	8155	4729630	24.49
Syncmer winnowmap	Sy(6)		4	5.675	84.329	323.382	540.724	10.208	919	8154	4694442	24.49
Syncmer winnowmap	Sy(6)		4	5.7175	84.973	323.192	535.412	9.863	921	8149	4659140	24.49
Syncmer winnowmap	Sy(6)		4	5.76	85.602	322.097	538.764	9.874	921	8141	4624908	24.49
Syncmer winnowmap	Sy(6)		4	5.8025	86.227	323.502	536.768	10.083	927	8132	4590826	24.49
Syncmer winnowmap	Sy(6)		4	5.845	86.862	322.862	536.288	10.186	933	8126	4557556	24.49
Syncmer winnowmap	Sy(6)		4	5.8875	87.468	322.862	540.716	10.31	936	8119	4524778	24.49
Syncmer winnowmap	Sy(6)		4	5.93	88.084	322.085	535.856	10.273	941	8114	4492471	24.49
Syncmer winnowmap	Sy(6)		4	5.9725	88.72	322.739	536.856	10.083	946	8110	4460184	24.49
Syncmer winnowmap	Sy(6)		4	6.015	89.351	322.625	538.424	10.1	951	8104	4428744	24.49
Syncmer winnowmap	Sy(6)		4	6.0575	89.988	323.179	538.572	9.973	955	8096	4397464	24.5
Syncmer winnowmap	Sy(6)		4	6.1	90.628	322.86	531.968	10.069	964	8090	4366796	24.5
Syncmer winnowmap	Sy(6)		4	6.1425	91.255	322.549	536.732	10.232	966	8083	4336780	24.5
Syncmer winnowmap	Sy(6)		4	6.185	91.875	322.294	536.384	10.251	970	8082	4306974	24.5
Syncmer winnowmap	Sy(6)		4	6.2275	92.5	322.457	531.736	9.962	976	8076	4277593	24.49
Syncmer winnowmap	Sy(6)		4	6.27	93.108	323.192	545.364	10.157	982	8068	4248923	24.5
Syncmer winnowmap	Sy(6)		4	6.3125	93.732	322.75	535.724	10.034	985	8064	4220271	24.49
Syncmer winnowmap	Sy(6)		4	6.355	94.379	322.769	530.468	10.158	992	8053	4191832	24.49
Syncmer winnowmap	Sy(6)		4	6.3975	95.014	322.82	538.508	10.17	999	8048	4163916	24.49
Syncmer winnowmap	Sy(6)		4	6.44	95.648	322.176	540.068	10.272	1005	8045	4136316	24.49
Syncmer winnowmap	Sy(6)		4	6.4825	96.263	322.902	541.172	10.371	1010	8042	4109049	24.49
Syncmer winnowmap	Sy(6)		4	6.525	96.887	323.31	543.136	10.159	1012	8037	4082200	24.49
Syncmer winnowmap	Sy(6)		4	6.5675	97.51	321.792	535.62	10.295	1016	8034	4055649	24.49
Syncmer winnowmap	Sy(6)		4	6.61	98.143	322.061	534.568	10.296	1019	8032	4029313	24.49
Syncmer winnowmap	Sy(6)		4	6.6525	98.777	322.813	540.164	10.092	1022	8023	4003583	24.49
Syncmer winnowmap	Sy(6)		4	6.695	99.421	321.777	536.104	10.058	1028	8020	3977849	24.49
Syncmer winnowmap	Sy(6)		4	6.7375	100.054	322.297	541.628	10.159	1033	8020	3952873	24.49
Syncmer winnowmap	Sy(6)		4	6.78	100.685	322.501	535.364	10.32	1039	8018	3928215	24.49
Syncmer winnowmap	Sy(6)		4	6.8225	101.333	323.116	538.348	10.282	1044	8011	3903547	24.49
Syncmer winnowmap	Sy(6)		4	6.865	101.965	321.8	540.948	10.338	1046	8006	3879365	24.49
Syncmer winnowmap	Sy(6)		4	6.9075	102.594	323.153	545.628	10.289	1049	7999	3855625	24.49
Syncmer winnowmap	Sy(6)		4	6.95	103.23	323.458	549.032	10.244	1051	7996	3831932	24.49
Syncmer winnowmap	Sy(6)		4	6.9925	103.881	322.44	543.032	10.333	1057	7990	3808281	24.49
Syncmer winnowmap	Sy(6)		4	7.035	104.509	321.863	549.376	10.393	1063	7982	3785367	24.49
Syncmer winnowmap	Sy(6)		4	7.0775	105.129	322.021	555.864	10.391	1065	7977	3762757	24.49
Syncmer winnowmap	Sy(6)		4	7.12	105.753	321.942	546.472	10.395	1067	7972	3740362	24.49
Syncmer winnowmap	Sy(6)		4	7.1625	106.378	322.659	544.248	10.387	1069	7967	3718341	24.49
Syncmer winnowmap	Sy(6)		4	7.205	106.995	322.3	540.592	10.422	1072	7963	3696231	24.48
Syncmer winnowmap	Sy(6)		4	7.2475	107.638	322.166	538.384	10.568	1076	7957	3674567	24.48
Syncmer winnowmap	Sy(6)		4	7.29	108.257	322.463	540.584	10.426	1079	7955	3653158	24.48
Syncmer winnowmap	Sy(6)		4	7.3325	108.863	323.177	545.736	10.515	1088	7951	3632190	24.48
Syncmer winnowmap	Sy(6)		4	7.375	109.507	321.836	539.46	10.318	1091	7942	3611160	24.48
Syncmer winnowmap	Sy(6)		4	7.4175	110.137	322.338	543.848	10.112	1094	7938	3590399	24.48
Syncmer winnowmap	Sy(6)		4	7.46	110.782	322.45	539.532	10.268	1102	7933	3569932	24.49
Syncmer winnowmap	Sy(6)		4	7.5025	111.407	322.855	558.96	10.08	1103	7929	3549841	24.49
Syncmer winnowmap	Sy(6)		4	7.545	112.043	322.741	549.592	10.048	1108	7920	3529662	24.49
Syncmer winnowmap	Sy(6)		4	7.5875	112.664	322.366	547.504	10.22	1111	7915	3510002	24.48
Syncmer winnowmap	Sy(6)		4	7.63	113.304	321.812	543.492	10.211	1116	7911	3490414	24.49
Syncmer winnowmap	Sy(6)		4	7.6725	113.944	321.927	546.92	10.257	1118	7903	3470866	24.49
Syncmer winnowmap	Sy(6)		4	7.715	114.578	321.893	542.544	10.238	1122	7897	3451701	24.49
Syncmer winnowmap	Sy(6)		4	7.7575	115.203	322.327	539.296	10.193	1127	7894	3432912	24.49
Syncmer winnowmap	Sy(6)		4	7.8	115.817	323.274	558.628	10.31	1128	7890	3414404	24.49
Syncmer winnowmap	Sy(6)		4	7.8425	116.458	321.88	539.724	10.365	1136	7888	3396065	24.49
Syncmer winnowmap	Sy(6)		4	7.885	117.091	322.314	541.476	10.424	1142	7882	3377650	24.49
Syncmer winnowmap	Sy(6)		4	7.9275	117.715	322.564	545.868	10.41	1145	7880	3359448	24.49
Syncmer winnowmap	Sy(6)		4	7.97	118.328	322.047	551.528	10.286	1147	7875	3341634	24.49
Syncmer winnowmap	Sy(6)		4	8.0125	118.947	321.837	543.82	10.182	1156	7872	3323971	24.49
Syncmer winnowmap	Sy(6)		4	8.055	119.592	323.224	543.128	10.257	1160	7863	3306324	24.49
Syncmer winnowmap	Sy(6)		4	8.0975	120.207	322.276	547.832	10.401	1163	7861	3289224	24.49
Syncmer winnowmap	Sy(6)		4	8.14	120.844	322.657	550.516	10.399	1169	7858	3271976	24.49
Syncmer winnowmap	Sy(6)		4	8.1825	121.473	322.405	552.524	10.152	1172	7853	3255053	24.49
Syncmer winnowmap	Sy(6)		4	8.225	122.094	322.143	544.128	10.158	1176	7850	3238466	24.5
Syncmer winnowmap	Sy(6)		4	8.2675	122.701	322.467	551.66	10.099	1179	7848	3221961	24.5
Syncmer winnowmap	Sy(6)		4	8.31	123.339	322.366	546.496	10.202	1181	7842	3205296	24.49
Syncmer winnowmap	Sy(6)		4	8.3525	123.982	322.574	545.672	10.034	1187	7838	3189048	24.5
Syncmer winnowmap	Sy(6)		4	8.395	124.607	322.815	542.592	10.221	1190	7835	3173002	24.5
Syncmer winnowmap	Sy(6)		4	8.4375	125.237	322.192	548.356	10.017	1192	7827	3157004	24.5
Syncmer winnowmap	Sy(6)		4	8.48	125.865	321.982	547.828	10.166	1193	7827	3141374	24.5
Syncmer winnowmap	Sy(6)		4	8.5225	126.496	322.629	547.156	9.987	1197	7820	3125566	24.49
Syncmer winnowmap	Sy(6)		4	8.565	127.138	322.164	551.452	10.027	1201	7816	3110017	24.5
Syncmer winnowmap	Sy(6)		4	8.6075	127.805	321.823	543.032	10.033	1203	7808	3094560	24.49
Syncmer winnowmap	Sy(6)		4	8.65	128.433	321.949	545.232	9.888	1207	7805	3079477	24.49
Syncmer winnowmap	Sy(6)		4	8.6925	129.072	326.988	556.244	10.01	1211	7803	3064333	24.49
Syncmer winnowmap	Sy(6)		4	8.735	129.68	322.84	551.668	10.011	1216	7799	3049628	24.49
Syncmer winnowmap	Sy(6)		4	8.7775	130.319	322.411	546.132	9.956	1220	7796	3034740	24.49
Syncmer winnowmap	Sy(6)		4	8.82	130.942	322.395	548.856	9.913	1224	7795	3020184	24.49
Syncmer winnowmap	Sy(6)		4	8.8625	131.579	322.475	555.296	10.137	1227	7789	3005785	24.49
Syncmer winnowmap	Sy(6)		4	8.905	132.206	321.985	548.068	10.118	1229	7781	2991485	24.49
Syncmer winnowmap	Sy(6)		4	8.9475	132.824	322.44	550.08	10.116	1232	7778	2977351	24.5
Syncmer winnowmap	Sy(6)		4	8.99	133.442	322.265	554.06	10.104	1233	7772	2963045	24.49
Syncmer winnowmap	Sy(6)		4	9.0325	134.063	322.315	550.88	10.172	1238	7767	2949284	24.5
Syncmer winnowmap	Sy(6)		4	9.075	134.684	321.775	553.976	10.201	1240	7763	2935632	24.5
Syncmer winnowmap	Sy(6)		4	9.1175	135.316	322.071	551.78	10.166	1245	7756	2921858	24.5
Syncmer winnowmap	Sy(6)		4	9.16	135.943	322.033	549.364	10.31	1247	7751	2908350	24.49
Syncmer winnowmap	Sy(6)		4	9.2025	136.567	322.379	549.8	10.145	1250	7746	2894910	24.49
Syncmer winnowmap	Sy(6)		4	9.245	137.178	322.591	551.104	10.194	1259	7739	2881581	24.49
Syncmer winnowmap	Sy(6)		4	9.2875	137.808	321.731	544.608	10.124	1266	7735	2868484	24.49
Syncmer winnowmap	Sy(6)		4	9.33	138.449	322.515	552.3	10.13	1268	7732	2855477	24.49
Syncmer winnowmap	Sy(6)		4	9.3725	139.088	322.254	549.544	10.184	1286	7725	2842422	24.49
Syncmer winnowmap	Sy(6)		4	9.415	139.71	322.747	556.52	10.049	1286	7720	2829435	24.49
Syncmer winnowmap	Sy(6)		4	9.4575	140.313	321.889	550.94	10.145	1286	7715	2816680	24.48
Syncmer winnowmap	Sy(3,9)		5	1	6.982	337.982	720.256	18.028	270	8765	57295983	24.71
Syncmer winnowmap	Sy(3,9)		5	1.2	8.379	336.895	670.752	15.942	317	8750	47751479	24.71
Syncmer winnowmap	Sy(3,9)		5	1.4	9.777	337.239	645.52	16.428	340	8739	40931456	24.71
Syncmer winnowmap	Sy(3,9)		5	1.6	11.174	334.72	631.832	16.206	357	8727	35816971	24.71
Syncmer winnowmap	Sy(3,9)		5	1.8	12.567	334.825	611.392	14.891	367	8711	31838628	24.71
Syncmer winnowmap	Sy(3,9)		5	2	13.964	333.499	609.96	14.643	380	8700	28653609	24.71
minimap2		10			5.584	82.11	365.096	15.523	274	8601	100222534	37.4
minimap2		11			6.085	79.7	349.864	14.626	283	8589	92628178	37.67
minimap2		12			6.583	77.25	323.94	14.382	292	8594	86080362	37.83
minimap2		13			7.083	76.04	310.256	13.828	303	8580	80405310	37.93
minimap2		14			7.586	75.22	305.312	13.595	312	8572	75451803	37.99
minimap2		15			8.084	73.38	297.744	14.001	329	8552	71098650	38.04
minimap2		16			8.581	72.67	298.452	14.093	341	8553	67248812	38.09
minimap2		17			9.084	70.78	278.396	14.046	352	8545	63815192	38.15
minimap2		18			9.584	71.86	275.324	14.186	360	8546	60734695	38.23
minimap2		19			10.085	70.76	268.304	13.63	376	8541	57948794	38.32
minimap2		20			10.582	69.55	267.808	13.385	386	8539	55418715	38.41
minimap2		21			11.083	67.7	264.424	12.776	392	8521	53110009	38.52
minimap2		22			11.581	65.9	244.364	12.001	409	8516	50990953	38.62
minimap2		23			12.077	65.46	251.176	11.776	417	8511	49035090	38.73
minimap2		24			12.577	65.08	237.784	11.69	426	8504	47227902	38.84
minimap2		25			13.078	64.44	233.492	11.706	440	8494	45545297	38.94
minimap2		26			13.582	63.25	231.812	11.249	444	8488	43978548	39.04
minimap2		27			14.086	63.56	226.22	11.452	453	8480	42513917	39.13
minimap2		28			14.588	63.37	225.124	11.436	466	8469	41142593	39.22
minimap2		29			15.093	63.1	226.428	11.449	482	8462	39857150	39.31
minimap2		30			15.595	61.88	218.584	11.758	487	8459	38646090	39.39
minimap2		31			16.1	62.85	219.776	11.815	495	8457	37505623	39.46
minimap2		32			16.601	61.19	215.828	11.798	496	8458	36428907	39.53
minimap2		33			17.107	62.05	215.296	11.806	504	8446	35410848	39.6
minimap2		34			17.611	61.23	211.404	11.943	512	8435	34445458	39.65
minimap2		35			18.12	60.83	212.732	11.865	519	8429	33530844	39.71
minimap2		36			18.629	60.72	212.244	11.834	526	8428	32663069	39.76
minimap2		37			19.144	60.26	207.736	11.493	531	8414	31838461	39.81
minimap2		38			19.651	59.99	219.888	11.284	536	8418	31051730	39.86
minimap2		39			20.158	60.55	204.964	11.291	543	8404	30303934	39.9
minimap2		40			20.671	58.78	204.948	11.37	547	8395	29589233	39.94
minimap2		41			21.179	58.57	200.536	11.342	550	8394	28908744	39.98
minimap2		42			21.693	58.57	210.504	10.813	554	8387	28256547	40.01
minimap2		43			22.199	59.41	206.828	10.757	560	8379	27632841	40.04
minimap2		44			22.703	58.7	211.756	10.879	564	8367	27035413	40.07
minimap2		45			23.206	58.3	209.088	10.838	560	8368	26462523	40.09
minimap2		46			23.711	57.52	198.404	10.456	568	8355	25912912	40.12
minimap2		47			24.214	56.52	195.148	10.321	574	8359	25387367	40.14
minimap2		48			24.719	56.9	198.02	10.276	576	8348	24880744	40.16
minimap2		49			25.225	56.63	206.824	10.239	575	8347	24393643	40.18
minimap2		50			25.733	56.7	196.148	10.151	581	8339	23924401	40.2
minimap2		51			26.242	57.22	206.156	9.909	586	8325	23472765	40.21
minimap2		52			26.749	57.12	199.32	9.849	591	8321	23038521	40.24
minimap2		53			27.256	56.85	202.864	9.939	599	8316	22619530	40.25
minimap2		54			27.765	56.26	213.684	9.595	608	8321	22215318	40.27
minimap2		55			28.269	55.82	193.844	9.519	615	8301	21824789	40.28
minimap2		56			28.783	55.37	192.824	9.44	618	8301	21446551	40.3
minimap2		57			29.289	56.06	192.884	9.39	625	8287	21083066	40.31
minimap2		58			29.792	56.3	221.632	9.283	635	8282	20730934	40.32
minimap2		59			30.302	55.46	203.692	9.293	643	8271	20389986	40.33
minimap2		60			30.814	55.64	191.704	9.527	651	8264	20060901	40.34
minimap2		61			31.324	54.91	190.004	9.585	654	8266	19742120	40.35
minimap2		62			31.828	55.47	187.38	9.613	661	8254	19432147	40.37
minimap2		63			32.329	54.77	190.692	9.642	670	8245	19131895	40.37
minimap2		64			32.841	55.08	187.728	9.533	670	8243	18840050	40.37
minimap2		65			33.352	54.98	199.308	9.337	670	8242	18557703	40.38
minimap2		66			33.86	54.95	204.016	9.099	671	8229	18283535	40.39
minimap2		67			34.364	54.63	190.192	9.024	673	8228	18018203	40.4
minimap2		68			34.871	54.81	214.2	8.978	683	8212	17759344	40.4
minimap2		69			35.374	53.6	184.572	8.965	683	8211	17507944	40.41
minimap2		70			35.881	54.17	197.764	8.881	687	8201	17263823	40.42
minimap2		71			36.392	54.27	192.148	8.89	696	8203	17025622	40.42
minimap2		72			36.904	54.5	191.54	8.971	706	8200	16793621	40.42
minimap2		73			37.421	53.99	200.764	8.949	708	8191	16567758	40.43
minimap2		74			37.928	53.67	191.88	9.021	718	8184	16348462	40.43
minimap2		75			38.433	53.47	194.504	9.011	720	8178	16134884	40.43
minimap2		76			38.936	53.98	191.596	9.019	728	8169	15926432	40.43
minimap2		77			39.458	53.58	184.924	9.02	739	8164	15722545	40.43
minimap2		78			39.991	54.18	187.82	8.934	743	8157	15526144	40.44
minimap2		79			40.5	53.96	196.652	8.803	747	8149	15333282	40.45
minimap2		80			41.014	53.51	187.556	8.77	750	8148	15145466	40.45
minimap2		81			41.516	53.62	191.06	8.761	753	8141	14962244	40.46
minimap2		82			42.018	54.12	190.56	8.893	761	8140	14783523	40.46
minimap2		83			42.526	53.6	196.508	8.698	766	8134	14608845	40.47
minimap2		84			43.044	53.09	193.4	8.659	771	8126	14437495	40.47
minimap2		85			43.544	53.09	191.78	8.512	778	8117	14270034	40.48
minimap2		86			44.054	52.98	194.228	8.581	785	8105	14106610	40.48
minimap2		87			44.565	53.51	185.596	8.63	789	8088	13947095	40.48
minimap2		88			45.064	53.95	206.516	8.498	790	8079	13790579	40.48
minimap2		89			45.565	53.42	185.928	8.452	799	8070	13638171	40.48
minimap2		90			46.072	53.11	185.972	8.455	806	8063	13488655	40.48
minimap2		91			46.573	52.98	193.476	8.584	792	8064	13342946	40.49
minimap2		92			47.076	53.24	195.812	8.275	796	8053	13200163	40.49
minimap2		93			47.582	52.69	191.648	8.36	798	8048	13060595	40.49
minimap2		94			48.084	52.84	209.836	8.487	803	8043	12923684	40.5
minimap2		95			48.594	52.89	204.472	8.625	802	8035	12789499	40.5
minimap2		96			49.099	53.14	193.512	8.394	804	8025	12657578	40.5
minimap2		97			49.611	52.86	216.952	8.443	811	8018	12528395	40.51
minimap2		98			50.114	52.02	185.776	8.367	818	8020	12402020	40.51
minimap2		99			50.618	52.39	193.56	8.435	822	8014	12278102	40.51
minimap2		100			51.122	51.6	183.852	8.571	833	8012	12157252	40.51
minimap2		101			51.625	52.16	209.508	8.518	839	8004	12038164	40.51
minimap2		102			52.137	53.34	190.872	8.381	840	8003	11922009	40.51
minimap2		103			52.639	52.13	189.576	8.378	843	7994	11807977	40.52
minimap2		104			53.141	51.94	191.352	8.316	849	7986	11695957	40.52
minimap2		105			53.655	51.93	211.38	8.283	852	7977	11584947	40.51
minimap2		106			54.151	52.09	193.48	8.369	855	7972	11477500	40.51
minimap2		107			54.659	52.39	210.056	8.312	859	7965	11371864	40.51
minimap2		108			55.157	52.63	206.164	8.472	865	7958	11268160	40.51
minimap2		109			55.659	52.12	207.464	8.473	874	7945	11166113	40.51
minimap2		110			56.171	51.74	191.164	8.547	876	7934	11065450	40.51
minimap2		111			56.679	51.84	224.748	8.272	874	7926	10967412	40.51
minimap2		112			57.197	51.88	189.66	8.355	879	7925	10870842	40.52
minimap2		113			57.708	51.74	191.284	8.161	888	7923	10775877	40.52
minimap2		114			58.223	51.62	200.06	8.321	892	7927	10682529	40.53
minimap2		115			58.724	52.57	200.6	8.252	898	7923	10590649	40.53
minimap2		116			59.243	52.01	198.864	8.183	907	7919	10500141	40.52
minimap2		117			59.746	52.43	204.856	8.183	909	7910	10411517	40.53
minimap2		118			60.239	51.63	199.112	8.193	913	7908	10324280	40.52
minimap2		119			60.74	51.22	190.704	8.208	916	7901	10238159	40.52
minimap2		120			61.249	51.93	209.56	8.342	923	7899	10154319	40.52
minimap2		121			61.755	52	196.728	8.294	926	7893	10071053	40.52
minimap2		122			62.252	51.27	191.96	8.307	934	7882	9988762	40.51
minimap2		123			62.753	52.27	198.064	8.213	935	7874	9908486	40.51
minimap2		124			63.255	52.16	202.528	8.339	939	7868	9829264	40.5
minimap2		125			63.756	52.89	204.3	8.276	946	7861	9751502	40.5
minimap2		126			64.264	51.63	192.228	8.286	953	7849	9674618	40.5
minimap2		127			64.769	51.63	197.992	8.387	952	7839	9599410	40.5
minimap2		128			65.285	51.37	198.356	8.368	956	7831	9525387	40.5
minimap2		129			65.784	52.19	201.92	8.334	962	7831	9452242	40.5
minimap2		130			66.292	51.28	200.236	8.214	967	7820	9380469	40.49
minimap2		131			66.802	51.48	214.884	8.282	971	7812	9309557	40.49
minimap2		132			67.307	51.04	194.924	8.172	972	7816	9239929	40.49
minimap2		133			67.808	51.06	202.5	8.357	981	7805	9171554	40.49
minimap2		134			68.307	50.93	204.788	8.166	982	7798	9104180	40.49
minimap2		135			68.822	51.44	198.828	8.524	985	7793	9037354	40.49
minimap2		136			69.337	51.92	214.428	8.329	988	7782	8971523	40.49
minimap2		137			69.852	51.36	204.116	8.347	995	7778	8906722	40.49
minimap2		138			70.359	52.02	215.76	8.121	999	7772	8843028	40.49
minimap2		139			70.865	51.01	201.464	8.273	1004	7766	8779695	40.49
minimap2		140			71.38	51.7	218.576	8.356	1010	7760	8717891	40.49
minimap2		141			71.893	51.51	203.44	8.453	1011	7755	8656727	40.49
minimap2		142			72.386	51.38	207.664	8.342	1015	7748	8596496	40.49
minimap2		143			72.888	50.81	203.036	8.322	1017	7739	8537503	40.49
minimap2		144			73.387	51.36	197.892	8.203	1020	7733	8478775	40.49
minimap2		145			73.885	50.75	202.66	8.138	1024	7721	8421178	40.49
minimap2		146			74.397	50.42	198.492	8.165	1029	7717	8363768	40.48
minimap2		147			74.895	50.69	195.848	8.021	1031	7709	8307526	40.48
minimap2		148			75.394	51.86	197.724	8.034	1040	7698	8252427	40.48
minimap2		149			75.897	51.01	198.228	8.212	1044	7697	8197586	40.48
minimap2		150			76.403	50.8	197.348	8.275	1054	7693	8143495	40.47
minimap2		151			76.906	50.99	198.628	8.221	1058	7686	8089981	40.47
minimap2		152			77.417	50.89	201.492	8.347	1062	7677	8037493	40.47
minimap2		153			77.913	51.33	215.236	8.317	1070	7670	7985383	40.46
minimap2		154			78.412	50.68	196.72	8.298	1073	7667	7934023	40.46
minimap2		155			78.919	50.83	201.956	8.142	1075	7663	7882975	40.45
minimap2		156			79.423	50.61	197.772	8.064	1077	7651	7832853	40.45
minimap2		157			79.935	51.22	204.148	8.116	1083	7643	7784006	40.45
minimap2		158			80.432	50.91	204.368	8.101	1088	7643	7735276	40.45
minimap2		159			80.932	50.93	209.192	8.191	1091	7627	7687364	40.45
minimap2		160			81.437	50.63	204.772	8.08	1097	7631	7639988	40.45
minimap2		161			81.946	51.7	212.532	8.008	1100	7627	7593237	40.45
minimap2		162			82.446	51.18	212.152	8.064	1109	7620	7546722	40.45
minimap2		163			82.951	51.09	209.092	7.946	1111	7614	7501157	40.45
minimap2		164			83.453	51.07	214.04	8.003	1116	7602	7455784	40.45
minimap2		165			83.958	51.12	214.172	7.979	1118	7594	7411483	40.45
minimap2		166			84.453	50.68	207.756	8.142	1123	7590	7367455	40.45
minimap2		167			84.952	50.74	208.456	7.995	1125	7579	7323753	40.45
minimap2		168			85.448	51.63	217.22	8.193	1131	7575	7280796	40.45
minimap2		169			85.954	50.73	204.224	8.117	1138	7566	7238283	40.45
minimap2		170			86.456	50.74	211.368	8.1	1133	7556	7196120	40.45
minimap2		171			86.961	51.79	256.868	8.304	1136	7554	7154483	40.44
minimap2		172			87.464	50.28	202.768	8.11	1137	7547	7113400	40.44
minimap2		173			87.961	50.62	218.852	7.985	1142	7542	7072641	40.44
minimap2		174			88.466	50.88	220.776	8.033	1148	7523	7032643	40.45
minimap2		175			88.966	51.56	213.248	7.993	1153	7526	6993286	40.45
minimap2		176			89.467	50.92	205.704	8.13	1164	7520	6953868	40.45
minimap2		177			89.975	50.77	204.048	8.298	1167	7522	6915107	40.45
minimap2		178			90.478	51	220.812	8.149	1172	7511	6876512	40.45
minimap2		179			90.981	51.29	243.76	8.118	1175	7499	6838920	40.46
minimap2		180			91.481	50.95	230.036	7.934	1177	7491	6801358	40.46
minimap2		181			91.99	51.27	214.156	7.997	1170	7477	6764386	40.46
minimap2		182			92.489	50.82	224.804	7.874	1172	7470	6727927	40.46
minimap2		183			92.988	51.02	207.404	7.902	1180	7463	6691607	40.45
minimap2		184			93.485	51.25	211.592	7.79	1188	7459	6656049	40.45
minimap2		185			93.981	50.21	208.688	7.787	1192	7448	6620933	40.46
minimap2		186			94.478	50.65	210.436	7.816	1197	7442	6586216	40.46
minimap2		187			94.975	50.78	210.596	7.956	1199	7431	6551578	40.46
minimap2		188			95.477	50.51	215.316	8.184	1204	7425	6516926	40.46
minimap2		189			95.976	50.39	208.896	7.941	1210	7414	6483188	40.46
minimap2		190			96.475	50.57	209.68	8.081	1213	7407	6449938	40.47
minimap2		191			96.976	51.04	221.04	8.214	1215	7401	6416623	40.47
minimap2		192			97.475	50.13	210.932	8.338	1224	7390	6383548	40.47
minimap2		193			97.983	50.75	222.168	8.206	1230	7379	6350890	40.47
minimap2		194			98.486	50.44	220.464	8.218	1234	7380	6318730	40.47
minimap2		195			98.987	50.47	217.232	8.085	1234	7375	6286887	40.47
minimap2		196			99.497	50.51	210.448	8.118	1247	7372	6255351	40.47
minimap2		197			99.988	50.53	223.644	8.116	1252	7365	6224377	40.47
minimap2		198			100.483	50.9	236.868	8.198	1259	7366	6193532	40.47
minimap2		199			100.991	50.03	214.284	8.195	1259	7354	6162872	40.47
minimap2		200			101.494	51.17	231.572	8.002	1267	7350	6132546	40.47
Winnowmap2		10			5.708	198.002	961.156	18.129	249	8712	96961458	36.97
Winnowmap2		11			6.223	195.306	893	17.519	260	8706	89745182	37.25
Winnowmap2		12			6.732	191.952	828.844	16.982	270	8708	83543392	37.48
Winnowmap2		13			7.246	191.48	782.504	16.95	274	8697	78161588	37.69
Winnowmap2		14			7.755	189.987	724.872	16.725	285	8698	73440127	37.85
Winnowmap2		15			8.264	189.29	703.344	16.891	307	8687	69275094	38.01
Winnowmap2		16			8.776	188.731	665.02	16.913	313	8682	65569567	38.15
Winnowmap2		17			9.286	185.361	635.724	16.605	321	8683	62248468	38.27
Winnowmap2		18			9.797	184.097	622.764	17.01	333	8678	59255188	38.38
Winnowmap2		19			10.306	182.776	595.56	16.942	344	8670	56545680	38.49
Winnowmap2		20			10.816	181.867	588.32	16.429	354	8660	54078506	38.59
Winnowmap2		21			11.327	180.961	559.9	15.831	357	8670	51821136	38.67
Winnowmap2		22			11.84	180.731	584.268	15.109	362	8651	49750653	38.76
Winnowmap2		23			12.351	180.643	563.124	14.714	375	8649	47841755	38.84
Winnowmap2		24			12.865	178.535	535.364	14.619	373	8638	46075982	38.91
Winnowmap2		25			13.376	177.381	526.508	14.482	380	8627	44439807	38.99
Winnowmap2		26			13.891	176.998	505.064	14.242	388	8628	42916134	39.05
Winnowmap2		27			14.404	177.455	502.128	14.53	399	8624	41494106	39.11
Winnowmap2		28			14.921	175.627	479.644	14.389	405	8630	40167039	39.17
Winnowmap2		29			15.436	175.593	475.736	14.49	413	8613	38923923	39.23
Winnowmap2		30			15.952	173.949	464.212	14.678	423	8626	37753860	39.27
Winnowmap2		31			16.468	173.98	461.984	14.703	429	8619	36654298	39.32
Winnowmap2		32			16.985	173.015	452.912	15.565	434	8615	35619504	39.37
Winnowmap2		33			17.499	173.348	449.092	15.38	438	8599	34642483	39.41
Winnowmap2		34			18.016	172.691	445.184	15.232	443	8599	33717646	39.46
Winnowmap2		35			18.535	174.143	441.704	15.294	447	8595	32842737	39.5
Winnowmap2		36			19.054	172.816	436.568	15.304	456	8588	32010711	39.55
Winnowmap2		37			19.571	171.639	432.752	15.336	459	8570	31219541	39.58
Winnowmap2		38			20.092	172.307	433.316	15.036	460	8562	30468609	39.62
Winnowmap2		39			20.612	171.247	422.64	14.958	465	8556	29752661	39.66
Winnowmap2		40			21.13	171.048	421.32	15.073	473	8540	29069197	39.69
Winnowmap2		41			21.651	171.559	419.696	14.91	477	8532	28418084	39.73
Winnowmap2		42			22.17	170.699	416.596	15.241	482	8524	27795602	39.76
Winnowmap2		43			22.691	170.619	412.98	14.786	486	8522	27200248	39.8
Winnowmap2		44			23.213	170.417	413.428	14.308	492	8511	26628790	39.82
Winnowmap2		45			23.73	169.866	407.48	14.592	495	8509	26081759	39.85
Winnowmap2		46			24.251	169.295	404.52	14.391	500	8497	25556625	39.88
Winnowmap2		47			24.773	169.598	401.196	13.852	503	8494	25051580	39.9
Winnowmap2		48			25.298	168.744	400.76	13.839	507	8490	24566729	39.93
Winnowmap2		49			25.82	169.188	398.388	13.689	513	8485	24100505	39.95
Winnowmap2		50			26.342	169.264	402.748	13.216	516	8478	23652617	39.97
Winnowmap2		51			26.862	167.885	397.86	13.022	525	8474	23220187	40
Winnowmap2		52			27.381	168.72	395.468	13.084	532	8462	22804860	40.02
Winnowmap2		53			27.902	167.836	397.276	13.264	542	8464	22403462	40.04
Winnowmap2		54			28.421	168.973	395.512	13.075	552	8457	22016242	40.06
Winnowmap2		55			28.94	169.905	397.212	13.185	559	8449	21641265	40.08
Winnowmap2		56			29.461	171.562	404.32	13.198	563	8444	21279982	40.1
Winnowmap2		57			29.982	167.989	397.736	13.335	567	8443	20929206	40.11
Winnowmap2		58			30.501	167.677	398.916	13.275	570	8431	20590143	40.13
Winnowmap2		59			31.022	168.331	393.468	13.11	577	8424	20262876	40.15
Winnowmap2		60			31.544	168.013	393.628	12.925	586	8423	19947086	40.17
Winnowmap2		61			32.064	168.297	396.412	12.834	590	8419	19639939	40.19
Winnowmap2		62			32.583	167.406	394.924	12.808	595	8414	19342161	40.2
Winnowmap2		63			33.105	167.694	398.488	12.952	597	8404	19053004	40.21
Winnowmap2		64			33.626	167.369	395.456	13.101	605	8392	18773069	40.22
Winnowmap2		65			34.15	167.386	390.78	12.573	612	8389	18501322	40.24
Winnowmap2		66			34.67	166.551	390.876	12.686	618	8384	18237289	40.25
Winnowmap2		67			35.193	166.375	391.66	12.562	624	8376	17980484	40.26
Winnowmap2		68			35.713	167.084	391.408	12.46	625	8374	17730896	40.27
Winnowmap2		69			36.236	167.049	388.228	12.647	627	8376	17489174	40.29
Winnowmap2		70			36.761	166.481	388.1	12.513	634	8363	17252757	40.3
Winnowmap2		71			37.287	166.675	393.276	12.444	637	8357	17023394	40.32
Winnowmap2		72			37.808	166.476	392.788	12.367	646	8357	16799662	40.33
Winnowmap2		73			38.337	167.196	391.948	12.657	653	8353	16581903	40.35
Winnowmap2		74			38.854	166.656	391.788	12.275	661	8347	16369968	40.36
Winnowmap2		75			39.374	166.148	390.76	12.595	665	8343	16163898	40.37
Winnowmap2		76			39.895	166.324	393.828	12.594	671	8337	15962215	40.38
Winnowmap2		77			40.418	166.893	398.748	12.686	677	8317	15766719	40.4
Winnowmap2		78			40.936	166.123	390.988	12.832	684	8314	15574854	40.41
Winnowmap2		79			41.458	166.127	395.704	12.893	687	8310	15387971	40.42
Winnowmap2		80			41.978	166.794	395.492	12.743	690	8304	15206060	40.43
Winnowmap2		81			42.503	167.739	399.26	12.359	695	8294	15027819	40.44
Winnowmap2		82			43.025	166.55	391.528	12.483	702	8290	14853661	40.45
Winnowmap2		83			43.55	166.275	385.996	12.416	704	8289	14684006	40.46
Winnowmap2		84			44.075	165.773	393.58	12.118	713	8289	14517009	40.47
Winnowmap2		85			44.599	167.376	388.892	12.25	719	8280	14354214	40.48
Winnowmap2		86			45.117	165.506	388.856	12.24	725	8274	14195586	40.48
Winnowmap2		87			45.638	166.054	386.232	11.875	729	8270	14040498	40.49
Winnowmap2		88			46.159	165.818	384.232	12.046	731	8266	13889078	40.5
Winnowmap2		89			46.681	166.192	391.52	11.813	736	8251	13740311	40.51
Winnowmap2		90			47.205	166.437	391.004	11.735	741	8256	13594329	40.52
Winnowmap2		91			47.726	165.673	384.508	11.713	745	8244	13451323	40.52
Winnowmap2		92			48.244	166.221	389.576	11.844	753	8234	13311561	40.53
Winnowmap2		93			48.764	166.007	389.924	11.76	757	8228	13175053	40.54
Winnowmap2		94			49.286	166.96	388.856	11.79	763	8222	13041141	40.54
Winnowmap2		95			49.809	165.62	386.02	11.56	772	8210	12910559	40.55
Winnowmap2		96			50.329	165.583	384.804	11.555	776	8205	12781952	40.55
Winnowmap2		97			50.85	170.998	396.736	11.577	784	8199	12656174	40.55
Winnowmap2		98			51.371	170.151	385.388	11.363	790	8196	12532617	40.56
Winnowmap2		99			51.895	169.822	386.216	11.44	793	8193	12411777	40.57
Winnowmap2		100			52.417	166	378.408	11.474	798	8188	12293679	40.58
Winnowmap2		101			52.935	164.777	384.24	11.235	804	8185	12177794	40.58
Winnowmap2		102			53.454	165.904	384.404	11.298	809	8178	12064217	40.59
Winnowmap2		103			53.973	164.769	387.504	11.304	813	8177	11952710	40.6
Winnowmap2		104			54.49	165.776	384.024	11.355	818	8159	11843175	40.61
Winnowmap2		105			55.008	165.099	389.912	11.266	824	8157	11735514	40.61
Winnowmap2		106			55.524	165.178	390.732	11.141	825	8145	11629890	40.62
Winnowmap2		107			56.04	165.341	391.484	11.337	828	8146	11526663	40.63
Winnowmap2		108			56.556	170.272	396.096	11.2	835	8143	11425015	40.64
Winnowmap2		109			57.075	164.516	384.292	11.322	841	8138	11325466	40.64
Winnowmap2		110			57.595	164.452	386.356	11.209	848	8128	11226777	40.65
Winnowmap2		111			58.114	164.376	385.2	11.072	852	8124	11130529	40.66
Winnowmap2		112			58.627	165.947	389.244	11.291	854	8116	11036152	40.66
Winnowmap2		113			59.146	164.814	390.632	11.48	858	8111	10943324	40.67
Winnowmap2		114			59.666	164.589	391.588	11.187	864	8100	10851871	40.68
Winnowmap2		115			60.181	165.186	388.864	11.095	866	8088	10761967	40.69
Winnowmap2		116			60.704	165.164	392.292	11.32	870	8085	10673154	40.7
Winnowmap2		117			61.224	164.466	387.972	11.3	878	8073	10585963	40.7
Winnowmap2		118			61.746	164.268	388.736	11.166	884	8075	10500080	40.7
Winnowmap2		119			62.261	168.663	391.58	11.17	889	8068	10415888	40.71
Winnowmap2		120			62.784	164.64	391.932	11.159	895	8062	10333102	40.72
Winnowmap2		121			63.301	164.158	394.096	11.183	897	8057	10251543	40.72
Winnowmap2		122			63.822	164.241	393.008	11.376	900	8048	10171590	40.73
Winnowmap2		123			64.341	164.887	392.664	11.317	902	8041	10092739	40.73
Winnowmap2		124			64.856	164.63	392.792	11.081	911	8040	10014790	40.74
Winnowmap2		125			65.37	164.054	394.964	11.165	918	8039	9938203	40.74
Winnowmap2		126			65.888	165.557	391.38	11.131	923	8031	9862663	40.74
Winnowmap2		127			66.406	170.509	397.72	11.054	928	8024	9788413	40.75
Winnowmap2		128			66.93	164.579	391.432	10.943	932	8017	9714449	40.75
Winnowmap2		129			67.449	164.498	394.592	10.917	935	8011	9642156	40.75
Winnowmap2		130			67.969	165.135	391.304	10.87	938	8002	9571548	40.75
Winnowmap2		131			68.492	164.114	385.884	10.705	943	7999	9501618	40.75
Winnowmap2		132			69.009	165.155	390.98	10.663	947	7993	9432677	40.76
Winnowmap2		133			69.536	164.072	392.656	10.788	952	7982	9365007	40.76
Winnowmap2		134			70.058	164.883	387.656	10.963	955	7977	9298236	40.77
Winnowmap2		135			70.581	165.608	391.424	11.002	958	7969	9232123	40.77
Winnowmap2		136			71.099	164.531	390.136	10.883	963	7967	9167280	40.78
Winnowmap2		137			71.622	164.494	396.156	10.944	965	7960	9103385	40.79
Winnowmap2		138			72.138	164.214	396.788	10.868	971	7947	9040297	40.79
Winnowmap2		139			72.658	163.691	390.104	10.833	979	7938	8978001	40.8
Winnowmap2		140			73.177	164.328	389.112	10.85	982	7928	8916833	40.81
Winnowmap2		141			73.696	164.082	393.18	10.845	985	7918	8856206	40.81
Winnowmap2		142			74.217	164.484	411.456	10.762	991	7921	8796547	40.82
Winnowmap2		143			74.732	164.91	401.068	10.58	995	7908	8737610	40.82
Winnowmap2		144			75.254	163.995	393.464	10.624	1000	7901	8679522	40.82
Winnowmap2		145			75.769	165.322	397.292	10.466	1002	7900	8623011	40.83
Winnowmap2		146			76.286	165.626	397.48	10.394	1005	7901	8566461	40.84
Winnowmap2		147			76.804	164.347	403.168	10.431	1011	7898	8510804	40.84
Winnowmap2		148			77.324	165.009	401.28	10.564	1014	7895	8455466	40.84
Winnowmap2		149			77.847	164.987	395.12	10.676	1018	7899	8401213	40.84
Winnowmap2		150			78.372	164.704	395.576	10.737	1022	7889	8347922	40.85
Winnowmap2		151			78.891	164.329	403.424	10.783	1024	7884	8294906	40.85
Winnowmap2		152			79.414	164.702	397.348	10.776	1024	7865	8242809	40.86
Winnowmap2		153			79.933	164.085	395.248	10.812	1030	7859	8191346	40.86
Winnowmap2		154			80.451	164.433	392.296	10.696	1034	7857	8140571	40.87
Winnowmap2		155			80.97	163.885	396.5	10.859	1041	7849	8090297	40.87
Winnowmap2		156			81.488	165.842	393.5	10.892	1043	7848	8040738	40.87
Winnowmap2		157			82.005	165.535	397.404	10.818	1049	7844	7991857	40.88
Winnowmap2		158			82.53	163.982	395.788	10.884	1056	7839	7943317	40.88
Winnowmap2		159			83.047	166.499	412.424	10.866	1059	7834	7895473	40.88
Winnowmap2		160			83.566	165.246	399.716	10.971	1061	7821	7848488	40.89
Winnowmap2		161			84.088	163.61	397.072	10.955	1068	7816	7801900	40.89
Winnowmap2		162			84.605	163.943	395.768	10.774	1073	7801	7755739	40.9
Winnowmap2		163			85.121	165.477	403.804	10.815	1081	7796	7710370	40.9
Winnowmap2		164			85.64	164.478	393.828	10.723	1087	7785	7665588	40.91
Winnowmap2		165			86.16	163.279	399.132	10.664	1088	7779	7620963	40.91
Winnowmap2		166			86.681	164.25	408.436	10.375	1092	7780	7577002	40.92
Winnowmap2		167			87.202	164.407	398.928	10.482	1096	7772	7533460	40.92
Winnowmap2		168			87.728	164.406	400.056	10.457	1098	7762	7490826	40.93
Winnowmap2		169			88.25	164.265	398.868	10.393	1106	7759	7448390	40.93
Winnowmap2		170			88.787	164.995	395.768	10.419	1106	7752	7406374	40.93
Winnowmap2		171			89.313	163.462	410.728	10.329	1111	7739	7364932	40.94
Winnowmap2		172			89.832	165.101	404.172	10.294	1118	7726	7323799	40.94
Winnowmap2		173			90.352	164.116	406.688	10.443	1121	7722	7283108	40.94
Winnowmap2		174			90.87	164.097	393.996	10.447	1127	7717	7243569	40.95
Winnowmap2		175			91.389	164.315	397.82	10.237	1132	7712	7203870	40.95
Winnowmap2		176			91.904	164.163	404.828	10.277	1135	7707	7165036	40.95
Winnowmap2		177			92.421	164.003	401.408	10.158	1139	7702	7126159	40.95
Winnowmap2		178			92.943	164.239	412.608	10.375	1143	7694	7087856	40.95
Winnowmap2		179			93.461	165.469	400.204	10.413	1147	7689	7049874	40.95
Winnowmap2		180			93.985	165.43	402.008	10.472	1152	7677	7012238	40.96
Winnowmap2		181			94.501	164.219	403.772	10.47	1155	7676	6975185	40.96
Winnowmap2		182			95.022	164.445	398.056	10.545	1165	7674	6938667	40.96
Winnowmap2		183			95.54	164.3	401.392	10.47	1174	7668	6902499	40.97
Winnowmap2		184			96.061	164.607	402.356	10.373	1178	7666	6866418	40.98
Winnowmap2		185			96.586	163.989	400.224	10.455	1181	7657	6830547	40.98
Winnowmap2		186			97.112	163.592	398.252	10.523	1184	7654	6795530	40.99
Winnowmap2		187			97.628	163.906	406.564	10.461	1188	7649	6760689	40.99
Winnowmap2		188			98.156	164.288	402.972	10.287	1192	7635	6726143	40.99
Winnowmap2		189			98.676	164.161	406.72	10.317	1199	7628	6692155	41
Winnowmap2		190			99.192	167.733	418.22	10.296	1203	7623	6658584	41
Winnowmap2		191			99.713	163.675	400.076	10.328	1209	7617	6625178	41.01
Winnowmap2		192			100.226	164.088	399.404	10.296	1212	7613	6592462	41.01
Winnowmap2		193			100.748	164.89	410.736	10.246	1215	7605	6560025	41.01
Winnowmap2		194			101.258	164.018	399.488	10.334	1221	7601	6527758	41.01
Winnowmap2		195			101.781	163.366	393.824	10.298	1222	7596	6495945	41.02
Winnowmap2		196			102.292	163.309	396.912	10.39	1229	7586	6464488	41.02
Winnowmap2		197			102.817	163.765	409.496	10.341	1232	7583	6433141	41.02
Winnowmap2		198			103.329	163.929	412.788	10.329	1238	7579	6402095	41.02
Winnowmap2		199			103.844	163.844	404.948	10.31	1240	7572	6371398	41.02
Winnowmap2		200			104.356	163.569	402.652	10.225	1245	7571	6341241	41.03
Windowed syncmer winnowmap	Sy(6)	27	4	1	11.965	348.89	653.652	15.033	340	8696	39153481	35.75
Windowed syncmer winnowmap	Sy(6)	33	4	1	12.888	346.418	636.584	14.473	352	8687	34203190	33.43
Windowed syncmer winnowmap	Sy(6)	37	4	1	13.308	345.768	651.088	14.644	357	8690	32109598	31.85
Windowed syncmer winnowmap	Sy(6)	42	4	1	13.679	344.34	623.86	14.429	357	8686	30344644	30.07
Windowed syncmer winnowmap	Sy(6)	32	4	1.17	13.904	347.896	629.064	13.891	382	8670	34300509	35.9
Windowed syncmer winnowmap	Sy(6)	39	4	1.17	15.016	357.467	644.536	14.655	392	8663	30001364	33.91
Windowed syncmer winnowmap	Sy(6)	43	4	1.17	15.457	344.333	612.404	14.853	397	8657	28352625	32.68
Windowed syncmer winnowmap	Sy(6)	49	4	1.17	15.939	342.759	606.22	14.445	401	8660	26596606	30.92
Windowed syncmer winnowmap	Sy(6)	36	4	1.34	15.653	345.543	610.78	14.312	430	8658	31322673	36.57
Windowed syncmer winnowmap	Sy(6)	45	4	1.34	17.149	344.253	603.116	14.772	438	8648	26774791	34.46
Windowed syncmer winnowmap	Sy(6)	49	4	1.34	17.61	342.574	599.46	14.552	440	8647	25419754	33.42
Windowed syncmer winnowmap	Sy(6)	56	4	1.34	18.206	341.52	591.164	14.393	443	8648	23686842	31.61
Windowed syncmer winnowmap	Sy(6)	41	4	1.51	17.627	348.668	619.368	14.723	440	8639	28210648	36.84
Windowed syncmer winnowmap	Sy(6)	50	4	1.51	19.16	341.728	593.308	14.29	447	8624	24449942	35.04
Windowed syncmer winnowmap	Sy(6)	56	4	1.51	19.868	340.31	581.032	14.808	454	8619	22758685	33.68
Windowed syncmer winnowmap	Sy(6)	63	4	1.51	20.474	340.112	573.236	14.433	455	8619	21332916	32.08
Windowed syncmer winnowmap	Sy(6)	46	4	1.68	19.599	345.809	594.316	15.12	453	8620	25633874	37.04
Windowed syncmer winnowmap	Sy(6)	56	4	1.68	21.303	339.786	573.312	14.51	468	8607	22200924	35.28
Windowed syncmer winnowmap	Sy(6)	62	4	1.68	22.026	338.297	570.748	14.218	468	8606	20783683	34.07
Windowed syncmer winnowmap	Sy(6)	70	4	1.68	22.741	337.823	567.008	14.054	469	8609	19396002	32.44
Windowed syncmer winnowmap	Sy(6)	51	4	1.85	21.58	340.418	579.336	13.961	474	8589	23469020	37.2
Windowed syncmer winnowmap	Sy(6)	62	4	1.85	23.451	338.401	569.728	13.919	486	8588	20315133	35.45
Windowed syncmer winnowmap	Sy(6)	68	4	1.85	24.185	338.384	567.968	13.256	488	8594	19113327	34.36
Windowed syncmer winnowmap	Sy(6)	77	4	1.85	24.999	338.123	566.444	13.345	490	8587	17776882	32.7
Windowed syncmer winnowmap	Sy(6)	55	4	2.02	23.351	340.282	573.432	13.536	495	8569	21944358	37.43
Windowed syncmer winnowmap	Sy(6)	67	4	2.02	25.466	338.378	564.428	13.177	504	8570	18914502	35.72
Windowed syncmer winnowmap	Sy(6)	75	4	2.02	26.443	337.59	565.516	13.195	508	8569	17541828	34.42
Windowed syncmer winnowmap	Sy(6)	84	4	2.02	27.268	336.658	558.932	13.137	510	8569	16411323	32.92
Windowed syncmer winnowmap	Sy(6)	60	4	2.19	25.333	339.052	572.98	13.379	513	8541	20320748	37.51
Windowed syncmer winnowmap	Sy(6)	73	4	2.19	27.607	338.302	562.052	12.989	525	8542	17520986	35.82
Windowed syncmer winnowmap	Sy(6)	81	4	2.19	28.599	337.866	559.44	13.234	527	8540	16335595	34.63
Windowed syncmer winnowmap	Sy(6)	91	4	2.19	29.528	336.575	564.468	13.473	531	8533	15237697	33.1
Windowed syncmer winnowmap	Sy(6)	65	4	2.36	27.328	339.111	562.984	13.202	527	8536	18915329	37.56
Windowed syncmer winnowmap	Sy(6)	79	4	2.36	29.762	338.165	565.552	13.038	537	8517	16316095	35.89
Windowed syncmer winnowmap	Sy(6)	87	4	2.36	30.76	336.96	553.804	12.996	543	8522	15283073	34.79
Windowed syncmer winnowmap	Sy(6)	99	4	2.36	31.879	337.19	556.136	13.019	547	8524	14141974	33.13
Windowed syncmer winnowmap	Sy(6)	69	4	2.53	29.109	337.371	557.796	12.943	541	8523	17897385	37.71
Windowed syncmer winnowmap	Sy(6)	85	4	2.53	31.915	337.602	554.296	12.771	557	8502	15266516	35.94
Windowed syncmer winnowmap	Sy(6)	94	4	2.53	33.033	336.297	553.252	13.03	560	8499	14259200	34.81
Windowed syncmer winnowmap	Sy(6)	106	4	2.53	34.161	336.204	551.764	12.726	561	8501	13260930	33.27
Windowed syncmer winnowmap	Sy(6)	74	4	2.7	31.078	337.491	557.8	12.671	561	8505	16796608	37.74
Windowed syncmer winnowmap	Sy(6)	90	4	2.7	33.914	337.108	561.288	12.46	573	8489	14458724	36.11
Windowed syncmer winnowmap	Sy(6)	100	4	2.7	35.185	337.115	554.588	12.681	576	8488	13450299	34.95
Windowed syncmer winnowmap	Sy(6)	113	4	2.7	36.422	335.663	547.236	12.41	581	8489	12482791	33.38
Windowed syncmer winnowmap	Sy(6)	79	4	2.87	33.062	337.529	557.036	12.919	575	8472	15823453	37.76
Windowed syncmer winnowmap	Sy(6)	96	4	2.87	36.062	337.249	557.924	12.789	588	8460	13627145	36.14
Windowed syncmer winnowmap	Sy(6)	106	4	2.87	37.344	336.525	555.764	12.519	593	8461	12728871	35.07
Windowed syncmer winnowmap	Sy(6)	120	4	2.87	38.68	335.64	554.184	12.077	598	8456	11793092	33.49
Windowed syncmer winnowmap	Sy(6)	83	4	3.04	34.841	337.992	554.548	12.3	586	8460	15102547	37.87
Windowed syncmer winnowmap	Sy(6)	102	4	3.04	38.223	337.015	556.948	12.472	600	8437	12887893	36.18
Windowed syncmer winnowmap	Sy(6)	113	4	3.04	39.622	336.226	552.616	12.538	607	8435	12009287	35.06
Windowed syncmer winnowmap	Sy(6)	127	4	3.04	40.95	335.296	548.736	12.186	610	8429	11174784	33.58
Windowed syncmer winnowmap	Sy(6)	88	4	3.21	36.823	337.128	551.576	12.443	598	8439	14310730	37.87
Windowed syncmer winnowmap	Sy(6)	107	4	3.21	40.238	335.916	555.332	12.524	612	8420	12307295	36.3
Windowed syncmer winnowmap	Sy(6)	119	4	3.21	41.778	335.564	553.928	11.836	620	8415	11431477	35.16
Windowed syncmer winnowmap	Sy(6)	134	4	3.21	43.209	335.241	548.788	11.878	620	8423	10618683	33.66
Windowed syncmer winnowmap	Sy(6)	93	4	3.38	38.812	336.271	555.756	12.238	619	8419	13596664	37.9
Windowed syncmer winnowmap	Sy(6)	113	4	3.38	42.393	335.978	550.356	11.912	629	8407	11698179	36.32
Windowed syncmer winnowmap	Sy(6)	125	4	3.38	43.931	335.1	549.428	11.797	634	8406	10904494	35.24
Windowed syncmer winnowmap	Sy(6)	141	4	3.38	45.488	334.913	549.696	11.992	643	8404	10113759	33.73
Windowed syncmer winnowmap	Sy(6)	97	4	3.55	40.588	336.89	559	12.46	628	8403	13058967	37.97
Windowed syncmer winnowmap	Sy(6)	119	4	3.55	44.541	335.994	550.38	11.666	641	8385	11148054	36.33
Windowed syncmer winnowmap	Sy(6)	132	4	3.55	46.189	335.332	553.448	11.533	646	8395	10372756	35.21
Windowed syncmer winnowmap	Sy(6)	149	4	3.55	47.835	343.168	554.988	11.155	655	8395	9618640	33.7
Windowed syncmer winnowmap	Sy(6)	102	4	3.72	42.584	335.87	550.616	12.007	633	8381	12464079	37.99
Windowed syncmer winnowmap	Sy(6)	124	4	3.72	46.542	335.537	552.536	11.779	651	8381	10710898	36.43
Windowed syncmer winnowmap	Sy(6)	138	4	3.72	48.343	334.152	548.26	11.495	661	8385	9939043	35.29
Windowed syncmer winnowmap	Sy(6)	156	4	3.72	50.102	335.183	544.82	11.284	669	8385	9205063	33.77
Windowed syncmer winnowmap	Sy(6)	107	4	3.89	44.58	335.64	545.668	11.911	681	8378	11919295	37.99
Windowed syncmer winnowmap	Sy(6)	130	4	3.89	48.686	334.409	551.948	11.465	709	8371	10248137	36.44
Windowed syncmer winnowmap	Sy(6)	144	4	3.89	50.518	336.08	542.312	11.588	720	8371	9538576	35.36
Windowed syncmer winnowmap	Sy(6)	163	4	3.89	52.371	333.933	536.196	11.223	730	8363	8823535	33.82
Windowed syncmer winnowmap	Sy(6)	112	4	4.06	46.565	334.822	554.024	11.679	696	8358	11421877	38
Windowed syncmer winnowmap	Sy(6)	136	4	4.06	50.828	333.797	542.764	11.418	728	8347	9825529	36.45
Windowed syncmer winnowmap	Sy(6)	151	4	4.06	52.783	335.188	541.892	11.415	734	8342	9131425	35.34
Windowed syncmer winnowmap	Sy(6)	170	4	4.06	54.636	334.184	537.484	11.258	745	8337	8473415	33.86
Windowed syncmer winnowmap	Sy(6)	116	4	4.23	48.337	335.134	557.12	11.519	708	8348	11040710	38.07
Windowed syncmer winnowmap	Sy(6)	142	4	4.23	52.998	334.231	545.36	11.404	736	8339	9434388	36.47
Windowed syncmer winnowmap	Sy(6)	157	4	4.23	54.943	334.851	545.7	11.174	745	8328	8792700	35.4
Windowed syncmer winnowmap	Sy(6)	177	4	4.23	56.899	334.142	545.016	11.32	755	8319	8150287	33.91
Windowed syncmer winnowmap	Sy(6)	121	4	4.4	50.321	334.426	549.104	11.517	724	8333	10614973	38.08
Windowed syncmer winnowmap	Sy(6)	147	4	4.4	55.01	339.512	550.824	11.125	750	8309	9121743	36.55
Windowed syncmer winnowmap	Sy(6)	163	4	4.4	57.108	333.724	535.76	11.227	760	8301	8480614	35.46
Windowed syncmer winnowmap	Sy(6)	184	4	4.4	59.166	333.413	543.328	11.235	769	8301	7852352	33.96
Windowed syncmer winnowmap	Sy(6)	126	4	4.57	52.311	335.209	547.656	11.576	730	8321	10219846	38.09
Windowed syncmer winnowmap	Sy(6)	153	4	4.57	57.174	334.381	543.432	10.996	759	8302	8786335	36.56
Windowed syncmer winnowmap	Sy(6)	170	4	4.57	59.391	334.246	542.048	11.034	770	8288	8156374	35.43
Windowed syncmer winnowmap	Sy(6)	191	4	4.57	61.445	334.058	542.34	10.936	774	8286	7576494	34.02
Windowed syncmer winnowmap	Sy(6)	130	4	4.74	54.072	334.451	550.324	11.526	742	8300	9914541	38.14
Windowed syncmer winnowmap	Sy(6)	159	4	4.74	59.329	335.589	549.124	11.158	768	8276	8473281	36.55
Windowed syncmer winnowmap	Sy(6)	176	4	4.74	61.544	333.827	542.74	11.018	779	8268	7886976	35.48
Windowed syncmer winnowmap	Sy(6)	199	4	4.74	63.783	332.66	541.936	11.107	788	8264	7297688	33.99
Windowed syncmer winnowmap	Sy(6)	135	4	4.91	56.057	335.073	556.072	11.157	760	8285	9568601	38.14
Windowed syncmer winnowmap	Sy(6)	164	4	4.91	61.343	334.798	545.58	10.971	786	8263	8218803	36.62
Windowed syncmer winnowmap	Sy(6)	182	4	4.91	63.701	333.5	544.816	10.794	796	8253	7634333	35.53
Windowed syncmer winnowmap	Sy(6)	206	4	4.91	66.055	333.37	544.864	10.778	805	8248	7059141	34.04
Windowed syncmer winnowmap	Sy(6)	140	4	5.08	58.061	334.168	554.196	11.194	773	8262	9246069	38.15
Windowed syncmer winnowmap	Sy(6)	170	4	5.08	63.494	334.108	549.064	11.304	802	8232	7944046	36.61
Windowed syncmer winnowmap	Sy(6)	188	4	5.08	65.852	333.953	551.264	11.001	810	8225	7398127	35.58
Windowed syncmer winnowmap	Sy(6)	213	4	5.08	68.303	333.831	548.356	10.628	823	8225	6835586	34.09
Windowed syncmer winnowmap	Sy(6)	144	4	5.25	59.858	335.37	547.532	11.149	789	8243	8997087	38.19
Windowed syncmer winnowmap	Sy(6)	176	4	5.25	65.667	334.018	541.996	11.228	818	8221	7689533	36.61
Windowed syncmer winnowmap	Sy(6)	195	4	5.25	68.145	333.076	548.624	10.743	825	8215	7152839	35.56
Windowed syncmer winnowmap	Sy(6)	220	4	5.25	70.584	332.878	544.736	10.751	836	8212	6628035	34.13
Windowed syncmer winnowmap	Sy(6)	149	4	5.42	61.849	342.901	562.232	11.148	809	8235	8712795	38.2
Windowed syncmer winnowmap	Sy(6)	182	4	5.42	67.811	333.53	551.116	10.967	843	8209	7449520	36.61
Windowed syncmer winnowmap	Sy(6)	201	4	5.42	70.292	333.106	548.964	10.791	851	8201	6946311	35.6
Windowed syncmer winnowmap	Sy(6)	227	4	5.42	72.844	332.67	547.208	10.255	863	8195	6431635	34.17
Windowed syncmer winnowmap	Sy(6)	154	4	5.59	63.842	334.494	549.98	11.252	825	8203	8444722	38.2
Windowed syncmer winnowmap	Sy(6)	187	4	5.59	69.814	333.328	553.016	10.977	852	8178	7252654	36.66
Windowed syncmer winnowmap	Sy(6)	207	4	5.59	72.432	334.302	548.708	10.712	864	8175	6751351	35.64
Windowed syncmer winnowmap	Sy(6)	234	4	5.59	75.095	332.77	544.924	10.358	874	8167	6246185	34.2
Windowed syncmer winnowmap	Sy(6)	158	4	5.76	65.614	335.959	562.124	10.894	832	8194	8234480	38.22
Windowed syncmer winnowmap	Sy(6)	193	4	5.76	71.965	333.221	547.74	10.785	864	8171	7039330	36.67
Windowed syncmer winnowmap	Sy(6)	214	4	5.76	74.689	338.285	553.536	10.405	875	8165	6546266	35.63
Windowed syncmer winnowmap	Sy(6)	241	4	5.76	77.357	332.931	555.44	10.179	887	8160	6070835	34.24
Windowed syncmer winnowmap	Sy(6)	163	4	5.93	67.593	333.654	552.948	10.583	849	8179	7993142	38.23
Windowed syncmer winnowmap	Sy(6)	199	4	5.93	74.086	333.51	540.664	10.78	887	8148	6838185	36.67
Windowed syncmer winnowmap	Sy(6)	220	4	5.93	76.813	333.915	549.32	10.526	897	8140	6372231	35.67
Windowed syncmer winnowmap	Sy(6)	249	4	5.93	79.691	332.774	550.508	10.472	913	8131	5890159	34.22
Windowed syncmer winnowmap	Sy(6)	168	4	6.1	69.593	333.535	549.036	10.678	874	8156	7766539	38.23
Windowed syncmer winnowmap	Sy(6)	204	4	6.1	76.094	333.149	543.96	10.575	906	8133	6672718	36.73
Windowed syncmer winnowmap	Sy(6)	226	4	6.1	78.973	332.093	549.384	10.062	916	8116	6208271	35.71
Windowed syncmer winnowmap	Sy(6)	256	4	6.1	81.979	333.845	548.556	10.294	936	8108	5733204	34.24
Windowed syncmer winnowmap	Sy(6)	173	4	6.27	71.575	333.067	541.284	10.739	885	8137	7551371	38.21
Windowed syncmer winnowmap	Sy(6)	210	4	6.27	78.217	332.144	543.192	10.49	918	8109	6491903	36.74
Windowed syncmer winnowmap	Sy(6)	233	4	6.27	81.213	332.614	548.684	10.419	931	8093	6033558	35.69
Windowed syncmer winnowmap	Sy(6)	263	4	6.27	84.235	333.23	545.4	10.439	950	8082	5583883	34.26
Windowed syncmer winnowmap	Sy(6)	177	4	6.44	73.348	333.863	554.516	10.854	903	8113	7383655	38.24
Windowed syncmer winnowmap	Sy(6)	216	4	6.44	80.369	340.711	555.592	10.843	941	8084	6320926	36.73
Windowed syncmer winnowmap	Sy(6)	239	4	6.44	83.38	332.49	551.888	10.549	956	8070	5885086	35.71
Windowed syncmer winnowmap	Sy(6)	270	4	6.44	86.522	331.813	554.86	10.622	972	8064	5442617	34.29
Windowed syncmer winnowmap	Sy(6)	182	4	6.61	75.319	333.083	552.376	10.742	922	8105	7188712	38.24
Windowed syncmer winnowmap	Sy(6)	222	4	6.61	82.499	333.409	555.552	10.579	955	8073	6157330	36.73
Windowed syncmer winnowmap	Sy(6)	245	4	6.61	85.523	333.138	551.74	10.5	971	8060	5742670	35.74
Windowed syncmer winnowmap	Sy(6)	277	4	6.61	88.78	332.319	549.516	10.5	981	8048	5306845	34.3
Windowed syncmer winnowmap	Sy(6)	187	4	6.78	77.316	333.127	552.552	10.717	939	8085	7006299	38.24
Windowed syncmer winnowmap	Sy(6)	227	4	6.78	84.505	333.9	558.576	10.524	969	8055	6023905	36.78
Windowed syncmer winnowmap	Sy(6)	252	4	6.78	87.818	332.254	548.86	10.781	985	8041	5593781	35.73
Windowed syncmer winnowmap	Sy(6)	284	4	6.78	91.061	332.29	559.14	10.491	999	8031	5179311	34.32
Windowed syncmer winnowmap	Sy(6)	191	4	6.95	79.094	333.596	553.916	11.006	949	8074	6861606	38.27
Windowed syncmer winnowmap	Sy(6)	233	4	6.95	86.655	331.563	548.752	10.519	979	8027	5876506	36.77
Windowed syncmer winnowmap	Sy(6)	258	4	6.95	89.991	332.413	554.62	10.754	996	8019	5466640	35.76
Windowed syncmer winnowmap	Sy(6)	291	4	6.95	93.337	333.02	548.624	10.576	1011	8012	5058113	34.34
Windowed syncmer winnowmap	Sy(6)	196	4	7.12	81.067	334.002	551.756	10.888	964	8044	6695367	38.27
Windowed syncmer winnowmap	Sy(6)	239	4	7.12	88.797	333.7	551.292	10.457	997	8007	5736544	36.77
Windowed syncmer winnowmap	Sy(6)	264	4	7.12	92.151	332.356	553.656	10.754	1018	7999	5345206	35.79
Windowed syncmer winnowmap	Sy(6)	299	4	7.12	95.684	332.311	553.452	10.676	1030	7988	4932457	34.32
Windowed syncmer winnowmap	Sy(6)	201	4	7.29	83.034	333.163	551.36	10.951	975	8028	6537531	38.27
Windowed syncmer winnowmap	Sy(6)	244	4	7.29	90.782	332.759	559.136	10.598	1011	7988	5619753	36.81
Windowed syncmer winnowmap	Sy(6)	271	4	7.29	94.417	331.712	551.944	10.897	1031	7984	5215646	35.78
Windowed syncmer winnowmap	Sy(6)	306	4	7.29	97.939	333.641	559.268	10.516	1043	7969	4822452	34.34
Windowed syncmer winnowmap	Sy(6)	205	4	7.46	84.793	332.78	559.612	10.942	994	8008	6412099	38.31
Windowed syncmer winnowmap	Sy(6)	250	4	7.46	92.948	332.32	556.988	10.684	1037	7973	5491551	36.83
Windowed syncmer winnowmap	Sy(6)	277	4	7.46	96.58	331.937	558.2	10.723	1050	7961	5104211	35.81
Windowed syncmer winnowmap	Sy(6)	313	4	7.46	100.207	332.469	556.636	10.676	1062	7949	4716778	34.36
Windowed syncmer winnowmap	Sy(6)	210	4	7.63	86.773	333.068	556.828	11.042	1006	7995	6267092	38.32
Windowed syncmer winnowmap	Sy(6)	256	4	7.63	95.116	332.57	560.048	10.674	1051	7958	5368967	36.84
Windowed syncmer winnowmap	Sy(6)	283	4	7.63	98.741	332.196	554.584	10.6	1063	7945	4997742	35.83
Windowed syncmer winnowmap	Sy(6)	320	4	7.63	102.487	338.857	563.976	10.431	1079	7930	4615403	34.38
Windowed syncmer winnowmap	Sy(6)	215	4	7.8	88.746	334.441	556.648	10.759	1023	7977	6127521	38.31
Windowed syncmer winnowmap	Sy(6)	262	4	7.8	97.281	331.93	559.36	10.698	1063	7934	5250898	36.83
Windowed syncmer winnowmap	Sy(6)	290	4	7.8	101.006	332.213	552.512	10.417	1076	7920	4884039	35.81
Windowed syncmer winnowmap	Sy(6)	327	4	7.8	104.754	333.768	563.148	10.549	1095	7906	4518497	34.39
Windowed syncmer winnowmap	Sy(6)	219	4	7.97	90.506	332.959	561.152	10.769	1039	7954	6017176	38.33
Windowed syncmer winnowmap	Sy(6)	267	4	7.97	99.284	332.697	557.424	10.579	1077	7920	5152826	36.87
Windowed syncmer winnowmap	Sy(6)	296	4	7.97	103.151	332.888	566.7	10.437	1093	7905	4786752	35.82
Windowed syncmer winnowmap	Sy(6)	334	4	7.97	107.032	331.832	560.736	10.512	1114	7890	4425203	34.39
Windowed syncmer winnowmap	Sy(6)	224	4	8.14	92.472	332.538	561.108	10.662	1066	7934	5890278	38.34
Windowed syncmer winnowmap	Sy(6)	273	4	8.14	101.439	331.878	557.292	10.532	1103	7898	5044888	36.87
Windowed syncmer winnowmap	Sy(6)	302	4	8.14	105.298	333.756	554.036	10.496	1119	7885	4693713	35.84
Windowed syncmer winnowmap	Sy(6)	341	4	8.14	109.329	331.942	559.612	10.489	1140	7870	4335713	34.4
Windowed syncmer winnowmap	Sy(6)	229	4	8.31	94.439	332.716	563.644	10.675	1073	7912	5768160	38.34
Windowed syncmer winnowmap	Sy(6)	279	4	8.31	103.589	331.671	557.956	10.662	1111	7881	4940817	36.86
Windowed syncmer winnowmap	Sy(6)	309	4	8.31	107.568	332.326	558.144	10.532	1126	7865	4593125	35.82
Windowed syncmer winnowmap	Sy(6)	349	4	8.31	111.687	331.71	555.256	10.596	1148	7852	4242191	34.36
Windowed syncmer winnowmap	Sy(6)	234	4	8.48	96.419	332.094	559.256	10.406	1088	7899	5651278	38.35
Windowed syncmer winnowmap	Sy(6)	284	4	8.48	105.594	331.643	555.388	10.539	1128	7861	4854020	36.88
Windowed syncmer winnowmap	Sy(6)	315	4	8.48	109.735	332.599	559.076	10.311	1143	7848	4507145	35.84
Windowed syncmer winnowmap	Sy(6)	356	4	8.48	113.982	333.169	557.464	10.251	1163	7842	4159569	34.37
Windowed syncmer winnowmap	Sy(6)	238	4	8.65	98.196	331.72	559.34	10.456	1100	7873	5558123	38.37
Windowed syncmer winnowmap	Sy(6)	290	4	8.65	107.766	331.945	565.396	10.44	1144	7840	4758613	36.88
Windowed syncmer winnowmap	Sy(6)	321	4	8.65	111.92	335.584	567.716	10.47	1160	7828	4424177	35.85
Windowed syncmer winnowmap	Sy(6)	363	4	8.65	116.297	331.49	559.728	10.48	1180	7818	4080430	34.37
Windowed syncmer winnowmap	Sy(6)	243	4	8.82	100.177	332.517	556.728	10.45	1116	7864	5448501	38.37
Windowed syncmer winnowmap	Sy(6)	296	4	8.82	109.908	332.685	560.416	10.517	1159	7828	4666355	36.87
Windowed syncmer winnowmap	Sy(6)	328	4	8.82	114.202	332.477	561.052	10.305	1178	7817	4334592	35.84
Windowed syncmer winnowmap	Sy(6)	370	4	8.82	118.573	334.995	575.556	10.335	1196	7810	4004009	34.38
Windowed syncmer winnowmap	Sy(6)	248	4	8.99	102.182	332.619	563.16	10.662	1132	7843	5343122	38.37
Windowed syncmer winnowmap	Sy(6)	302	4	8.99	112.059	331.607	561.208	10.634	1172	7807	4576449	36.86
Windowed syncmer winnowmap	Sy(6)	334	4	8.99	116.372	332.496	560.5	10.596	1189	7792	4256741	35.84
Windowed syncmer winnowmap	Sy(6)	377	4	8.99	120.856	332.141	570.408	10.422	1208	7789	3929827	34.38
Windowed syncmer winnowmap	Sy(6)	252	4	9.16	103.957	332.423	561.252	10.333	1143	7823	5258894	38.4
Windowed syncmer winnowmap	Sy(6)	307	4	9.16	114.063	331.909	562.676	10.571	1184	7785	4501077	36.89
Windowed syncmer winnowmap	Sy(6)	340	4	9.16	118.555	332.331	560.612	10.659	1205	7769	4181509	35.84
Windowed syncmer winnowmap	Sy(6)	384	4	9.16	123.124	333.449	564.832	10.474	1221	7768	3858967	34.38
Windowed syncmer winnowmap	Sy(6)	257	4	9.33	105.943	331.827	554.908	10.286	1162	7806	5160603	38.4
Windowed syncmer winnowmap	Sy(6)	313	4	9.33	116.211	331.363	559.492	10.77	1199	7765	4418055	36.88
Windowed syncmer winnowmap	Sy(6)	347	4	9.33	120.838	333.14	562.076	10.698	1226	7751	4100683	35.81
Windowed syncmer winnowmap	Sy(6)	391	4	9.33	125.401	332.043	562.064	10.495	1241	7747	3789893	34.37
Windowed syncmer winnowmap	Sy(6)	262	4	9.5	107.941	331.531	558.012	10.295	1179	7784	5065538	38.4
Windowed syncmer winnowmap	Sy(6)	319	4	9.5	118.371	338.678	562.872	10.48	1224	7741	4337564	36.88
Windowed syncmer winnowmap	Sy(6)	353	4	9.5	123.007	331.038	558.936	10.357	1247	7730	4030805	35.82
Windowed syncmer winnowmap	Sy(6)	398	4	9.5	127.679	334.576	554.416	10.265	1262	7725	3723334	34.38
Windowed syncmer winnowmap	Sy(3,9)	25	5	1	6.619	360.324	775.764	17.626	264	8757	59049672	26.01
Windowed syncmer winnowmap	Sy(3,9)	30	5	1	6.715	358.408	751.22	17.415	268	8759	58251580	25.32
Windowed syncmer winnowmap	Sy(3,9)	34	5	1	6.767	358.518	763.568	17.273	269	8761	57983180	25.11
Windowed syncmer winnowmap	Sy(3,9)	38	5	1	6.809	355.675	740.636	17.297	269	8757	57834883	25
Windowed syncmer winnowmap	Sy(3,9)	30	5	1.2	7.928	358.539	714.764	15.963	314	8740	50038674	26.77
Windowed syncmer winnowmap	Sy(3,9)	36	5	1.2	8.06	356.864	726.272	15.758	316	8748	48994847	25.77
Windowed syncmer winnowmap	Sy(3,9)	40	5	1.2	8.12	367.776	717.54	15.237	316	8747	48661925	25.44
Windowed syncmer winnowmap	Sy(3,9)	46	5	1.2	8.182	354.42	687.484	16.184	315	8750	48387124	25.19
Windowed syncmer winnowmap	Sy(3,9)	35	5	1.4	9.243	358.775	700.608	16.465	338	8729	43513661	27.44
Windowed syncmer winnowmap	Sy(3,9)	43	5	1.4	9.429	359.319	673.152	16.479	339	8735	42226389	26.06
Windowed syncmer winnowmap	Sy(3,9)	47	5	1.4	9.488	361.438	671.844	16.628	338	8736	41913016	25.7
Windowed syncmer winnowmap	Sy(3,9)	53	5	1.4	9.552	353.585	669.268	16.247	339	8737	41624237	25.38
Windowed syncmer winnowmap	Sy(3,9)	40	5	1.6	10.566	366.973	668.968	16.056	356	8721	38513117	27.97
Windowed syncmer winnowmap	Sy(3,9)	49	5	1.6	10.782	355.266	652.96	15.723	356	8722	37176294	26.39
Windowed syncmer winnowmap	Sy(3,9)	54	5	1.6	10.857	350.916	640.164	16.113	356	8725	36804894	25.91
Windowed syncmer winnowmap	Sy(3,9)	61	5	1.6	10.931	350.027	640.388	16.495	357	8721	36490343	25.49
Windowed syncmer winnowmap	Sy(3,9)	45	5	1.8	11.884	362.079	644.188	15.437	365	8706	34544670	28.38
Windowed syncmer winnowmap	Sy(3,9)	55	5	1.8	12.133	350.432	628.424	15.048	365	8702	33206113	26.64
Windowed syncmer winnowmap	Sy(3,9)	61	5	1.8	12.224	350.865	624.416	15.134	366	8705	32799486	26.06
Windowed syncmer winnowmap	Sy(3,9)	69	5	1.8	12.308	348.688	628.908	14.945	366	8708	32480265	25.58
Windowed syncmer winnowmap	Sy(3,9)	50	5	2	13.208	350.2	621.888	14.608	376	8702	31317102	28.71
Windowed syncmer winnowmap	Sy(3,9)	61	5	2	13.487	350.335	624.108	14.662	375	8700	30002231	26.86
Windowed syncmer winnowmap	Sy(3,9)	68	5	2	13.595	348.901	623.192	14.75	375	8703	29577447	26.17
Windowed syncmer winnowmap	Sy(3,9)	76	5	2	13.677	347.801	619.252	14.808	378	8701	29290747	25.69
PacBio real reads pooled bac vs BAC
Name	Details	w	s	ds	c	Real Time	CPU Time	Peak Mem	Unmapped	MapQ 60	distinct	singleton
minimap2		10			7.398	6.34	113.668	5.55	133	14605	2387349	36.08
minimap2		11			8.064	5.97	110.256	5.956	139	14595	2206411	36.43
minimap2		12			8.732	6.05	117.572	6.081	145	14591	2050368	36.68
minimap2		13			9.396	5.87	104.996	6.011	149	14572	1916446	36.93
minimap2		14			10.061	5.75	105.144	6.211	152	14567	1798244	37.14
minimap2		15			10.728	5.6	102.24	6.386	156	14567	1694346	37.37
minimap2		16			11.391	5.46	100.068	6.237	159	14564	1602403	37.57
minimap2		17			12.056	5.62	99.424	6.154	163	14566	1519618	37.73
minimap2		18			12.723	5.38	98.564	6.01	169	14544	1444891	37.87
minimap2		19			13.389	5.33	97.76	5.969	177	14537	1377358	38.03
minimap2		20			14.055	5.21	96.048	5.711	179	14532	1316630	38.19
minimap2		21			14.721	5.39	95.812	5.89	188	14521	1260591	38.35
minimap2		22			15.389	5.11	94.992	5.812	196	14508	1209112	38.51
minimap2		23			16.056	5.17	96.204	6.037	201	14506	1161049	38.59
minimap2		24			16.724	5.37	96	6.018	211	14495	1117159	38.73
minimap2		25			17.393	5.31	95.288	6.355	216	14479	1076442	38.85
minimap2		26			18.06	5.36	95.204	6.434	218	14476	1038495	38.96
minimap2		27			18.731	5.02	94.788	6.358	220	14476	1003120	39.1
minimap2		28			19.402	5.11	94.824	6.353	225	14470	969738	39.18
minimap2		29			20.073	5.44	101.804	6.173	233	14454	938503	39.25
minimap2		30			20.744	5.24	96.78	6.182	242	14443	909222	39.33
minimap2		31			21.416	5.01	95.948	6.298	244	14445	881674	39.43
minimap2		32			22.085	5.17	106.156	6.328	246	14430	855936	39.51
minimap2		33			22.752	5.15	99.564	6.666	250	14430	831507	39.56
minimap2		34			23.422	5.36	96.976	6.527	255	14410	808604	39.63
minimap2		35			24.091	5.06	96.76	6.328	258	14410	786753	39.68
minimap2		36			24.766	5.3	97.496	6.081	264	14402	766028	39.75
minimap2		37			25.444	5.01	99.38	5.862	271	14377	746234	39.82
minimap2		38			26.116	5.07	98.832	6.136	276	14366	727703	39.91
minimap2		39			26.791	5.01	99.596	6.041	284	14350	709787	39.95
minimap2		40			27.464	5.42	106.448	6.37	288	14344	692910	40
minimap2		41			28.131	5.04	100.576	6.126	291	14339	676831	40.04
minimap2		42			28.801	5.25	110.772	6.231	295	14344	661451	40.07
minimap2		43			29.477	5.04	103.236	6.617	301	14333	646534	40.1
minimap2		44			30.147	5.44	116.476	6.813	304	14323	632536	40.15
minimap2		45			30.821	5.37	103.82	7.159	311	14301	618865	40.18
minimap2		46			31.492	5.35	104.532	7.251	313	14288	606013	40.22
minimap2		47			32.165	5.47	116.372	7.578	317	14277	593723	40.27
minimap2		48			32.84	5.41	112.524	7.639	320	14269	581760	40.3
minimap2		49			33.507	5.2	107.108	7.846	334	14245	570308	40.3
minimap2		50			34.18	5.39	116.888	8.008	341	14229	559207	40.3
minimap2		51			34.856	5.26	108.1	8.111	351	14206	548508	40.32
minimap2		52			35.537	5.53	116.88	7.956	356	14206	538142	40.35
minimap2		53			36.215	5.3	110.16	8.123	360	14204	528334	40.43
minimap2		54			36.884	5.25	110.056	8.179	367	14187	518917	40.43
minimap2		55			37.555	5.33	111.152	8.379	374	14170	509702	40.43
minimap2		56			38.226	5.31	111.852	8.527	378	14155	500853	40.47
minimap2		57			38.899	5.34	113.656	8.62	385	14149	492310	40.48
minimap2		58			39.573	5.47	113.656	8.836	396	14137	483966	40.48
minimap2		59			40.249	5.46	114.552	9.005	402	14128	475882	40.5
minimap2		60			40.927	5.44	115.06	8.848	406	14114	468096	40.52
minimap2		61			41.612	5.45	116.264	8.634	411	14108	460536	40.53
minimap2		62			42.293	5.43	116.528	8.74	419	14098	453278	40.55
minimap2		63			42.971	5.5	117.172	8.909	428	14100	446143	40.58
minimap2		64			43.652	5.57	119.276	9.138	433	14089	439304	40.6
minimap2		65			44.326	5.63	121.464	9.196	437	14080	432618	40.6
minimap2		66			44.995	5.55	120.236	9.315	446	14074	426141	40.59
minimap2		67			45.67	5.74	125.332	9.556	452	14065	419928	40.63
minimap2		68			46.345	5.63	122.212	9.586	460	14052	413884	40.62
minimap2		69			47.017	5.7	126.72	9.423	467	14041	408012	40.63
minimap2		70			47.686	5.66	123.832	9.594	478	14043	402240	40.64
minimap2		71			48.365	5.68	125.356	9.184	489	14026	396631	40.65
minimap2		72			49.049	5.93	138.04	9.374	498	14018	391159	40.67
minimap2		73			49.733	5.99	126.928	9.502	505	13993	385853	40.68
minimap2		74			50.413	5.97	127.18	9.812	507	13982	380689	40.69
minimap2		75			51.084	5.77	127.792	9.766	510	13972	375759	40.73
minimap2		76			51.763	6.06	144.332	9.505	517	13962	370866	40.73
minimap2		77			52.432	5.7	129.656	9.399	522	13945	366167	40.72
minimap2		78			53.109	5.71	129.44	9.411	529	13933	361509	40.72
minimap2		79			53.787	5.95	139.788	9.737	536	13923	356914	40.69
minimap2		80			54.458	6.11	133.372	10.116	541	13915	352569	40.69
minimap2		81			55.126	5.89	134.136	10.187	548	13898	348387	40.72
minimap2		82			55.801	6.18	134.392	10.264	557	13886	344069	40.73
minimap2		83			56.466	5.87	133.828	10.081	564	13871	339971	40.72
minimap2		84			57.143	6.08	143.744	10.336	573	13868	335936	40.73
minimap2		85			57.822	6.06	137.848	10.673	581	13852	332059	40.76
minimap2		86			58.507	6.02	140.816	10.585	586	13838	328180	40.78
minimap2		87			59.183	6.19	146.112	10.769	593	13822	324418	40.76
minimap2		88			59.861	6.07	141.876	10.618	597	13811	320807	40.8
minimap2		89			60.545	6.21	149.5	10.891	602	13808	317156	40.8
minimap2		90			61.228	6.61	150.804	10.893	611	13793	313692	40.81
minimap2		91			61.916	6.85	145.236	10.875	620	13783	310201	40.82
minimap2		92			62.611	6.23	151.896	10.546	627	13764	306862	40.83
minimap2		93			63.282	6.43	156.168	10.773	631	13745	303632	40.81
minimap2		94			63.952	6.25	148.54	10.348	639	13738	300492	40.81
minimap2		95			64.626	6.16	149.352	10.338	650	13728	297281	40.78
minimap2		96			65.312	6.18	148.4	10.135	662	13710	294167	40.78
minimap2		97			65.992	6.17	146.968	10.204	667	13711	291155	40.79
minimap2		98			66.667	6.24	149.488	10.343	671	13698	288217	40.78
minimap2		99			67.337	6.18	148.972	10.489	682	13677	285217	40.74
minimap2		100			68.018	6.53	150.22	10.468	689	13670	282390	40.76
minimap2		101			68.706	6.25	152.32	10.481	696	13652	279545	40.75
minimap2		102			69.367	6.22	152.28	10.256	705	13637	276923	40.75
minimap2		103			70.043	6.43	159.28	10.505	713	13629	274269	40.77
minimap2		104			70.72	6.81	159.756	10.417	721	13620	271746	40.81
minimap2		105			71.397	6.8	159.044	10.434	727	13610	269221	40.84
minimap2		106			72.079	6.32	155.404	10.581	733	13599	266687	40.84
minimap2		107			72.769	6.42	158.196	10.54	739	13577	264158	40.84
minimap2		108			73.45	6.41	158.472	10.4	751	13571	261656	40.84
minimap2		109			74.107	6.62	174.688	10.42	758	13560	259333	40.85
minimap2		110			74.772	6.49	162.272	10.085	764	13545	257034	40.85
minimap2		111			75.458	6.71	175.476	10.476	772	13538	254728	40.83
minimap2		112			76.137	6.48	162.868	10.638	776	13522	252495	40.85
minimap2		113			76.822	6.97	190.764	10.478	780	13508	250240	40.87
minimap2		114			77.507	6.59	166.236	11.077	788	13503	248071	40.88
minimap2		115			78.197	6.9	182.556	10.94	793	13496	245872	40.89
minimap2		116			78.855	6.61	166.88	11.155	798	13491	243783	40.89
minimap2		117			79.513	6.65	169.364	11.049	806	13478	241769	40.88
minimap2		118			80.195	6.64	168.536	10.845	814	13464	239724	40.88
minimap2		119			80.872	6.61	170.024	10.656	824	13446	237770	40.89
minimap2		120			81.546	6.64	173.652	10.483	832	13435	235814	40.91
minimap2		121			82.232	6.74	175.26	10.878	836	13424	233874	40.92
minimap2		122			82.888	6.88	181.396	10.691	843	13408	232024	40.94
minimap2		123			83.56	6.8	174.956	10.627	855	13393	230075	40.88
minimap2		124			84.242	6.76	178.472	11.12	859	13386	228200	40.87
minimap2		125			84.931	6.87	179.9	10.919	870	13372	226333	40.87
minimap2		126			85.598	6.85	186.124	10.639	876	13368	224601	40.87
minimap2		127			86.281	7.21	181.2	10.962	884	13366	222861	40.87
minimap2		128			86.955	7.31	184.936	10.839	892	13354	221187	40.89
minimap2		129			87.622	7.34	207.548	10.707	897	13344	219565	40.91
minimap2		130			88.313	7.08	199.356	10.947	902	13332	217926	40.93
minimap2		131			88.974	7.18	197.872	11.29	911	13315	216278	40.95
minimap2		132			89.632	7.37	186.98	11.371	921	13305	214671	40.93
minimap2		133			90.319	7.28	184.268	11.024	928	13286	213017	40.9
minimap2		134			90.984	7.05	191.36	11.138	934	13272	211414	40.89
minimap2		135			91.667	6.95	185.78	11.25	940	13267	209811	40.88
minimap2		136			92.341	7.26	200.3	11.543	952	13254	208292	40.89
minimap2		137			93.008	7.04	190.536	11.655	954	13250	206812	40.89
minimap2		138			93.682	6.99	188.848	11.367	959	13242	205261	40.86
minimap2		139			94.347	7.09	194.852	11.169	970	13221	203779	40.86
minimap2		140			95.022	6.98	192.532	10.763	976	13211	202285	40.84
minimap2		141			95.675	7.56	213.888	11.054	979	13202	200918	40.84
minimap2		142			96.348	7.06	192.864	11.176	990	13188	199545	40.86
minimap2		143			97.01	7.07	192.968	11.177	1001	13170	198226	40.88
minimap2		144			97.69	7.11	195.148	11.63	1008	13171	196841	40.87
minimap2		145			98.371	7.22	197.652	11.304	1016	13163	195465	40.85
minimap2		146			99.03	7.49	212.312	11.397	1023	13156	194183	40.86
minimap2		147			99.707	7.42	204.96	11.336	1029	13146	192885	40.86
minimap2		148			100.371	7.51	215.928	11.186	1034	13132	191580	40.85
minimap2		149			101.048	7.27	200.648	11.606	1041	13120	190278	40.85
minimap2		150			101.716	7.26	200.944	11.299	1046	13108	189063	40.85
minimap2		151			102.398	7.46	211.06	11.564	1052	13094	187794	40.85
minimap2		152			103.087	7.46	212.68	11.443	1059	13084	186599	40.87
minimap2		153			103.759	7.35	206.724	11.289	1063	13072	185365	40.84
minimap2		154			104.44	7.34	205.212	11.615	1067	13064	184160	40.85
minimap2		155			105.131	7.28	206.156	11.427	1074	13058	182974	40.88
minimap2		156			105.79	7.35	208.356	11.456	1080	13047	181894	40.9
minimap2		157			106.472	7.38	209.856	11.37	1089	13039	180714	40.87
minimap2		158			107.147	7.49	214.112	11.182	1094	13030	179618	40.88
minimap2		159			107.812	7.63	220.648	11.2	1102	13013	178487	40.85
minimap2		160			108.494	7.35	208.472	11.254	1113	13002	177396	40.86
minimap2		161			109.177	7.4	212.94	10.717	1121	12993	176338	40.9
minimap2		162			109.828	7.61	222.848	10.999	1126	12981	175288	40.88
minimap2		163			110.518	7.45	209.704	10.996	1134	12977	174223	40.9
minimap2		164			111.196	7.76	226.74	10.971	1140	12963	173188	40.89
minimap2		165			111.863	7.55	220.512	10.94	1150	12957	172193	40.89
minimap2		166			112.548	8.68	274.684	10.848	1158	12943	171117	40.84
minimap2		167			113.216	7.46	213.264	10.746	1167	12935	170082	40.84
minimap2		168			113.888	7.47	216.688	10.865	1171	12922	169099	40.87
minimap2		169			114.565	7.64	221.04	10.818	1180	12902	168075	40.87
minimap2		170			115.217	7.64	223.432	10.869	1193	12892	167144	40.87
minimap2		171			115.873	7.63	217.76	11.071	1197	12888	166201	40.88
minimap2		172			116.53	7.89	225.132	10.853	1205	12878	165266	40.88
minimap2		173			117.202	7.56	220.108	11.058	1215	12871	164328	40.89
minimap2		174			117.867	7.8	220.668	10.897	1220	12858	163417	40.9
minimap2		175			118.553	7.75	227.468	10.835	1231	12847	162488	40.92
minimap2		176			119.216	7.61	224.384	11.03	1242	12829	161576	40.95
minimap2		177			119.892	7.61	222.792	10.717	1254	12818	160648	40.94
minimap2		178			120.556	8.06	242.74	10.999	1260	12817	159763	40.92
minimap2		179			121.233	7.72	226.032	10.761	1267	12799	158896	40.93
minimap2		180			121.913	7.74	228.476	11.152	1273	12786	158050	40.95
minimap2		181			122.593	8.07	233.328	11.397	1274	12768	157158	40.95
minimap2		182			123.262	7.94	237.668	11.016	1284	12758	156266	40.92
minimap2		183			123.944	7.8	230.748	11.391	1288	12757	155404	40.94
minimap2		184			124.623	7.81	233.452	11.088	1294	12753	154530	40.91
minimap2		185			125.315	8.03	231.112	11.215	1300	12741	153664	40.91
minimap2		186			125.993	8.16	233.224	10.852	1310	12735	152862	40.92
minimap2		187			126.666	9.26	298.512	11.053	1318	12725	152042	40.93
minimap2		188			127.361	8	238.452	10.958	1323	12708	151213	40.93
minimap2		189			128.026	7.87	234.568	10.905	1330	12704	150436	40.93
minimap2		190			128.71	7.79	232.792	10.968	1343	12688	149656	40.93
minimap2		191			129.391	7.88	235.456	11.01	1350	12681	148874	40.92
minimap2		192			130.064	8.15	236.408	11.222	1359	12669	148106	40.9
minimap2		193			130.734	7.89	237.056	10.827	1371	12659	147318	40.89
minimap2		194			131.451	8.26	243.492	10.655	1379	12645	146508	40.87
minimap2		195			132.146	7.97	242.668	10.673	1385	12635	145743	40.85
minimap2		196			132.824	7.98	240.964	10.706	1391	12625	144986	40.83
minimap2		197			133.501	8.25	255.656	10.974	1400	12616	144285	40.84
minimap2		198			134.167	8.05	241.724	11.286	1408	12605	143617	40.86
minimap2		199			134.838	8.17	250.488	11.1	1412	12595	142925	40.87
minimap2		200			135.507	8.04	243.856	11.007	1419	12586	142198	40.86
Syncmer minimap	Sy(3,9)		5	1	7.476	6.81	121.384	6.296	131	14585	1565533	17.68
Syncmer minimap	Sy(3,9)		5	1.04	7.774	6.86	121.352	6.372	131	14588	1505380	17.68
Syncmer minimap	Sy(3,9)		5	1.08	8.071	7.05	118.66	6.12	132	14589	1449881	17.66
Syncmer minimap	Sy(3,9)		5	1.12	8.367	7.1	117.844	6.411	136	14587	1398282	17.66
Syncmer minimap	Sy(3,9)		5	1.16	8.667	6.99	116.228	6.384	137	14586	1350236	17.66
Syncmer minimap	Sy(3,9)		5	1.2	8.964	6.58	114.572	6.366	139	14591	1305193	17.66
Syncmer minimap	Sy(3,9)		5	1.24	9.259	6.67	114.948	6.407	141	14588	1263180	17.65
Syncmer minimap	Sy(3,9)		5	1.28	9.556	6.91	113.04	6.458	142	14587	1223639	17.66
Syncmer minimap	Sy(3,9)		5	1.32	9.851	6.81	112.108	6.239	142	14592	1186936	17.66
Syncmer minimap	Sy(3,9)		5	1.36	10.144	6.59	112.504	6.717	146	14588	1152145	17.66
Syncmer minimap	Sy(3,9)		5	1.4	10.442	6.41	112.776	6.496	148	14582	1118993	17.64
Syncmer minimap	Sy(3,9)		5	1.44	10.743	6.36	109.928	6.744	151	14581	1088119	17.66
Syncmer minimap	Sy(3,9)		5	1.48	11.042	6.68	109.412	6.587	150	14572	1058553	17.65
Syncmer minimap	Sy(3,9)		5	1.52	11.34	6.66	108.788	6.565	152	14570	1030553	17.65
Syncmer minimap	Sy(3,9)		5	1.56	11.637	6.42	109.932	6.315	153	14572	1004099	17.65
Syncmer minimap	Sy(3,9)		5	1.6	11.935	6.55	107.324	6.488	153	14570	978970	17.66
Syncmer minimap	Sy(3,9)		5	1.64	12.232	6.3	108.496	6.294	156	14563	954857	17.66
Syncmer minimap	Sy(3,9)		5	1.68	12.531	6.58	107.004	6.391	157	14563	931845	17.65
Syncmer minimap	Sy(3,9)		5	1.72	12.832	6.22	106.056	6.33	159	14563	910132	17.65
Syncmer minimap	Sy(3,9)		5	1.76	13.135	6.42	108.788	6.341	163	14560	889273	17.65
Syncmer minimap	Sy(3,9)		5	1.8	13.439	6.37	110.56	6.355	164	14555	869295	17.66
Syncmer minimap	Sy(3,9)		5	1.84	13.736	6.24	105.06	6.202	165	14559	850392	17.66
Syncmer minimap	Sy(3,9)		5	1.88	14.038	6.41	113.368	6.179	167	14556	832385	17.65
Syncmer minimap	Sy(3,9)		5	1.92	14.338	6.29	104.736	6.206	168	14553	815015	17.64
Syncmer minimap	Sy(3,9)		5	1.96	14.635	6.54	120.7	6.233	169	14557	798489	17.65
Syncmer minimap	Sy(3,9)		5	2	14.931	6.23	104.332	6.515	170	14551	782547	17.64
Syncmer minimap	Sy(3,9)		5	2.04	15.23	6.23	103.464	6.183	172	14551	767154	17.64
Syncmer minimap	Sy(6)		4	1	16.402	6.09	99.84	6.368	182	14539	737226	18.36
Syncmer minimap	Sy(6)		4	1.0425	17.086	6.09	100.068	6.533	188	14527	707535	18.37
Syncmer minimap	Sy(6)		4	1.085	17.779	6.09	104.188	6.778	191	14527	679604	18.36
Syncmer minimap	Sy(6)		4	1.1275	18.474	6.1	103.676	6.701	195	14508	654132	18.37
Syncmer minimap	Sy(6)		4	1.17	19.18	5.98	99.62	6.31	196	14508	630310	18.37
Syncmer minimap	Sy(6)		4	1.2125	19.87	6.21	108.708	6.625	200	14493	608482	18.38
Syncmer minimap	Sy(6)		4	1.255	20.565	6.22	102.168	7.091	203	14489	587894	18.38
Syncmer minimap	Sy(6)		4	1.2975	21.27	6.19	100.708	7.053	204	14469	568736	18.38
Syncmer minimap	Sy(6)		4	1.34	21.975	6.23	100.588	7.056	204	14469	550532	18.38
Syncmer minimap	Sy(6)		4	1.3825	22.678	6.14	100.816	6.887	206	14455	533483	18.38
Syncmer minimap	Sy(6)		4	1.425	23.377	6.13	101.172	6.936	212	14451	517484	18.39
Syncmer minimap	Sy(6)		4	1.4675	24.061	6.19	102.384	7.144	214	14441	502494	18.39
Syncmer minimap	Sy(6)		4	1.51	24.771	7.49	110.476	7.159	219	14427	488239	18.39
Syncmer minimap	Sy(6)		4	1.5525	25.467	6.61	104.288	7.509	222	14425	474881	18.4
Syncmer minimap	Sy(6)		4	1.595	26.175	6.27	103.136	7.687	229	14410	462035	18.4
Syncmer minimap	Sy(6)		4	1.6375	26.889	6.43	111.124	7.338	235	14406	449951	18.41
Syncmer minimap	Sy(6)		4	1.68	27.578	6.32	104.624	7.438	238	14399	438510	18.41
Syncmer minimap	Sy(6)		4	1.7225	28.271	6.27	104.368	7.323	248	14389	427666	18.4
Syncmer minimap	Sy(6)		4	1.765	28.97	6.42	108.392	7.275	253	14389	417313	18.41
Syncmer minimap	Sy(6)		4	1.8075	29.654	6.6	105.936	7.338	259	14388	407410	18.42
Syncmer minimap	Sy(6)		4	1.85	30.365	6.37	120.764	7.499	264	14391	397945	18.42
Syncmer minimap	Sy(6)		4	1.8925	31.053	6.4	106.584	7.488	272	14383	389095	18.42
Syncmer minimap	Sy(6)		4	1.935	31.76	6.63	107.472	7.255	276	14376	380610	18.44
Syncmer minimap	Sy(6)		4	1.9775	32.468	6.67	109.696	7.668	276	14363	372338	18.43
Syncmer minimap	Sy(6)		4	2.02	33.153	6.35	107.36	7.566	282	14354	364624	18.44
Syncmer minimap	Sy(6)		4	2.0625	33.849	6.35	113.98	7.256	285	14355	357137	18.42
Syncmer minimap	Sy(6)		4	2.105	34.542	6.35	114.168	7.138	288	14342	349970	18.43
Syncmer minimap	Sy(6)		4	2.1475	35.24	6.66	110.392	7.351	293	14334	343043	18.42
Syncmer minimap	Sy(6)		4	2.19	35.935	6.66	111.12	7.571	296	14318	336431	18.41
Syncmer minimap	Sy(6)		4	2.2325	36.63	6.65	111.568	7.55	300	14307	330083	18.41
Syncmer minimap	Sy(6)		4	2.275	37.34	6.62	111.432	7.489	307	14307	323919	18.41
Syncmer minimap	Sy(6)		4	2.3175	38.022	6.35	115.708	7.598	311	14297	317962	18.43
Syncmer minimap	Sy(6)		4	2.36	38.728	6.45	116.008	7.695	321	14280	312179	18.42
Syncmer minimap	Sy(6)		4	2.4025	39.412	6.34	112.792	7.498	327	14264	306692	18.4
Syncmer minimap	Sy(6)		4	2.445	40.135	6.65	115.048	7.736	331	14261	301266	18.4
Syncmer minimap	Sy(6)		4	2.4875	40.854	6.39	117.716	7.866	333	14254	296039	18.39
Syncmer minimap	Sy(6)		4	2.53	41.539	6.45	115.548	7.806	338	14243	291084	18.39
Syncmer minimap	Sy(6)		4	2.5725	42.232	6.95	132.98	7.973	343	14230	286343	18.39
Syncmer minimap	Sy(6)		4	2.615	42.91	6.5	116.66	8.045	349	14219	281699	18.39
Syncmer minimap	Sy(6)		4	2.6575	43.616	6.81	117.696	8.247	353	14216	277217	18.4
Syncmer minimap	Sy(6)		4	2.7	44.273	6.51	118.592	8.256	356	14205	273034	18.4
Syncmer minimap	Sy(6)		4	2.7425	44.972	6.56	118.968	8.103	359	14201	268750	18.39
Syncmer minimap	Sy(6)		4	2.785	45.699	6.54	120.424	7.998	364	14199	264557	18.42
Syncmer minimap	Sy(6)		4	2.8275	46.447	6.77	120.812	7.967	368	14185	260490	18.43
Syncmer minimap	Sy(6)		4	2.87	47.154	6.58	121.38	8.316	371	14174	256591	18.44
Syncmer minimap	Sy(6)		4	2.9125	47.854	6.47	122.028	8.149	372	14177	252817	18.45
Syncmer minimap	Sy(6)		4	2.955	48.534	6.91	126.94	8.242	375	14164	249230	18.45
Syncmer minimap	Sy(6)		4	2.9975	49.193	6.63	122.8	8.324	382	14154	245777	18.45
Syncmer minimap	Sy(6)		4	3.04	49.923	6.64	124.848	8.346	392	14146	242273	18.46
Syncmer minimap	Sy(6)		4	3.0825	50.622	6.58	124.164	7.927	397	14136	238900	18.47
Syncmer minimap	Sy(6)		4	3.125	51.299	6.72	129.268	8.206	403	14129	235679	18.46
Syncmer minimap	Sy(6)		4	3.1675	52.011	6.76	136.6	8.311	411	14123	232576	18.43
Syncmer minimap	Sy(6)		4	3.21	52.766	6.96	137.868	8.198	416	14113	229457	18.45
Syncmer minimap	Sy(6)		4	3.2525	53.466	6.76	132.244	8.273	422	14103	226438	18.46
Syncmer minimap	Sy(6)		4	3.295	54.154	6.94	134.8	8.597	425	14096	223613	18.46
Syncmer minimap	Sy(6)		4	3.3375	54.862	7.11	137.964	8.546	430	14092	220781	18.46
Syncmer minimap	Sy(6)		4	3.38	55.522	6.91	129.112	8.591	433	14092	218089	18.46
Syncmer minimap	Sy(6)		4	3.4225	56.233	6.93	130.352	8.233	436	14080	215383	18.46
Syncmer minimap	Sy(6)		4	3.465	56.958	7.01	132.936	8.53	441	14064	212689	18.46
Syncmer minimap	Sy(6)		4	3.5075	57.635	7.08	134.564	8.456	446	14058	210156	18.45
Syncmer minimap	Sy(6)		4	3.55	58.321	7.21	147.504	8.847	450	14039	207689	18.46
Syncmer minimap	Sy(6)		4	3.5925	59.041	6.68	133.044	8.76	453	14027	205230	18.46
Syncmer minimap	Sy(6)		4	3.635	59.754	6.78	136.368	8.704	461	14016	202868	18.46
Syncmer minimap	Sy(6)		4	3.6775	60.468	7.24	143.144	8.68	466	14015	200497	18.45
Syncmer minimap	Sy(6)		4	3.72	61.139	6.87	135.868	9.164	471	14008	198326	18.45
Syncmer minimap	Sy(6)		4	3.7625	61.821	6.8	135.936	8.853	471	13999	196125	18.45
Syncmer minimap	Sy(6)		4	3.805	62.517	7.28	156.724	8.847	476	13996	193939	18.47
Syncmer minimap	Sy(6)		4	3.8475	63.213	7.27	141.972	9.016	478	13986	191810	18.46
Syncmer minimap	Sy(6)		4	3.89	63.927	7.19	140.436	9.139	484	13975	189765	18.48
Syncmer minimap	Sy(6)		4	3.9325	64.632	6.87	141.004	8.968	488	13970	187709	18.48
Syncmer minimap	Sy(6)		4	3.975	65.301	7.19	140.344	9.302	497	13961	185738	18.46
Syncmer minimap	Sy(6)		4	4.0175	65.996	7.22	142.236	9.421	504	13955	183745	18.47
Syncmer minimap	Sy(6)		4	4.06	66.685	6.98	142.884	9.457	511	13947	181880	18.47
Syncmer minimap	Sy(6)		4	4.1025	67.361	7.07	142.904	9.299	515	13942	180054	18.48
Syncmer minimap	Sy(6)		4	4.145	68.064	7.28	144.604	9.241	518	13937	178245	18.48
Syncmer minimap	Sy(6)		4	4.1875	68.802	6.96	143.52	9.128	523	13934	176426	18.47
Syncmer minimap	Sy(6)		4	4.23	69.502	7.09	148.024	9.312	531	13931	174642	18.47
Syncmer minimap	Sy(6)		4	4.2725	70.223	7.1	145.976	9.738	535	13923	172867	18.46
Syncmer minimap	Sy(6)		4	4.315	70.906	7.21	150.144	9.715	539	13917	171205	18.46
Syncmer minimap	Sy(6)		4	4.3575	71.576	7.49	149.66	9.636	548	13912	169621	18.46
Syncmer minimap	Sy(6)		4	4.4	72.278	7.02	148.436	9.608	551	13901	167964	18.45
Syncmer minimap	Sy(6)		4	4.4425	73.027	7.19	150.868	9.462	554	13895	166329	18.46
Syncmer minimap	Sy(6)		4	4.485	73.785	7.37	160.772	9.547	557	13891	164761	18.46
Syncmer minimap	Sy(6)		4	4.5275	74.472	7.73	160.676	9.57	559	13882	163261	18.46
Syncmer minimap	Sy(6)		4	4.57	75.165	7.39	157.432	9.901	568	13871	161761	18.48
Syncmer minimap	Sy(6)		4	4.6125	75.848	7.43	158.256	9.785	574	13864	160283	18.47
Syncmer minimap	Sy(6)		4	4.655	76.527	7.49	168.092	9.375	584	13853	158845	18.47
Syncmer minimap	Sy(6)		4	4.6975	77.267	7.68	168.644	9.671	590	13846	157352	18.48
Syncmer minimap	Sy(6)		4	4.74	77.959	7.38	158.736	9.913	592	13844	155961	18.48
Syncmer minimap	Sy(6)		4	4.7825	78.654	7.39	156.464	9.94	594	13837	154570	18.47
Syncmer minimap	Sy(6)		4	4.825	79.378	7.41	158.26	9.885	597	13832	153240	18.47
Syncmer minimap	Sy(6)		4	4.8675	80.116	7.81	185.324	9.867	602	13823	151891	18.49
Syncmer minimap	Sy(6)		4	4.91	80.768	7.35	158.524	10.047	606	13814	150564	18.47
Syncmer minimap	Sy(6)		4	4.9525	81.464	7.98	191.436	9.624	614	13802	149240	18.47
Syncmer minimap	Sy(6)		4	4.995	82.156	7.8	163.664	10.369	617	13800	147953	18.47
Syncmer minimap	Sy(6)		4	5.0375	82.831	7.71	171.284	10.617	622	13794	146694	18.46
Syncmer minimap	Sy(6)		4	5.08	83.519	7.91	185.872	10.39	625	13785	145461	18.46
Syncmer minimap	Sy(6)		4	5.1225	84.248	7.61	164.788	10.585	628	13774	144213	18.46
Syncmer minimap	Sy(6)		4	5.165	84.934	7.64	171.732	9.954	630	13758	143048	18.44
Syncmer minimap	Sy(6)		4	5.2075	85.692	7.73	172.04	10.636	636	13749	141858	18.45
Syncmer minimap	Sy(6)		4	5.25	86.331	8.1	174.108	10.638	640	13741	140750	18.44
Syncmer minimap	Sy(6)		4	5.2925	87.023	7.68	170.12	10.929	647	13736	139619	18.45
Syncmer minimap	Sy(6)		4	5.335	87.67	8.05	170.896	10.737	655	13729	138531	18.45
Syncmer minimap	Sy(6)		4	5.3775	88.381	7.65	168.048	10.686	661	13723	137417	18.43
Syncmer minimap	Sy(6)		4	5.42	89.167	7.87	179.296	10.834	670	13717	136306	18.44
Syncmer minimap	Sy(6)		4	5.4625	89.924	7.73	176.936	10.66	676	13702	135245	18.44
Syncmer minimap	Sy(6)		4	5.505	90.66	7.82	178.64	10.288	680	13683	134171	18.44
Syncmer minimap	Sy(6)		4	5.5475	91.376	7.76	175.316	10.633	683	13677	133149	18.45
Syncmer minimap	Sy(6)		4	5.59	92.092	8.07	175.948	10.367	686	13665	132141	18.43
Syncmer minimap	Sy(6)		4	5.6325	92.786	7.79	179.568	10.892	695	13659	131161	18.44
Syncmer minimap	Sy(6)		4	5.675	93.471	7.78	176.756	10.791	704	13649	130171	18.45
Syncmer minimap	Sy(6)		4	5.7175	94.21	7.94	188.148	10.683	709	13642	129160	18.46
Syncmer minimap	Sy(6)		4	5.76	94.889	8	186.16	10.851	713	13635	128225	18.46
Syncmer minimap	Sy(6)		4	5.8025	95.589	7.96	184.432	10.678	720	13627	127279	18.48
Syncmer minimap	Sy(6)		4	5.845	96.253	7.95	191.008	10.814	722	13622	126359	18.48
Syncmer minimap	Sy(6)		4	5.8875	96.986	7.91	189.936	10.593	726	13615	125436	18.47
Syncmer minimap	Sy(6)		4	5.93	97.725	8.35	183.14	10.709	734	13607	124489	18.47
Syncmer minimap	Sy(6)		4	5.9725	98.381	8.05	196.244	10.886	738	13594	123608	18.47
Syncmer minimap	Sy(6)		4	6.015	99.074	7.94	184.052	10.904	743	13590	122736	18.48
Syncmer minimap	Sy(6)		4	6.0575	99.778	8.02	185.412	11.039	747	13577	121834	18.49
Syncmer minimap	Sy(6)		4	6.1	100.436	8.05	187.208	11.127	750	13566	121027	18.51
Syncmer minimap	Sy(6)		4	6.1425	101.059	8.05	194.828	11.023	751	13555	120252	18.5
Syncmer minimap	Sy(6)		4	6.185	101.758	8.09	188.252	11.374	754	13553	119415	18.52
Syncmer minimap	Sy(6)		4	6.2275	102.45	8.17	195.88	11.379	759	13551	118627	18.52
Syncmer minimap	Sy(6)		4	6.27	103.165	8.01	191.608	11.161	762	13544	117818	18.53
Syncmer minimap	Sy(6)		4	6.3125	103.88	8.14	192.78	11.215	766	13540	117063	18.51
Syncmer minimap	Sy(6)		4	6.355	104.596	9.07	240.992	11.095	773	13532	116287	18.51
Syncmer minimap	Sy(6)		4	6.3975	105.251	8.2	200.948	11.024	779	13526	115571	18.52
Syncmer minimap	Sy(6)		4	6.44	105.95	8.11	196.724	10.832	782	13516	114829	18.54
Syncmer minimap	Sy(6)		4	6.4825	106.671	8.2	195.688	11.498	786	13509	114036	18.53
Syncmer minimap	Sy(6)		4	6.525	107.457	8.36	209.832	11.458	793	13501	113255	18.51
Syncmer minimap	Sy(6)		4	6.5675	108.104	8.14	199.052	11.273	799	13492	112580	18.52
Syncmer minimap	Sy(6)		4	6.61	108.825	8.17	200.364	11.223	801	13487	111841	18.53
Syncmer minimap	Sy(6)		4	6.6525	109.565	8.15	200.832	10.947	810	13478	111113	18.53
Syncmer minimap	Sy(6)		4	6.695	110.284	8.35	205.288	11.15	813	13465	110395	18.53
Syncmer minimap	Sy(6)		4	6.7375	111.005	8.26	202.484	11.255	816	13454	109678	18.54
Syncmer minimap	Sy(6)		4	6.78	111.695	8.29	207.78	11.155	826	13448	108979	18.54
Syncmer minimap	Sy(6)		4	6.8225	112.356	8.21	203.56	11.289	832	13434	108305	18.54
Syncmer minimap	Sy(6)		4	6.865	113.04	8.33	204.78	11.711	840	13426	107607	18.53
Syncmer minimap	Sy(6)		4	6.9075	113.738	8.37	207.672	11.74	846	13417	106984	18.52
Syncmer minimap	Sy(6)		4	6.95	114.421	8.43	213.444	11.768	853	13409	106375	18.52
Syncmer minimap	Sy(6)		4	6.9925	115.109	8.41	208.016	11.624	857	13408	105740	18.52
Syncmer minimap	Sy(6)		4	7.035	115.798	8.32	207.156	11.69	865	13399	105140	18.52
Syncmer minimap	Sy(6)		4	7.0775	116.538	8.41	212.332	11.707	870	13391	104500	18.53
Syncmer minimap	Sy(6)		4	7.12	117.283	8.39	209.564	11.647	872	13385	103839	18.54
Syncmer minimap	Sy(6)		4	7.1625	117.986	8.44	211.76	11.796	873	13378	103271	18.54
Syncmer minimap	Sy(6)		4	7.205	118.667	8.54	212.956	11.726	879	13366	102636	18.53
Syncmer minimap	Sy(6)		4	7.2475	119.35	8.5	213.992	11.855	882	13358	102033	18.52
Syncmer minimap	Sy(6)		4	7.29	120.023	8.58	215.844	11.896	883	13348	101459	18.53
Syncmer minimap	Sy(6)		4	7.3325	120.728	8.94	233.844	11.935	885	13339	100862	18.53
Syncmer minimap	Sy(6)		4	7.375	121.517	8.65	222.852	11.865	894	13334	100260	18.54
Syncmer minimap	Sy(6)		4	7.4175	122.268	8.62	219.96	11.893	902	13320	99676	18.55
Syncmer minimap	Sy(6)		4	7.46	122.962	8.71	219.34	11.901	905	13318	99110	18.55
Syncmer minimap	Sy(6)		4	7.5025	123.804	8.78	227.124	12.054	910	13315	98555	18.55
Syncmer minimap	Sy(6)		4	7.545	124.509	8.64	221.088	11.746	912	13305	97954	18.55
Syncmer minimap	Sy(6)		4	7.5875	125.191	8.61	220.104	11.745	913	13299	97394	18.54
Syncmer minimap	Sy(6)		4	7.63	125.9	8.77	228.992	11.86	925	13295	96857	18.54
Syncmer minimap	Sy(6)		4	7.6725	126.548	8.71	224.68	11.935	928	13296	96321	18.53
Syncmer minimap	Sy(6)		4	7.715	127.212	8.71	228.036	12.069	935	13293	95811	18.52
Syncmer minimap	Sy(6)		4	7.7575	127.883	8.86	227.872	12.262	941	13283	95305	18.52
Syncmer minimap	Sy(6)		4	7.8	128.562	8.77	225.74	12.305	944	13278	94803	18.5
Syncmer minimap	Sy(6)		4	7.8425	129.332	8.87	231.032	12.307	949	13268	94249	18.51
Syncmer minimap	Sy(6)		4	7.885	130.011	8.89	233.496	12.097	953	13261	93738	18.51
Syncmer minimap	Sy(6)		4	7.9275	130.663	8.84	233.432	12.231	957	13253	93251	18.48
Syncmer minimap	Sy(6)		4	7.97	131.36	9	240.004	11.978	965	13245	92779	18.47
Syncmer minimap	Sy(6)		4	8.0125	132.034	8.82	230.624	12.015	969	13234	92284	18.48
Syncmer minimap	Sy(6)		4	8.055	132.795	8.89	233.032	12.203	976	13223	91774	18.46
Syncmer minimap	Sy(6)		4	8.0975	133.469	8.85	232.5	11.993	980	13212	91280	18.46
Syncmer minimap	Sy(6)		4	8.14	134.121	8.91	234.74	11.981	987	13212	90835	18.44
Syncmer minimap	Sy(6)		4	8.1825	134.811	8.84	233.536	11.927	991	13207	90373	18.44
Syncmer minimap	Sy(6)		4	8.225	135.498	9.69	272.292	11.81	993	13201	89906	18.44
Syncmer minimap	Sy(6)		4	8.2675	136.152	9.08	246.66	11.751	996	13199	89488	18.44
Syncmer minimap	Sy(6)		4	8.31	136.786	9.38	251.236	12.189	999	13195	89035	18.43
Syncmer minimap	Sy(6)		4	8.3525	137.524	9.03	238.476	12.111	1008	13180	88566	18.43
Syncmer minimap	Sy(6)		4	8.395	138.226	9.41	260.4	12.375	1011	13171	88118	18.43
Syncmer minimap	Sy(6)		4	8.4375	138.958	9.15	242.424	12.387	1014	13167	87673	18.42
Syncmer minimap	Sy(6)		4	8.48	139.704	8.96	239.064	12.302	1023	13155	87220	18.43
Syncmer minimap	Sy(6)		4	8.5225	140.323	9.37	254.804	12.324	1029	13145	86816	18.42
Syncmer minimap	Sy(6)		4	8.565	141.029	9.08	239.3	12.743	1032	13134	86387	18.43
Syncmer minimap	Sy(6)		4	8.6075	141.727	9.03	240.452	12.049	1039	13124	85968	18.44
Syncmer minimap	Sy(6)		4	8.65	142.443	9.07	243.868	12.227	1045	13116	85522	18.45
Syncmer minimap	Sy(6)		4	8.6925	143.205	9.52	264.296	11.929	1051	13110	85100	18.45
Syncmer minimap	Sy(6)		4	8.735	143.882	9.17	248.548	12.229	1061	13098	84682	18.44
Syncmer minimap	Sy(6)		4	8.7775	144.562	9.56	271.132	12.083	1065	13089	84241	18.44
Syncmer minimap	Sy(6)		4	8.82	145.215	9.1	245.276	11.906	1070	13076	83836	18.43
Syncmer minimap	Sy(6)		4	8.8625	145.935	9.23	251.58	11.888	1076	13069	83420	18.42
Syncmer minimap	Sy(6)		4	8.905	146.625	9.33	257.088	12.082	1079	13058	83038	18.43
Syncmer minimap	Sy(6)		4	8.9475	147.339	9.05	246.584	11.699	1082	13049	82644	18.43
Syncmer minimap	Sy(6)		4	8.99	148.038	9.19	252.664	11.644	1086	13040	82254	18.43
Syncmer minimap	Sy(6)		4	9.0325	148.703	9.33	259.392	12.175	1090	13032	81868	18.42
Syncmer minimap	Sy(6)		4	9.075	149.478	9.51	262.616	12.144	1098	13023	81450	18.42
Syncmer minimap	Sy(6)		4	9.1175	150.144	9.26	249.704	12.183	1106	13012	81071	18.42
Syncmer minimap	Sy(6)		4	9.16	150.86	9.35	253.768	12.418	1112	13003	80670	18.43
Syncmer minimap	Sy(6)		4	9.2025	151.543	9.45	258.392	11.895	1120	12998	80312	18.43
Syncmer minimap	Sy(6)		4	9.245	152.271	9.3	254.228	11.943	1123	12990	79945	18.44
Syncmer minimap	Sy(6)		4	9.2875	152.94	9.32	255.28	11.943	1128	12978	79574	18.45
Syncmer minimap	Sy(6)		4	9.33	153.612	9.65	267.508	11.836	1138	12972	79205	18.43
Syncmer minimap	Sy(6)		4	9.3725	154.266	9.31	255.92	12.015	1142	12965	78844	18.41
Syncmer minimap	Sy(6)		4	9.415	155.019	9.4	259.668	12.211	1144	12958	78438	18.41
Syncmer minimap	Sy(6)		4	9.4575	155.695	9.36	257.048	11.834	1150	12951	78082	18.39
Windowed syncmer minimap	Sy(6)	10	4	1	7.667	7.43	112.288	5.943	133	14600	2261803	35.92
Windowed syncmer minimap	Sy(6)	10	4	1.2	7.664	7.07	112.788	6.155	134	14599	2285609	36.12
Windowed syncmer minimap	Sy(6)	10	4	1.4	7.655	7.12	112.768	6.293	135	14597	2299889	36.2
Windowed syncmer minimap	Sy(6)	10	4	1.6	7.647	7.39	113.504	6.23	136	14591	2307774	36.24
Windowed syncmer minimap	Sy(6)	10	4	1.8	7.638	7.09	113.768	6.136	136	14592	2312647	36.25
Windowed syncmer minimap	Sy(6)	10	4	2	7.632	7.23	123.136	6.047	135	14595	2316435	36.26
Windowed syncmer minimap	Sy(6)	10	4	2.2	7.626	7.1	112.064	6.044	135	14593	2318833	36.26
Windowed syncmer minimap	Sy(6)	10	4	2.4	7.622	6.98	111.872	6.13	135	14599	2320822	36.28
Windowed syncmer minimap	Sy(6)	10	4	2.6	7.619	7.27	112.452	6.101	135	14606	2322118	36.29
Windowed syncmer minimap	Sy(6)	10	4	2.8	7.615	7.43	115.956	5.938	135	14600	2323264	36.3
Windowed syncmer minimap	Sy(6)	10	4	3	7.612	7.13	113.28	6.162	135	14601	2324217	36.31
Windowed syncmer minimap	Sy(6)	10	4	3.2	7.61	7.07	112.88	6.22	134	14602	2325040	36.32
Windowed syncmer minimap	Sy(6)	10	4	3.4	7.609	7.38	126.744	6.18	134	14600	2325165	36.32
Windowed syncmer minimap	Sy(6)	10	4	3.6	7.608	7.28	121.74	6.085	133	14600	2325346	36.32
Windowed syncmer minimap	Sy(6)	10	4	3.8	7.607	7.28	112.94	6.06	133	14598	2325710	36.32
Windowed syncmer minimap	Sy(6)	10	4	4	7.606	7.35	113.884	6.103	133	14598	2325838	36.32
Windowed syncmer minimap	Sy(6)	10	4	4.2	7.605	7.23	113.216	6.21	133	14598	2325997	36.32
Windowed syncmer minimap	Sy(6)	10	4	4.4	7.604	7.19	116.256	6.175	133	14594	2326189	36.33
Windowed syncmer minimap	Sy(6)	10	4	4.6	7.604	7.17	113.756	6.177	133	14599	2326387	36.33
Windowed syncmer minimap	Sy(6)	10	4	4.8	7.604	7.09	113.392	6.064	133	14596	2326575	36.33
Windowed syncmer minimap	Sy(6)	10	4	5	7.603	7.08	116.584	6.137	133	14593	2326508	36.33
Windowed syncmer minimap	Sy(6)	10	4	5.2	7.603	7.37	114.656	6.411	133	14591	2326577	36.33
Windowed syncmer minimap	Sy(6)	10	4	5.4	7.603	7.48	123.44	6.403	133	14589	2326556	36.34
Windowed syncmer minimap	Sy(6)	10	4	5.6	7.603	7.36	113.488	6.318	132	14591	2326676	36.33
Windowed syncmer minimap	Sy(6)	10	4	5.8	7.602	7.19	113.192	6.312	132	14598	2326662	36.33
Windowed syncmer minimap	Sy(6)	10	4	6	7.602	7.1	113.196	6.322	132	14596	2326742	36.33
Windowed syncmer minimap	Sy(6)	10	4	6.2	7.602	7.43	120.588	6.276	132	14594	2326738	36.34
Windowed syncmer minimap	Sy(6)	10	4	6.4	7.602	7.09	113.424	6.288	132	14597	2326835	36.34
Windowed syncmer minimap	Sy(6)	10	4	6.6	7.601	7.45	113.512	6.318	132	14599	2326891	36.34
Windowed syncmer minimap	Sy(6)	10	4	6.8	7.601	7.14	114.72	6.288	132	14599	2326906	36.34
Windowed syncmer minimap	Sy(6)	10	4	7	7.601	7.38	114.12	6.202	132	14599	2326885	36.34
Windowed syncmer minimap	Sy(6)	10	4	7.2	7.601	7.46	123.632	6.365	132	14598	2326936	36.34
Windowed syncmer minimap	Sy(6)	10	4	7.4	7.601	7.27	112.712	6.244	132	14593	2326962	36.34
Windowed syncmer minimap	Sy(6)	10	4	7.6	7.601	7.16	115.42	6.274	132	14593	2327010	36.34
Windowed syncmer minimap	Sy(6)	10	4	7.8	7.601	7.29	115.68	6.192	132	14593	2326938	36.34
Windowed syncmer minimap	Sy(6)	10	4	8	7.601	7.46	119.448	6.23	132	14592	2326797	36.34
Windowed syncmer minimap	Sy(6)	10	4	8.2	7.601	7.11	117.332	6.32	132	14595	2326681	36.33
Windowed syncmer minimap	Sy(6)	10	4	8.4	7.601	7.34	114.924	6.25	132	14592	2326599	36.33
Windowed syncmer minimap	Sy(6)	10	4	8.6	7.601	7.24	116.42	6.226	133	14593	2326539	36.33
Windowed syncmer minimap	Sy(6)	10	4	8.8	7.601	7.3	119.224	6.316	133	14592	2326483	36.34
Windowed syncmer minimap	Sy(6)	10	4	9	7.601	7.09	112.264	6.306	133	14593	2326416	36.33
Windowed syncmer minimap	Sy(6)	10	4	9.2	7.601	7.43	115.236	6.267	133	14595	2326400	36.33
Windowed syncmer minimap	Sy(6)	10	4	9.4	7.601	7.43	116.044	6.245	134	14596	2326279	36.33
Windowed syncmer minimap	Sy(6)	35	4	1	15.779	6.59	101.844	6.432	180	14537	840534	25.51
Windowed syncmer minimap	Sy(6)	35	4	1.2	17.986	6.86	103.964	6.415	195	14509	795101	29.92
Windowed syncmer minimap	Sy(6)	35	4	1.4	19.685	6.67	102.112	7.084	202	14482	776125	33.01
Windowed syncmer minimap	Sy(6)	35	4	1.6	20.928	6.95	101.228	7.124	217	14452	768007	35.01
Windowed syncmer minimap	Sy(6)	35	4	1.8	21.829	6.91	101.44	6.793	233	14410	764210	36.28
Windowed syncmer minimap	Sy(6)	35	4	2	22.506	6.58	101.444	6.802	244	14433	762530	37.11
Windowed syncmer minimap	Sy(6)	35	4	2.2	22.994	6.86	101.744	6.808	246	14408	761392	37.62
Windowed syncmer minimap	Sy(6)	35	4	2.4	23.363	6.79	102.336	6.775	255	14397	761107	38
Windowed syncmer minimap	Sy(6)	35	4	2.6	23.638	6.56	101.444	6.698	261	14388	760787	38.23
Windowed syncmer minimap	Sy(6)	35	4	2.8	23.844	6.53	101.672	6.861	269	14383	760606	38.41
Windowed syncmer minimap	Sy(6)	35	4	3	24.008	6.55	102.544	6.93	272	14384	760317	38.54
Windowed syncmer minimap	Sy(6)	35	4	3.2	24.137	6.58	103.824	7.032	272	14399	760222	38.61
Windowed syncmer minimap	Sy(6)	35	4	3.4	24.234	6.73	102.944	7.172	269	14384	760134	38.69
Windowed syncmer minimap	Sy(6)	35	4	3.6	24.311	6.9	111.248	7.213	275	14398	760270	38.76
Windowed syncmer minimap	Sy(6)	35	4	3.8	24.376	6.52	102.88	7.344	277	14398	760385	38.82
Windowed syncmer minimap	Sy(6)	35	4	4	24.426	6.52	102.684	7.193	275	14393	760556	38.87
Windowed syncmer minimap	Sy(6)	35	4	4.2	24.471	6.5	102.344	7.374	275	14394	760415	38.88
Windowed syncmer minimap	Sy(6)	35	4	4.4	24.504	6.65	104.02	7.484	277	14401	760279	38.87
Windowed syncmer minimap	Sy(6)	35	4	4.6	24.535	6.53	105.044	7.326	276	14406	760283	38.91
Windowed syncmer minimap	Sy(6)	35	4	4.8	24.563	6.48	103.568	7.363	278	14402	760013	38.91
Windowed syncmer minimap	Sy(6)	35	4	5	24.583	6.46	104.444	7.089	280	14405	759908	38.92
Windowed syncmer minimap	Sy(6)	35	4	5.2	24.602	6.43	102.444	7.115	280	14405	759698	38.92
Windowed syncmer minimap	Sy(6)	35	4	5.4	24.616	6.36	102.292	6.931	282	14406	759437	38.92
Windowed syncmer minimap	Sy(6)	35	4	5.6	24.626	6.66	103.976	6.864	282	14405	759486	38.93
Windowed syncmer minimap	Sy(6)	35	4	5.8	24.634	6.91	114.088	7.075	282	14407	759355	38.94
Windowed syncmer minimap	Sy(6)	35	4	6	24.643	6.55	109.132	7.21	281	14402	759256	38.93
Windowed syncmer minimap	Sy(6)	35	4	6.2	24.648	6.4	102.6	7.136	278	14406	759135	38.93
Windowed syncmer minimap	Sy(6)	35	4	6.4	24.653	6.8	106.408	7.476	279	14400	759083	38.91
Windowed syncmer minimap	Sy(6)	35	4	6.6	24.659	6.46	103.58	7.355	278	14397	758930	38.9
Windowed syncmer minimap	Sy(6)	35	4	6.8	24.665	6.81	105.284	7.363	278	14393	758856	38.9
Windowed syncmer minimap	Sy(6)	35	4	7	24.667	6.83	103.272	7.492	279	14400	758652	38.89
Windowed syncmer minimap	Sy(6)	35	4	7.2	24.672	6.77	103	7.369	277	14398	758511	38.88
Windowed syncmer minimap	Sy(6)	35	4	7.4	24.671	6.76	103.052	7.105	276	14398	758499	38.87
Windowed syncmer minimap	Sy(6)	35	4	7.6	24.676	6.51	102.68	7.522	276	14396	758399	38.88
Windowed syncmer minimap	Sy(6)	35	4	7.8	24.678	6.54	103.152	7.365	278	14397	758174	38.86
Windowed syncmer minimap	Sy(6)	35	4	8	24.678	6.64	108.368	7.372	279	14399	758010	38.85
Windowed syncmer minimap	Sy(6)	35	4	8.2	24.681	6.74	103.612	7.031	277	14397	757897	38.85
Windowed syncmer minimap	Sy(6)	35	4	8.4	24.681	6.77	104.188	7.114	277	14397	757856	38.85
Windowed syncmer minimap	Sy(6)	35	4	8.6	24.683	6.47	103.692	6.99	277	14393	757772	38.84
Windowed syncmer minimap	Sy(6)	35	4	8.8	24.684	6.73	103.552	7.024	275	14394	757655	38.83
Windowed syncmer minimap	Sy(6)	35	4	9	24.683	6.77	104.476	6.652	275	14400	757624	38.83
Windowed syncmer minimap	Sy(6)	35	4	9.2	24.684	6.46	102.452	6.659	273	14405	757580	38.83
Windowed syncmer minimap	Sy(6)	35	4	9.4	24.685	6.44	102.2	6.74	273	14406	757473	38.83
Windowed syncmer minimap	Sy(6)	60	4	1	16.368	6.89	103.628	6.328	182	14537	743864	19.01
Windowed syncmer minimap	Sy(6)	60	4	1.2	19.495	6.87	102.656	6.465	197	14502	636963	20.74
Windowed syncmer minimap	Sy(6)	60	4	1.4	22.461	6.8	105.644	7.241	207	14450	572298	23.39
Windowed syncmer minimap	Sy(6)	60	4	1.6	25.143	7.08	106.804	7.381	230	14407	533061	26.31
Windowed syncmer minimap	Sy(6)	60	4	1.8	27.51	7.09	107.02	7.43	255	14397	508997	29.01
Windowed syncmer minimap	Sy(6)	60	4	2	29.586	6.82	107.296	7.438	274	14368	493954	31.24
Windowed syncmer minimap	Sy(6)	60	4	2.2	31.344	7.02	108.684	7.546	289	14345	483984	32.93
Windowed syncmer minimap	Sy(6)	60	4	2.4	32.849	7.01	126.688	7.761	310	14300	477402	34.34
Windowed syncmer minimap	Sy(6)	60	4	2.6	34.125	6.97	112.992	8.392	326	14273	472845	35.42
Windowed syncmer minimap	Sy(6)	60	4	2.8	35.189	6.83	114.512	8.266	338	14255	469668	36.3
Windowed syncmer minimap	Sy(6)	60	4	3	36.086	7.14	115.656	7.817	345	14237	467263	36.92
Windowed syncmer minimap	Sy(6)	60	4	3.2	36.854	6.77	114.324	7.505	358	14229	465902	37.45
Windowed syncmer minimap	Sy(6)	60	4	3.4	37.485	6.77	115.092	7.377	367	14216	464728	37.89
Windowed syncmer minimap	Sy(6)	60	4	3.6	38.014	6.75	115.284	7.345	372	14204	464110	38.22
Windowed syncmer minimap	Sy(6)	60	4	3.8	38.471	6.78	116.62	7.493	378	14182	463270	38.49
Windowed syncmer minimap	Sy(6)	60	4	4	38.863	6.81	118.896	7.542	384	14179	462660	38.73
Windowed syncmer minimap	Sy(6)	60	4	4.2	39.202	6.96	116.86	7.991	390	14176	462338	38.91
Windowed syncmer minimap	Sy(6)	60	4	4.4	39.488	6.79	119.88	7.892	400	14152	461781	39.03
Windowed syncmer minimap	Sy(6)	60	4	4.6	39.746	6.83	119.48	8.058	402	14156	461389	39.17
Windowed syncmer minimap	Sy(6)	60	4	4.8	39.964	6.76	117.928	8.128	409	14159	460931	39.28
Windowed syncmer minimap	Sy(6)	60	4	5	40.15	7	119.744	8.056	409	14144	460647	39.35
Windowed syncmer minimap	Sy(6)	60	4	5.2	40.32	6.72	119.492	8.001	409	14137	460424	39.43
Windowed syncmer minimap	Sy(6)	60	4	5.4	40.457	6.77	119.208	8.29	418	14132	460242	39.49
Windowed syncmer minimap	Sy(6)	60	4	5.6	40.584	6.93	119.876	7.993	421	14134	460168	39.55
Windowed syncmer minimap	Sy(6)	60	4	5.8	40.686	6.8	119.404	8.185	422	14127	459894	39.59
Windowed syncmer minimap	Sy(6)	60	4	6	40.785	7.25	125.036	8.225	423	14114	459727	39.63
Windowed syncmer minimap	Sy(6)	60	4	6.2	40.866	6.84	121.068	8.329	422	14116	459467	39.64
Windowed syncmer minimap	Sy(6)	60	4	6.4	40.946	7.06	121.836	8.38	424	14128	459416	39.66
Windowed syncmer minimap	Sy(6)	60	4	6.6	41.013	7.2	121.884	8.638	425	14116	459394	39.68
Windowed syncmer minimap	Sy(6)	60	4	6.8	41.067	6.81	120.224	8.448	428	14118	459307	39.69
Windowed syncmer minimap	Sy(6)	60	4	7	41.11	7.34	138.128	8.43	425	14119	459164	39.69
Windowed syncmer minimap	Sy(6)	60	4	7.2	41.16	6.97	121.488	8.228	424	14124	459032	39.7
Windowed syncmer minimap	Sy(6)	60	4	7.4	41.2	6.83	121.088	8.185	424	14121	458933	39.69
Windowed syncmer minimap	Sy(6)	60	4	7.6	41.24	7.03	120.712	8.363	424	14116	458939	39.72
Windowed syncmer minimap	Sy(6)	60	4	7.8	41.272	7.1	121.48	8.411	429	14118	458853	39.73
Windowed syncmer minimap	Sy(6)	60	4	8	41.303	6.87	122.084	8.518	430	14117	458728	39.74
Windowed syncmer minimap	Sy(6)	60	4	8.2	41.332	6.84	120.848	8.773	434	14115	458677	39.74
Windowed syncmer minimap	Sy(6)	60	4	8.4	41.356	6.77	120.508	8.467	437	14118	458661	39.74
Windowed syncmer minimap	Sy(6)	60	4	8.6	41.38	6.78	120.16	8.311	439	14117	458594	39.75
Windowed syncmer minimap	Sy(6)	60	4	8.8	41.401	6.8	120.056	8.1	439	14115	458489	39.76
Windowed syncmer minimap	Sy(6)	60	4	9	41.416	6.73	119.804	7.796	442	14117	458439	39.75
Windowed syncmer minimap	Sy(6)	60	4	9.2	41.437	7.06	119.908	8.12	436	14117	458329	39.75
Windowed syncmer minimap	Sy(6)	60	4	9.4	41.454	7.39	143.56	7.976	439	14114	458131	39.74
Windowed syncmer minimap	Sy(6)	85	4	1	16.4	6.88	114.98	6.371	182	14539	737676	18.41
Windowed syncmer minimap	Sy(6)	85	4	1.2	19.648	6.6	101.816	6.497	198	14503	617266	18.67
Windowed syncmer minimap	Sy(6)	85	4	1.4	22.893	6.82	103.376	7.16	207	14456	534477	19.44
Windowed syncmer minimap	Sy(6)	85	4	1.6	26.032	7.04	104.88	7.467	230	14408	477088	20.75
Windowed syncmer minimap	Sy(6)	85	4	1.8	29.029	7.11	106.956	7.508	259	14389	437057	22.57
Windowed syncmer minimap	Sy(6)	85	4	2	31.888	6.78	109.36	7.497	280	14358	409215	24.62
Windowed syncmer minimap	Sy(6)	85	4	2.2	34.524	6.91	111.588	7.597	295	14313	389466	26.6
Windowed syncmer minimap	Sy(6)	85	4	2.4	36.952	6.86	121.948	7.695	322	14265	375472	28.5
Windowed syncmer minimap	Sy(6)	85	4	2.6	39.193	7.01	125.352	8.109	341	14231	365181	30.19
Windowed syncmer minimap	Sy(6)	85	4	2.8	41.196	6.84	117.384	8.04	357	14203	357428	31.64
Windowed syncmer minimap	Sy(6)	85	4	3	42.992	6.88	119.816	8.164	368	14178	351877	32.93
Windowed syncmer minimap	Sy(6)	85	4	3.2	44.638	7.09	131.492	8.033	392	14153	347704	33.96
Windowed syncmer minimap	Sy(6)	85	4	3.4	46.063	6.93	123.272	8.273	408	14131	344490	34.86
Windowed syncmer minimap	Sy(6)	85	4	3.6	47.351	7.24	124.304	8.193	422	14093	342163	35.65
Windowed syncmer minimap	Sy(6)	85	4	3.8	48.476	7.32	128.816	8.343	432	14067	340198	36.27
Windowed syncmer minimap	Sy(6)	85	4	4	49.474	7.1	127.904	8.52	443	14048	338614	36.8
Windowed syncmer minimap	Sy(6)	85	4	4.2	50.38	7.24	135.316	8.679	452	14036	337392	37.25
Windowed syncmer minimap	Sy(6)	85	4	4.4	51.163	7.52	146.276	8.768	464	14010	336286	37.61
Windowed syncmer minimap	Sy(6)	85	4	4.6	51.888	7.14	135.412	8.731	473	13996	335430	37.98
Windowed syncmer minimap	Sy(6)	85	4	4.8	52.512	7.08	132.936	8.561	483	13983	334592	38.3
Windowed syncmer minimap	Sy(6)	85	4	5	53.074	7.05	132.452	8.378	486	13984	333911	38.55
Windowed syncmer minimap	Sy(6)	85	4	5.2	53.597	7.56	150.988	8.609	489	13973	333326	38.79
Windowed syncmer minimap	Sy(6)	85	4	5.4	54.032	7.63	156.296	8.881	502	13964	332884	38.98
Windowed syncmer minimap	Sy(6)	85	4	5.6	54.441	7.1	135.168	9.057	511	13940	332691	39.16
Windowed syncmer minimap	Sy(6)	85	4	5.8	54.795	7.15	137.532	9.209	517	13921	332245	39.29
Windowed syncmer minimap	Sy(6)	85	4	6	55.118	7.62	138.94	9.391	524	13902	331859	39.4
Windowed syncmer minimap	Sy(6)	85	4	6.2	55.399	7.11	137.064	9.368	528	13895	331611	39.53
Windowed syncmer minimap	Sy(6)	85	4	6.4	55.676	7.19	139.988	8.871	535	13896	331368	39.6
Windowed syncmer minimap	Sy(6)	85	4	6.6	55.914	7.7	159.212	9.2	539	13895	331183	39.68
Windowed syncmer minimap	Sy(6)	85	4	6.8	56.126	7.12	137.744	9.204	536	13875	331048	39.76
Windowed syncmer minimap	Sy(6)	85	4	7	56.303	7.32	140.004	9.357	542	13872	330913	39.82
Windowed syncmer minimap	Sy(6)	85	4	7.2	56.481	7.16	139.8	9.55	543	13876	330775	39.85
Windowed syncmer minimap	Sy(6)	85	4	7.4	56.644	7.64	142.848	9.276	549	13870	330604	39.89
Windowed syncmer minimap	Sy(6)	85	4	7.6	56.782	7.21	139.72	9.256	550	13870	330572	39.91
Windowed syncmer minimap	Sy(6)	85	4	7.8	56.91	7.25	144.14	9.368	557	13878	330400	39.91
Windowed syncmer minimap	Sy(6)	85	4	8	57.032	7.36	141.412	9.59	563	13858	330206	39.94
Windowed syncmer minimap	Sy(6)	85	4	8.2	57.143	7.39	141.972	9.939	569	13859	330097	39.96
Windowed syncmer minimap	Sy(6)	85	4	8.4	57.239	7.46	140.76	9.954	574	13855	329987	39.99
Windowed syncmer minimap	Sy(6)	85	4	8.6	57.323	7.32	145.932	9.905	578	13853	329951	40
Windowed syncmer minimap	Sy(6)	85	4	8.8	57.408	7.68	148.412	9.878	582	13845	329855	40.02
Windowed syncmer minimap	Sy(6)	85	4	9	57.49	7.28	141.712	9.86	585	13847	329768	40.04
Windowed syncmer minimap	Sy(6)	85	4	9.2	57.572	7.46	144.772	9.865	588	13847	329633	40.06
Windowed syncmer minimap	Sy(6)	85	4	9.4	57.633	7.28	141.772	9.894	586	13842	329443	40.05
Windowed syncmer minimap	Sy(6)	110	4	1	16.402	6.77	102.148	6.446	182	14539	737259	18.36
Windowed syncmer minimap	Sy(6)	110	4	1.2	19.664	6.91	102.564	6.474	198	14503	615049	18.41
Windowed syncmer minimap	Sy(6)	110	4	1.4	22.959	7.08	103.456	7.132	207	14457	527950	18.57
Windowed syncmer minimap	Sy(6)	110	4	1.6	26.211	6.81	104.952	7.282	230	14407	464253	18.98
Windowed syncmer minimap	Sy(6)	110	4	1.8	29.406	6.84	106.74	7.406	259	14388	416636	19.71
Windowed syncmer minimap	Sy(6)	110	4	2	32.561	6.86	110.42	7.398	280	14356	381157	20.79
Windowed syncmer minimap	Sy(6)	110	4	2.2	35.589	6.83	112.08	7.483	297	14317	354383	22.07
Windowed syncmer minimap	Sy(6)	110	4	2.4	38.498	7.08	122.952	7.703	327	14271	334117	23.56
Windowed syncmer minimap	Sy(6)	110	4	2.6	41.297	7.24	119.328	8.14	347	14225	318759	25.16
Windowed syncmer minimap	Sy(6)	110	4	2.8	43.91	7.47	131.448	8.074	364	14200	306907	26.75
Windowed syncmer minimap	Sy(6)	110	4	3	46.366	6.99	123.628	8.14	379	14164	297761	28.26
Windowed syncmer minimap	Sy(6)	110	4	3.2	48.716	7.23	127.256	8.251	407	14128	290713	29.66
Windowed syncmer minimap	Sy(6)	110	4	3.4	50.833	6.97	126.936	8.349	427	14107	285129	30.89
Windowed syncmer minimap	Sy(6)	110	4	3.6	52.84	7.25	135.512	8.507	446	14048	280653	32
Windowed syncmer minimap	Sy(6)	110	4	3.8	54.656	7.49	133.54	8.874	461	14020	276992	32.96
Windowed syncmer minimap	Sy(6)	110	4	4	56.321	7.51	140.692	9.121	476	14000	274036	33.78
Windowed syncmer minimap	Sy(6)	110	4	4.2	57.862	7.54	139.24	9.094	493	13982	271776	34.55
Windowed syncmer minimap	Sy(6)	110	4	4.4	59.255	7.22	138.404	9.191	515	13961	269755	35.18
Windowed syncmer minimap	Sy(6)	110	4	4.6	60.579	7.52	156.564	9.177	526	13932	268085	35.76
Windowed syncmer minimap	Sy(6)	110	4	4.8	61.749	7.43	143.88	9.651	543	13902	266672	36.27
Windowed syncmer minimap	Sy(6)	110	4	5	62.808	7.65	160.12	9.554	554	13881	265429	36.7
Windowed syncmer minimap	Sy(6)	110	4	5.2	63.807	7.56	149.216	9.867	559	13840	264280	37.06
Windowed syncmer minimap	Sy(6)	110	4	5.4	64.68	7.63	154.368	10.23	576	13832	263412	37.41
Windowed syncmer minimap	Sy(6)	110	4	5.6	65.529	7.52	151.772	9.818	586	13808	262822	37.7
Windowed syncmer minimap	Sy(6)	110	4	5.8	66.283	7.49	151.428	10.011	604	13792	262015	37.98
Windowed syncmer minimap	Sy(6)	110	4	6	66.962	8.06	176.556	10.03	611	13774	261369	38.22
Windowed syncmer minimap	Sy(6)	110	4	6.2	67.555	7.92	169.732	10.031	611	13756	260915	38.47
Windowed syncmer minimap	Sy(6)	110	4	6.4	68.152	7.6	153.268	10.368	624	13737	260518	38.66
Windowed syncmer minimap	Sy(6)	110	4	6.6	68.699	7.89	154.52	10.478	633	13737	260038	38.82
Windowed syncmer minimap	Sy(6)	110	4	6.8	69.179	7.67	157.7	10.594	643	13725	259760	38.97
Windowed syncmer minimap	Sy(6)	110	4	7	69.598	8.37	191.336	10.53	656	13713	259447	39.09
Windowed syncmer minimap	Sy(6)	110	4	7.2	70.01	7.76	158.376	11.04	658	13705	259297	39.24
Windowed syncmer minimap	Sy(6)	110	4	7.4	70.38	8.34	195.604	10.707	670	13699	259054	39.34
Windowed syncmer minimap	Sy(6)	110	4	7.6	70.728	7.81	163.292	10.408	675	13693	258859	39.42
Windowed syncmer minimap	Sy(6)	110	4	7.8	71.033	7.61	159.148	10.192	684	13678	258597	39.47
Windowed syncmer minimap	Sy(6)	110	4	8	71.32	8	170.872	10.486	693	13665	258362	39.54
Windowed syncmer minimap	Sy(6)	110	4	8.2	71.576	8	160.644	10.483	699	13659	258310	39.62
Windowed syncmer minimap	Sy(6)	110	4	8.4	71.814	7.82	162.588	10.574	702	13643	258223	39.69
Windowed syncmer minimap	Sy(6)	110	4	8.6	72.046	7.83	167.688	10.748	710	13639	258144	39.76
Windowed syncmer minimap	Sy(6)	110	4	8.8	72.256	8.12	174.528	10.812	723	13629	257936	39.8
Windowed syncmer minimap	Sy(6)	110	4	9	72.454	8.17	161.812	10.888	724	13627	257785	39.83
Windowed syncmer minimap	Sy(6)	110	4	9.2	72.653	7.8	166.34	10.767	731	13634	257614	39.88
Windowed syncmer minimap	Sy(6)	110	4	9.4	72.824	7.97	172.032	10.618	733	13626	257407	39.91
Windowed syncmer minimap	Sy(6)	135	4	1	16.402	6.96	103.76	6.404	182	14539	737231	18.36
Windowed syncmer minimap	Sy(6)	135	4	1.2	19.666	6.8	105.032	6.533	198	14503	614813	18.38
Windowed syncmer minimap	Sy(6)	135	4	1.4	22.97	7.14	103.884	7.131	207	14457	526890	18.42
Windowed syncmer minimap	Sy(6)	135	4	1.6	26.247	6.96	107.384	7.306	230	14408	461391	18.52
Windowed syncmer minimap	Sy(6)	135	4	1.8	29.5	6.93	107.184	7.42	259	14387	411025	18.76
Windowed syncmer minimap	Sy(6)	135	4	2	32.755	7.02	111.052	7.427	280	14357	372149	19.22
Windowed syncmer minimap	Sy(6)	135	4	2.2	35.933	6.9	111.68	7.487	298	14312	341650	19.84
Windowed syncmer minimap	Sy(6)	135	4	2.4	39.058	6.88	114.884	7.773	327	14264	317477	20.69
Windowed syncmer minimap	Sy(6)	135	4	2.6	42.136	7.21	125.98	8.246	348	14222	298387	21.79
Windowed syncmer minimap	Sy(6)	135	4	2.8	45.082	7.22	121.376	8.057	365	14192	283155	23.02
Windowed syncmer minimap	Sy(6)	135	4	3	47.927	6.96	123.748	8.267	381	14154	270958	24.3
Windowed syncmer minimap	Sy(6)	135	4	3.2	50.739	7.25	126.432	8.162	409	14114	261041	25.58
Windowed syncmer minimap	Sy(6)	135	4	3.4	53.336	7.09	129.648	8.514	429	14090	253150	26.81
Windowed syncmer minimap	Sy(6)	135	4	3.6	55.857	7.33	132.256	8.752	451	14034	246720	28.05
Windowed syncmer minimap	Sy(6)	135	4	3.8	58.199	7.59	155.428	8.828	468	14002	241490	29.16
Windowed syncmer minimap	Sy(6)	135	4	4	60.402	7.4	138.32	9.433	488	13974	237239	30.22
Windowed syncmer minimap	Sy(6)	135	4	4.2	62.508	7.23	141.788	9.153	507	13958	233671	31.19
Windowed syncmer minimap	Sy(6)	135	4	4.4	64.446	7.4	145.076	9.413	536	13928	230650	32.02
Windowed syncmer minimap	Sy(6)	135	4	4.6	66.328	7.61	151.824	9.799	547	13907	228294	32.87
Windowed syncmer minimap	Sy(6)	135	4	4.8	68.034	7.52	151.704	9.859	569	13876	226185	33.61
Windowed syncmer minimap	Sy(6)	135	4	5	69.618	7.78	157.416	9.663	585	13843	224296	34.25
Windowed syncmer minimap	Sy(6)	135	4	5.2	71.138	7.48	152.984	9.634	596	13814	222649	34.81
Windowed syncmer minimap	Sy(6)	135	4	5.4	72.5	7.66	156.208	9.934	616	13788	221294	35.36
Windowed syncmer minimap	Sy(6)	135	4	5.6	73.85	7.81	162.676	10.166	634	13744	220255	35.84
Windowed syncmer minimap	Sy(6)	135	4	5.8	75.064	7.76	160.776	10.287	656	13721	219133	36.28
Windowed syncmer minimap	Sy(6)	135	4	6	76.162	7.76	161.408	10.252	664	13696	218206	36.67
Windowed syncmer minimap	Sy(6)	135	4	6.2	77.156	7.9	165.708	10.142	668	13668	217409	37.05
Windowed syncmer minimap	Sy(6)	135	4	6.4	78.148	8.15	181.688	10.841	682	13652	216773	37.35
Windowed syncmer minimap	Sy(6)	135	4	6.6	79.057	7.91	168.328	10.772	696	13627	216106	37.59
Windowed syncmer minimap	Sy(6)	135	4	6.8	79.897	8.36	175.872	10.903	711	13612	215679	37.87
Windowed syncmer minimap	Sy(6)	135	4	7	80.646	8.07	173.136	10.882	727	13600	215183	38.07
Windowed syncmer minimap	Sy(6)	135	4	7.2	81.364	8.43	177.132	10.758	730	13575	214848	38.3
Windowed syncmer minimap	Sy(6)	135	4	7.4	82.032	8.45	175.38	10.77	746	13557	214486	38.48
Windowed syncmer minimap	Sy(6)	135	4	7.6	82.641	8.26	186.4	10.913	750	13550	214245	38.62
Windowed syncmer minimap	Sy(6)	135	4	7.8	83.2	8.1	177.108	10.687	762	13546	213959	38.77
Windowed syncmer minimap	Sy(6)	135	4	8	83.73	8.19	177.748	11.449	774	13541	213647	38.89
Windowed syncmer minimap	Sy(6)	135	4	8.2	84.229	8.25	186.452	10.852	786	13531	213461	39.04
Windowed syncmer minimap	Sy(6)	135	4	8.4	84.677	8.27	185.124	11.225	790	13504	213204	39.15
Windowed syncmer minimap	Sy(6)	135	4	8.6	85.119	8.19	178.584	11.178	802	13489	213021	39.26
Windowed syncmer minimap	Sy(6)	135	4	8.8	85.518	8.6	183.096	11.217	815	13475	212800	39.37
Windowed syncmer minimap	Sy(6)	135	4	9	85.903	8.25	189.448	11.516	821	13466	212600	39.44
Windowed syncmer minimap	Sy(6)	135	4	9.2	86.27	8.95	225.58	11.358	825	13457	212440	39.57
Windowed syncmer minimap	Sy(6)	135	4	9.4	86.619	8.36	193.6	11.669	828	13451	212169	39.65
Windowed syncmer minimap	Sy(6)	160	4	1	16.402	7.23	103.776	6.471	182	14539	737229	18.36
Windowed syncmer minimap	Sy(6)	160	4	1.2	19.666	6.84	102.732	6.598	198	14503	614791	18.37
Windowed syncmer minimap	Sy(6)	160	4	1.4	22.971	6.92	103.576	7.239	207	14457	526722	18.4
Windowed syncmer minimap	Sy(6)	160	4	1.6	26.255	7.03	105.068	7.42	230	14408	460797	18.43
Windowed syncmer minimap	Sy(6)	160	4	1.8	29.523	6.93	107.492	7.492	259	14387	409591	18.5
Windowed syncmer minimap	Sy(6)	160	4	2	32.811	7	110.876	7.517	280	14356	369370	18.68
Windowed syncmer minimap	Sy(6)	160	4	2.2	36.045	7.13	112.524	7.449	298	14313	337199	18.92
Windowed syncmer minimap	Sy(6)	160	4	2.4	39.258	7.03	123.472	7.732	327	14265	311028	19.35
Windowed syncmer minimap	Sy(6)	160	4	2.6	42.467	7.02	118.604	7.866	348	14223	289592	19.94
Windowed syncmer minimap	Sy(6)	160	4	2.8	45.581	7.08	123.212	8.112	365	14196	272117	20.73
Windowed syncmer minimap	Sy(6)	160	4	3	48.643	7.17	126.076	8.248	382	14156	257701	21.64
Windowed syncmer minimap	Sy(6)	160	4	3.2	51.712	7.12	126.376	8.339	412	14114	245752	22.62
Windowed syncmer minimap	Sy(6)	160	4	3.4	54.598	7.08	130.24	8.593	432	14088	236040	23.66
Windowed syncmer minimap	Sy(6)	160	4	3.6	57.45	7.33	137.584	8.824	454	14028	227917	24.77
Windowed syncmer minimap	Sy(6)	160	4	3.8	60.147	7.34	139.124	9.066	474	13999	221244	25.84
Windowed syncmer minimap	Sy(6)	160	4	4	62.736	7.6	142.576	9.347	496	13970	215713	26.93
Windowed syncmer minimap	Sy(6)	160	4	4.2	65.253	7.57	146.164	9.372	516	13946	210977	27.93
Windowed syncmer minimap	Sy(6)	160	4	4.4	67.622	7.43	146.856	9.215	545	13906	206911	28.85
Windowed syncmer minimap	Sy(6)	160	4	4.6	69.953	7.87	150.18	9.61	558	13879	203750	29.88
Windowed syncmer minimap	Sy(6)	160	4	4.8	72.112	7.55	152.364	9.988	581	13853	200831	30.77
Windowed syncmer minimap	Sy(6)	160	4	5	74.148	8.41	172.644	10.356	599	13825	198260	31.55
Windowed syncmer minimap	Sy(6)	160	4	5.2	76.125	8.36	165.816	10.363	613	13792	196017	32.26
Windowed syncmer minimap	Sy(6)	160	4	5.4	77.927	7.93	163.348	10.456	636	13753	194110	32.9
Windowed syncmer minimap	Sy(6)	160	4	5.6	79.759	7.9	165.456	10.536	658	13711	192578	33.54
Windowed syncmer minimap	Sy(6)	160	4	5.8	81.411	8.38	168.616	10.757	683	13679	191036	34.13
Windowed syncmer minimap	Sy(6)	160	4	6	82.947	8.25	183.132	10.615	696	13650	189678	34.61
Windowed syncmer minimap	Sy(6)	160	4	6.2	84.344	8.05	174.008	11.017	706	13621	188526	35.11
Windowed syncmer minimap	Sy(6)	160	4	6.4	85.748	8.44	174.636	10.829	725	13605	187692	35.55
Windowed syncmer minimap	Sy(6)	160	4	6.6	87.045	8.75	186.976	11.151	736	13585	186852	35.95
Windowed syncmer minimap	Sy(6)	160	4	6.8	88.264	8.24	179.78	11.134	758	13548	186186	36.3
Windowed syncmer minimap	Sy(6)	160	4	7	89.361	8.32	180.392	11.35	780	13531	185539	36.62
Windowed syncmer minimap	Sy(6)	160	4	7.2	90.426	8.25	182.332	11.368	787	13510	185025	36.94
Windowed syncmer minimap	Sy(6)	160	4	7.4	91.439	9.46	250.716	10.927	803	13499	184546	37.2
Windowed syncmer minimap	Sy(6)	160	4	7.6	92.396	8.66	211.18	11.035	811	13483	184156	37.46
Windowed syncmer minimap	Sy(6)	160	4	7.8	93.252	8.25	188.408	11.006	828	13469	183761	37.67
Windowed syncmer minimap	Sy(6)	160	4	8	94.073	8.94	218.336	11.446	847	13460	183328	37.85
Windowed syncmer minimap	Sy(6)	160	4	8.2	94.856	8.81	215.084	11.497	858	13444	182945	38.02
Windowed syncmer minimap	Sy(6)	160	4	8.4	95.589	8.55	199.172	11.39	863	13418	182533	38.19
Windowed syncmer minimap	Sy(6)	160	4	8.6	96.282	8.42	193.216	11.712	876	13390	182333	38.38
Windowed syncmer minimap	Sy(6)	160	4	8.8	96.939	8.47	196.416	11.746	892	13370	182003	38.55
Windowed syncmer minimap	Sy(6)	160	4	9	97.556	8.69	209.444	11.626	899	13344	181749	38.7
Windowed syncmer minimap	Sy(6)	160	4	9.2	98.15	9.18	233.796	11.648	905	13333	181474	38.85
Windowed syncmer minimap	Sy(6)	160	4	9.4	98.72	8.55	198.864	11.231	916	13320	181130	38.98
Windowed syncmer minimap	Sy(6)	185	4	1	16.402	7.25	102.976	6.409	182	14539	737227	18.36
Windowed syncmer minimap	Sy(6)	185	4	1.2	19.666	7.11	103.616	6.522	198	14503	614786	18.37
Windowed syncmer minimap	Sy(6)	185	4	1.4	22.972	6.97	103.716	7.135	207	14457	526696	18.39
Windowed syncmer minimap	Sy(6)	185	4	1.6	26.256	6.99	105.024	7.317	230	14408	460680	18.41
Windowed syncmer minimap	Sy(6)	185	4	1.8	29.529	6.94	108.136	7.435	259	14387	409246	18.44
Windowed syncmer minimap	Sy(6)	185	4	2	32.827	7.02	111.116	7.515	280	14356	368570	18.52
Windowed syncmer minimap	Sy(6)	185	4	2.2	36.081	6.9	112.664	7.576	298	14313	335674	18.59
Windowed syncmer minimap	Sy(6)	185	4	2.4	39.332	7	118.572	7.478	327	14263	308468	18.75
Windowed syncmer minimap	Sy(6)	185	4	2.6	42.598	7.37	119.184	8.136	348	14223	285874	19.05
Windowed syncmer minimap	Sy(6)	185	4	2.8	45.793	6.97	121.06	7.835	365	14192	267074	19.5
Windowed syncmer minimap	Sy(6)	185	4	3	48.964	7.03	124.36	8.198	382	14154	251293	20.07
Windowed syncmer minimap	Sy(6)	185	4	3.2	52.171	7.08	128.984	8.178	414	14114	237936	20.71
Windowed syncmer minimap	Sy(6)	185	4	3.4	55.222	7.12	133.14	8.471	434	14088	226899	21.48
Windowed syncmer minimap	Sy(6)	185	4	3.6	58.273	7.19	137.64	8.659	455	14024	217497	22.36
Windowed syncmer minimap	Sy(6)	185	4	3.8	61.201	7.51	147.884	9.219	475	13994	209527	23.23
Windowed syncmer minimap	Sy(6)	185	4	4	64.046	7.44	141.588	9.31	497	13962	202821	24.16
Windowed syncmer minimap	Sy(6)	185	4	4.2	66.855	7.75	146.604	9.412	519	13940	197012	25.07
Windowed syncmer minimap	Sy(6)	185	4	4.4	69.533	7.51	151.78	9.611	547	13904	192040	25.99
Windowed syncmer minimap	Sy(6)	185	4	4.6	72.206	7.47	151.328	9.655	564	13870	187948	27.01
Windowed syncmer minimap	Sy(6)	185	4	4.8	74.705	8.01	161.236	9.82	585	13838	184305	27.93
Windowed syncmer minimap	Sy(6)	185	4	5	77.098	8.17	175.272	10.132	607	13810	181097	28.79
Windowed syncmer minimap	Sy(6)	185	4	5.2	79.452	7.84	162.116	10.108	621	13768	178277	29.59
Windowed syncmer minimap	Sy(6)	185	4	5.4	81.628	8.28	186.3	10.346	646	13736	175873	30.34
Windowed syncmer minimap	Sy(6)	185	4	5.6	83.872	8.1	173.764	10.289	668	13691	173812	31.07
Windowed syncmer minimap	Sy(6)	185	4	5.8	85.902	8.1	171.616	10.991	695	13659	171911	31.77
Windowed syncmer minimap	Sy(6)	185	4	6	87.823	8.61	200.076	11.024	713	13628	170227	32.37
[truncated: 1,444 more rows]

## Sheet: Table G - uniquely mapped reads
SD Table G - Reads mapped uniquely by minimap or syncmer minimap
ERR3279003 real ONT reads vs GRCh38
Scheme	real compression	# uniquely mapped	avg Q value	Q deciles
M(10)	5.584	6	7.17	0.5 1.0 2.0 3.0 3.5 4.0 4.5 5.0 17.5 30.0
Sy(3,9),5,1	5.796	36	9.08	0.0 0.0 0.0 1.0 1.0 1.0 3.0 12.0 44.5 60.0
M(50)	25.733	56	7.32	0.0 0.0 1.0 1.0 1.0 1.0 5.0 14.0 22.0 60.0
Sy(6),4,2.06	25.773	126	19.58	1.0 1.0 1.0 3.0 11.0 18.0 28.0 38.0 60.0 60.0
M(100)	51.122	76	14.74	0.0 1.0 1.0 1.0 1.0 4.0 20.0 36.0 55.5 60.0
Sy(6),4,4.045	51.152	213	28.55	1.0 1.0 4.0 8.0 21.0 39.2 60.0 60.0 60.0 60.
Real PacBio reads pooled bacterial vs BAC
Scheme	real compression	# uniquely mapped	avg Q value	Q deciles
M(10)	7.398	10	7.8	0.0 0.8 1.0 1.0 1.0 1.4 2.6 4.8 13.2 60.0
Sy(3,9),5, 1.0	7.476	12	11.17	1.2 3.2 4.0 4.4 5.0 10.4 16.1 23.4 26.8 29.0
M(50)	34.18	39	31.41	5.0 9.0 16.6 22.2 27.0 38.4 46.4 60.0 60.0 60.0
Sy(6),4,2.083	34.185	94	38.72	10.0 15.6 23.9 31.2 42.5 53.8 60.0 60.0 60.0 60.0
M(100)	68.018	92	32.16	6.1 14.6 20.0 23.4 31.0 37.0 44.7 50.8 60.0 60.0
Sy(6),5,4.1422	68.023	263	40.79	11.0 20.0 26.0 36.0 48.0 60.0 60.0 60.0 60.0 60.0

## Sheet: Table H - non-canonical l2_mut 
SD Table H - l_{2,mut} values for schemes with non-canonical syncmers computed using simulation
S No.	Canonical	#params	Name	k	s	w	ds-factor	c	l^2 penalty	l penalty	Positions	d_min	q90	Exact	q100	Exact	#Syncmer	#minimizer	Syncmers perc.
1	1	2	Sy(1,2)	11	3	0	1	25.2147	8.42821	0.765427	3965938	1	77	90.0901	670	100	0	0	0
2	1	2	Sy(1,3)	11	3	0	1	25.7494	8.1328	0.752912	3883578	1	76	90.0646	637	100	0	0	0
3	1	2	Sy(1,4)	11	3	0	1	25.9092	7.96742	0.745889	3859627	1	75	90.0242	615	100	0	0	0
4	1	2	Sy(1,5)	11	3	0	1	26.1139	7.89762	0.743139	3829372	1	75	90.0525	626	100	0	0	0
5	1	2	Sy(1,6)	11	3	0	1	26.2461	7.82992	0.740145	3810090	1	75	90.1167	661	100	0	0	0
6	1	2	Sy(1,7)	11	3	0	1	26.4231	7.88946	0.743048	3784561	1	76	90.1937	658	100	0	0	0
7	1	2	Sy(1,8)	11	3	0	1	26.773	7.89652	0.74333	3735100	1	76	90.0519	658	100	0	0	0
8	1	2	Sy(1,9)	11	3	0	1	26.5232	8.11421	0.752904	3770289	1	77	90.0218	693	100	0	0	0
9	1	2	Sy(2,3)	11	3	0	1	25.8702	8.29542	0.760375	3865450	1	77	90.0035	642	100	0	0	0
10	1	2	Sy(2,4)	11	3	0	1	26.0317	8.01902	0.748199	3841470	1	76	90.1132	633	100	0	0	0
11	1	2	Sy(2,5)	11	3	0	1	26.2388	7.88756	0.742314	3811152	1	75	90.035	656	100	0	0	0
12	1	2	Sy(2,6)	11	3	0	1	26.3721	7.82404	0.739555	3791890	1	75	90.0807	607	100	0	0	0
13	1	2	Sy(2,7)	11	3	0	1	26.5507	7.7333	0.735414	3766375	1	75	90.1869	568	100	0	0	0
14	1	2	Sy(2,8)	11	3	0	1	26.9037	7.94121	0.744992	3716958	1	77	90.1619	581	100	0	0	0
15	1	2	Sy(2,9)	11	3	0	1	26.6522	7.90358	0.743637	3752029	1	76	90.0773	622	100	0	0	0
16	1	2	Sy(3,4)	11	3	0	1	26.5982	8.268	0.759815	3759655	1	79	90.188	692	100	0	0	0
17	1	2	Sy(3,5)	11	3	0	1	26.8145	8.05635	0.750262	3729331	1	77	90.0057	677	100	0	0	0
18	1	2	Sy(3,6)	11	3	0	1	26.9532	7.81474	0.739283	3710132	1	76	90.1116	619	100	0	0	0
19	1	2	Sy(3,7)	11	3	0	1	27.1396	7.88735	0.742964	3684648	1	77	90.1469	785	100	0	0	0
20	1	2	Sy(3,8)	11	3	0	1	27.508	7.84983	0.741181	3635304	1	77	90.0952	578	100	0	0	0
21	1	2	Sy(3,9)	11	3	0	1	27.2443	7.95198	0.745965	3670492	1	77	90.0029	608	100	0	0	0
22	1	2	Sy(4,5)	11	3	0	1	26.9842	8.25851	0.759702	3705867	1	79	90.072	671	100	0	0	0
23	1	2	Sy(4,6)	11	3	0	1	27.1271	8.0905	0.751691	3686347	1	78	90.0643	704	100	0	0	0
24	1	2	Sy(4,7)	11	3	0	1	27.3145	7.88971	0.742807	3661054	1	77	90.1041	781	100	0	0	0
25	1	2	Sy(4,8)	11	3	0	1	27.6889	7.9509	0.745654	3611552	1	78	90.0883	676	100	0	0	0
26	1	2	Sy(4,9)	11	3	0	1	27.4217	7.99274	0.747598	3646746	1	78	90.123	792	100	0	0	0
27	1	2	Sy(5,6)	11	3	0	1	27.3486	8.3215	0.762147	3656500	1	80	90.0637	877	100	0	0	0
28	1	2	Sy(5,7)	11	3	0	1	27.5415	8.12667	0.753526	3630883	1	79	90.0758	654	100	0	0	0
29	1	2	Sy(5,8)	11	3	0	1	27.9212	8.08595	0.751643	3581502	1	79	90.0049	677	100	0	0	0
30	1	2	Sy(5,9)	11	3	0	1	27.6497	8.08713	0.751699	3616669	1	79	90.1056	682	100	0	0	0
31	1	2	Sy(6,7)	11	3	0	1	27.6865	8.41709	0.765975	3611867	1	81	90.0299	752	100	0	0	0
32	1	2	Sy(6,8)	11	3	0	1	28.0713	8.26103	0.758847	3562356	1	81	90.123	790	100	0	0	0
33	1	2	Sy(6,9)	11	3	0	1	27.7971	8.1965	0.755898	3597498	1	80	90.119	736	100	0	0	0
34	1	2	Sy(7,8)	11	3	0	1	28.2724	8.59835	0.773003	3537018	1	84	90.174	838	100	0	0	0
35	1	2	Sy(7,9)	11	3	0	1	27.9944	8.42691	0.765477	3572139	1	82	90.118	722	100	0	0	0
36	1	2	Sy(8,9)	11	3	0	1	28.3815	8.80599	0.780684	3523418	1	85	90.0497	741	100	0	0	0
37	1	2	Sy(1,2)	11	4	0	1	23.6785	8.13902	0.753465	4223242	1	73	90.2019	596	100	0	0	0
38	1	2	Sy(1,3)	11	4	0	1	23.8904	7.83994	0.739715	4185775	1	71	90.0852	610	100	0	0	0
39	1	2	Sy(1,4)	11	4	0	1	24.0176	7.67387	0.732019	4163615	1	70	90.0399	592	100	0	0	0
40	1	2	Sy(1,5)	11	4	0	1	24.0141	7.575	0.727354	4164221	1	70	90.2192	589	100	0	0	0
41	1	2	Sy(1,6)	11	4	0	1	24.0031	7.56129	0.727008	4166130	1	70	90.2286	568	100	0	0	0
42	1	2	Sy(1,7)	11	4	0	1	23.9985	7.62724	0.729807	4166926	1	70	90.1363	585	100	0	0	0
43	1	2	Sy(1,8)	11	4	0	1	23.973	7.73098	0.735178	4171360	1	71	90.2208	555	100	0	0	0
44	1	2	Sy(2,3)	11	4	0	1	23.5894	7.94668	0.745222	4239191	1	71	90.042	715	100	0	0	0
45	1	2	Sy(2,4)	11	4	0	1	23.7125	7.68639	0.73257	4217183	1	70	90.1491	555	100	0	0	0
46	1	2	Sy(2,5)	11	4	0	1	23.7091	7.4987	0.723608	4217784	1	69	90.1943	611	100	0	0	0
47	1	2	Sy(2,6)	11	4	0	1	23.6976	7.46944	0.722363	4219829	1	69	90.2392	535	100	0	0	0
48	1	2	Sy(2,7)	11	4	0	1	23.6935	7.50035	0.723637	4220559	1	69	90.2126	607	100	0	0	0
49	1	2	Sy(2,8)	11	4	0	1	23.6687	7.56515	0.72727	4224992	1	69	90.0959	658	100	0	0	0
50	1	2	Sy(3,4)	11	4	0	1	23.9256	7.89064	0.74289	4179626	1	72	90.2218	687	100	0	0	0
51	1	2	Sy(3,5)	11	4	0	1	23.9213	7.61463	0.729414	4180381	1	70	90.1771	675	100	0	0	0
52	1	2	Sy(3,6)	11	4	0	1	23.9096	7.51654	0.724556	4182412	1	69	90.1013	588	100	0	0	0
53	1	2	Sy(3,7)	11	4	0	1	23.9049	7.45971	0.721614	4183251	1	69	90.2044	560	100	0	0	0
54	1	2	Sy(3,8)	11	4	0	1	23.8798	7.59053	0.728392	4187645	1	70	90.2373	573	100	0	0	0
55	1	2	Sy(4,5)	11	4	0	1	24.0498	7.88161	0.742548	4158041	1	72	90.1835	609	100	0	0	0
56	1	2	Sy(4,6)	11	4	0	1	24.0371	7.61309	0.729251	4160236	1	70	90.138	582	100	0	0	0
57	1	2	Sy(4,7)	11	4	0	1	24.0321	7.58258	0.727384	4161103	1	70	90.2009	557	100	0	0	0
58	1	2	Sy(4,8)	11	4	0	1	24.0059	7.60581	0.728792	4165637	1	70	90.171	741	100	0	0	0
59	1	2	Sy(5,6)	11	4	0	1	24.0353	7.90672	0.743426	4160551	1	72	90.1675	628	100	0	0	0
60	1	2	Sy(5,7)	11	4	0	1	24.0287	7.70454	0.733238	4161688	1	70	90.0067	562	100	0	0	0
61	1	2	Sy(5,8)	11	4	0	1	24.0027	7.66948	0.73171	4166192	1	70	90.061	580	100	0	0	0
62	1	2	Sy(6,7)	11	4	0	1	24.0196	8.0059	0.747409	4163274	1	72	90.0336	656	100	0	0	0
63	1	2	Sy(6,8)	11	4	0	1	23.9912	7.87818	0.741251	4168186	1	72	90.2295	675	100	0	0	0
64	1	2	Sy(7,8)	11	4	0	1	23.9888	8.20392	0.756143	4168605	1	74	90.2115	643	100	0	0	0
65	1	2	Sy(1,2)	11	5	0	1	20.8951	7.74038	0.734449	4785818	1	65	90.1268	672	100	0	0	0
66	1	2	Sy(1,3)	11	5	0	1	20.7914	7.43244	0.719034	4809675	1	63	90.0885	696	100	0	0	0
67	1	2	Sy(1,4)	11	5	0	1	20.8627	7.28291	0.711647	4793249	1	62	90.0062	543	100	0	0	0
68	1	2	Sy(1,5)	11	5	0	1	20.9172	7.23644	0.709299	4780746	1	62	90.0605	518	100	0	0	0
69	1	2	Sy(1,6)	11	5	0	1	20.8391	7.23417	0.709355	4798669	1	62	90.0867	516	100	0	0	0
70	1	2	Sy(1,7)	11	5	0	1	20.9621	7.3796	0.71703	4770509	1	63	90.0751	534	100	0	0	0
71	1	2	Sy(2,3)	11	5	0	1	20.852	7.55776	0.7259	4795695	1	64	90.1283	589	100	0	0	0
72	1	2	Sy(2,4)	11	5	0	1	20.9236	7.30002	0.71266	4779292	1	63	90.2038	658	100	0	0	0
73	1	2	Sy(2,5)	11	5	0	1	20.9784	7.17021	0.705676	4766807	1	62	90.1373	564	100	0	0	0
74	1	2	Sy(2,6)	11	5	0	1	20.8997	7.17531	0.706082	4784752	1	62	90.1553	601	100	0	0	0
75	1	2	Sy(2,7)	11	5	0	1	21.0235	7.26244	0.710892	4756582	1	63	90.2314	583	100	0	0	0
76	1	2	Sy(3,4)	11	5	0	1	20.8199	7.46082	0.721381	4803106	1	63	90.0161	564	100	0	0	0
77	1	2	Sy(3,5)	11	5	0	1	20.874	7.25001	0.709942	4790640	1	62	90.0551	609	100	0	0	0
78	1	2	Sy(3,6)	11	5	0	1	20.7961	7.15833	0.705069	4808604	1	62	90.2306	549	100	0	0	0
79	1	2	Sy(3,7)	11	5	0	1	20.9184	7.2235	0.708879	4780480	1	62	90.0657	711	100	0	0	0
80	1	2	Sy(4,5)	11	5	0	1	20.946	7.4842	0.722435	4774171	1	64	90.1921	695	100	0	0	0
81	1	2	Sy(4,6)	11	5	0	1	20.8674	7.29505	0.71222	4792166	1	63	90.2525	535	100	0	0	0
82	1	2	Sy(4,7)	11	5	0	1	20.9907	7.28973	0.712248	4764014	1	63	90.1977	658	100	0	0	0
83	1	2	Sy(5,6)	11	5	0	1	20.9223	7.56243	0.72616	4779599	1	64	90.0899	594	100	0	0	0
84	1	2	Sy(5,7)	11	5	0	1	21.0459	7.45169	0.72033	4751526	1	64	90.1854	609	100	0	0	0
85	1	2	Sy(6,7)	11	5	0	1	20.9668	7.75444	0.735382	4769450	1	65	90.0588	592	100	0	0	0
86	1	2	Sy(1,2)	11	6	0	1	17.9583	7.29973	0.711966	5568460	1	57	90.1528	525	100	0	0	0
87	1	2	Sy(1,3)	11	6	0	1	17.9522	7.02238	0.696639	5570333	1	56	90.2445	517	100	0	0	0
88	1	2	Sy(1,4)	11	6	0	1	17.9515	6.89396	0.689583	5570553	1	55	90.146	514	100	0	0	0
89	1	2	Sy(1,5)	11	6	0	1	17.9447	6.89863	0.690013	5572682	1	55	90.1304	470	100	0	0	0
90	1	2	Sy(1,6)	11	6	0	1	17.9196	6.98406	0.695112	5580473	1	55	90.0327	671	100	0	0	0
91	1	2	Sy(2,3)	11	6	0	1	17.9284	7.11486	0.702302	5577747	1	56	90.1126	611	100	0	0	0
92	1	2	Sy(2,4)	11	6	0	1	17.9276	6.89241	0.689274	5577987	1	55	90.1521	469	100	0	0	0
93	1	2	Sy(2,5)	11	6	0	1	17.9207	6.81708	0.684928	5580125	1	55	90.2625	486	100	0	0	0
94	1	2	Sy(2,6)	11	6	0	1	17.8958	6.89011	0.689421	5587918	1	55	90.1837	604	100	0	0	0
95	1	2	Sy(3,4)	11	6	0	1	17.9217	7.06172	0.69942	5579828	1	56	90.1889	580	100	0	0	0
96	1	2	Sy(3,5)	11	6	0	1	17.9148	6.88691	0.688977	5581969	1	55	90.1662	489	100	0	0	0
97	1	2	Sy(3,6)	11	6	0	1	17.8897	6.89529	0.6897	5589798	1	55	90.166	496	100	0	0	0
98	1	2	Sy(4,5)	11	6	0	1	17.9142	7.11423	0.702238	5582172	1	56	90.1311	501	100	0	0	0
99	1	2	Sy(4,6)	11	6	0	1	17.8891	7.00914	0.69603	5589995	1	55	90.008	514	100	0	0	0
100	1	2	Sy(5,6)	11	6	0	1	17.8824	7.28904	0.71133	5592091	1	57	90.2077	594	100	0	0	0
101	1	2	Sy(1,2)	11	7	0	1	14.947	6.82728	0.684832	6690285	1	48	90.027	473	100	0	0	0
102	1	2	Sy(1,3)	11	7	0	1	14.9454	6.58332	0.670009	6691022	1	47	90.0079	499	100	0	0	0
103	1	2	Sy(1,4)	11	7	0	1	14.9268	6.51876	0.666078	6699358	1	47	90.0975	469	100	0	0	0
104	1	2	Sy(1,5)	11	7	0	1	14.9177	6.60592	0.671592	6703428	1	48	90.2969	489	100	0	0	0
105	1	2	Sy(2,3)	11	7	0	1	14.9575	6.67145	0.675661	6685622	1	48	90.1947	489	100	0	0	0
106	1	2	Sy(2,4)	11	7	0	1	14.9388	6.49847	0.664591	6693959	1	47	90.1136	470	100	0	0	0
107	1	2	Sy(2,5)	11	7	0	1	14.9297	6.52056	0.666029	6698047	1	47	90.0933	459	100	0	0	0
108	1	2	Sy(3,4)	11	7	0	1	14.9372	6.66789	0.675469	6694685	1	48	90.2062	572	100	0	0	0
109	1	2	Sy(3,5)	11	7	0	1	14.9281	6.58096	0.669833	6698776	1	47	90.0212	517	100	0	0	0
110	1	2	Sy(4,5)	11	7	0	1	14.9096	6.82262	0.684538	6707095	1	48	90.0532	552	100	0	0	0
111	1	2	Sy(1,2)	11	8	0	1	11.9588	6.34599	0.653607	8362036	1	40	90.2884	471	100	0	0	0
112	1	2	Sy(1,3)	11	8	0	1	11.9547	6.16613	0.641459	8364897	1	39	90.1454	547	100	0	0	0
113	1	2	Sy(1,4)	11	8	0	1	11.9354	6.20534	0.644532	8378406	1	39	90.1059	417	100	0	0	0
114	1	2	Sy(2,3)	11	8	0	1	11.9586	6.22763	0.645952	8362198	1	39	90.0696	472	100	0	0	0
115	1	2	Sy(2,4)	11	8	0	1	11.9393	6.16073	0.641208	8375708	1	39	90.1483	418	100	0	0	0
116	1	2	Sy(3,4)	11	8	0	1	11.9352	6.33652	0.653375	8378568	1	40	90.3097	426	100	0	0	0
117	1	2	Sy(1,2)	11	9	0	1	8.965	5.85227	0.617768	11154531	1	30	90.142	468	100	0	0	0
118	1	2	Sy(1,3)	11	9	0	1	8.9552	5.8006	0.613903	11166732	1	30	90.1806	387	100	0	0	0
119	1	2	Sy(2,3)	11	9	0	1	8.9606	5.85258	0.617725	11159964	1	30	90.1482	417	100	0	0	0
120	1	2	Sy(1,2)	11	10	0	1	5.9735	5.415	0.581412	16740615	1	19	90.1502	369	100	0	0	0
121	1	2	Sy(1,2)	13	3	0	1	41.8878	11.3048	0.828509	2387329	1	129	90.0589	1010	100	0	0	0
122	1	2	Sy(1,3)	13	3	0	1	42.9384	10.9833	0.819931	2328918	1	128	90.041	1034	100	0	0	0
123	1	2	Sy(1,4)	13	3	0	1	43.2149	10.758	0.813994	2314015	1	127	90.1111	993	100	0	0	0
124	1	2	Sy(1,5)	13	3	0	1	43.5465	10.6547	0.811226	2296393	1	126	90.0474	1041	100	0	0	0
125	1	2	Sy(1,6)	13	3	0	1	43.8349	10.5994	0.810185	2281285	1	126	90.0363	1043	100	0	0	0
126	1	2	Sy(1,7)	13	3	0	1	44.0992	10.5344	0.80861	2267614	1	126	90.0592	891	100	0	0	0
127	1	2	Sy(1,8)	13	3	0	1	44.3435	10.5533	0.808993	2255124	1	127	90.1315	922	100	0	0	0
128	1	2	Sy(1,9)	13	3	0	1	44.5479	10.6469	0.811697	2244775	1	128	90.1067	998	100	0	0	0
129	1	2	Sy(1,10)	13	3	0	1	45.1623	10.6604	0.812162	2214237	1	129	90.0777	1008	100	0	0	0
130	1	2	Sy(1,11)	13	3	0	1	44.7066	10.9182	0.818947	2236808	1	131	90.1118	1035	100	0	0	0
131	1	2	Sy(2,3)	13	3	0	1	43.069	11.1818	0.825621	2321853	1	130	90.0524	1068	100	0	0	0
132	1	2	Sy(2,4)	13	3	0	1	43.3487	10.8433	0.816508	2306873	1	128	90.1092	958	100	0	0	0
133	1	2	Sy(2,5)	13	3	0	1	43.6832	10.6661	0.811449	2289207	1	127	90.1293	1302	100	0	0	0
134	1	2	Sy(2,6)	13	3	0	1	43.9744	10.568	0.809076	2274051	1	126	90.0674	985	100	0	0	0
135	1	2	Sy(2,7)	13	3	0	1	44.2396	10.4668	0.806532	2260418	1	126	90.119	873	100	0	0	0
136	1	2	Sy(2,8)	13	3	0	1	44.4855	10.5086	0.8077	2247922	1	126	90.0068	1069	100	0	0	0
137	1	2	Sy(2,9)	13	3	0	1	44.6906	10.433	0.805559	2237606	1	126	90.0888	988	100	0	0	0
138	1	2	Sy(2,10)	13	3	0	1	45.3084	10.7121	0.813419	2207096	1	130	90.1328	1049	100	0	0	0
139	1	2	Sy(2,11)	13	3	0	1	44.8506	10.6709	0.812322	2229623	1	129	90.1251	1187	100	0	0	0
140	1	2	Sy(3,4)	13	3	0	1	44.4681	11.1622	0.825553	2248804	1	132	90.0173	1062	100	0	0	0
141	1	2	Sy(3,5)	13	3	0	1	44.8203	10.8598	0.817195	2231133	1	130	90.0442	950	100	0	0	0
142	1	2	Sy(3,6)	13	3	0	1	45.1253	10.6845	0.812468	2216053	1	129	90.0613	969	100	0	0	0
143	1	2	Sy(3,7)	13	3	0	1	45.4062	10.5932	0.810041	2202340	1	129	90.12	996	100	0	0	0
144	1	2	Sy(3,8)	13	3	0	1	45.6645	10.4429	0.805836	2189886	1	128	90.1409	932	100	0	0	0
145	1	2	Sy(3,9)	13	3	0	1	45.8806	10.6295	0.810981	2179569	1	130	90.1421	1012	100	0	0	0
146	1	2	Sy(3,10)	13	3	0	1	46.532	10.5981	0.810491	2149057	1	130	90.0139	928	100	0	0	0
147	1	2	Sy(3,11)	13	3	0	1	46.0499	10.7367	0.814099	2171556	1	131	90.0757	1065	100	0	0	0
148	1	2	Sy(4,5)	13	3	0	1	45.1152	11.1572	0.825463	2216550	1	133	90.0137	1134	100	0	0	0
149	1	2	Sy(4,6)	13	3	0	1	45.4282	10.8965	0.818462	2201275	1	132	90.1244	1058	100	0	0	0
150	1	2	Sy(4,7)	13	3	0	1	45.7114	10.5856	0.810101	2187636	1	129	90.0422	907	100	0	0	0
151	1	2	Sy(4,8)	13	3	0	1	45.9741	10.6553	0.812027	2175139	1	130	90.0145	1007	100	0	0	0
152	1	2	Sy(4,9)	13	3	0	1	46.1914	10.5172	0.807946	2164906	1	129	90.0775	1031	100	0	0	0
153	1	2	Sy(4,10)	13	3	0	1	46.8537	10.6499	0.811947	2134304	1	131	90.0033	1094	100	0	0	0
154	1	2	Sy(4,11)	13	3	0	1	46.3643	10.7223	0.81394	2156833	1	131	90.0187	1053	100	0	0	0
155	1	2	Sy(5,6)	13	3	0	1	45.79	11.1755	0.826268	2183883	1	135	90.1011	1163	100	0	0	0
156	1	2	Sy(5,7)	13	3	0	1	46.0805	10.9612	0.82024	2170116	1	133	90.0333	935	100	0	0	0
157	1	2	Sy(5,8)	13	3	0	1	46.3477	10.7009	0.813036	2157605	1	131	90.0618	950	100	0	0	0
158	1	2	Sy(5,9)	13	3	0	1	46.5693	10.681	0.812591	2147335	1	131	90.0515	949	100	0	0	0
159	1	2	Sy(5,10)	13	3	0	1	47.2416	10.7462	0.814379	2116777	1	133	90.0827	971	100	0	0	0
160	1	2	Sy(5,11)	13	3	0	1	46.7448	10.7918	0.815621	2139274	1	133	90.1343	1054	100	0	0	0
161	1	2	Sy(6,7)	13	3	0	1	46.3997	11.2399	0.828066	2155184	1	136	90.0134	1016	100	0	0	0
162	1	2	Sy(6,8)	13	3	0	1	46.6727	10.9999	0.821157	2142580	1	134	90.0041	1004	100	0	0	0
163	1	2	Sy(6,9)	13	3	0	1	46.8987	10.8634	0.817537	2132254	1	133	90.0174	1058	100	0	0	0
164	1	2	Sy(6,10)	13	3	0	1	47.5811	10.8748	0.817881	2101674	1	135	90.0992	1207	100	0	0	0
165	1	2	Sy(6,11)	13	3	0	1	47.0732	10.8946	0.81838	2124352	1	134	90.0548	1029	100	0	0	0
166	1	2	Sy(7,8)	13	3	0	1	46.9694	11.3359	0.830229	2129045	1	138	90.0473	1006	100	0	0	0
167	1	2	Sy(7,9)	13	3	0	1	47.2	11.0644	0.823111	2118642	1	136	90.0787	1314	100	0	0	0
168	1	2	Sy(7,10)	13	3	0	1	47.8893	11.006	0.821259	2088151	1	136	90.0094	1062	100	0	0	0
169	1	2	Sy(7,11)	13	3	0	1	47.3795	10.9788	0.820436	2110616	1	135	90.0164	1290	100	0	0	0
170	1	2	Sy(8,9)	13	3	0	1	47.4788	11.4662	0.833146	2106201	1	140	90.0588	1065	100	0	0	0
171	1	2	Sy(8,10)	13	3	0	1	48.1767	11.2904	0.828251	2075693	1	140	90.1018	1034	100	0	0	0
172	1	2	Sy(8,11)	13	3	0	1	47.6591	11.1867	0.825365	2098233	1	138	90.1027	1090	100	0	0	0
173	1	2	Sy(9,10)	13	3	0	1	48.418	11.7037	0.838376	2065347	1	144	90.0805	1169	100	0	0	0
174	1	2	Sy(9,11)	13	3	0	1	47.8936	11.478	0.832589	2087962	1	141	90.0888	1122	100	0	0	0
175	1	2	Sy(10,11)	13	3	0	1	48.5963	11.9541	0.843629	2057771	1	146	90.0026	1247	100	0	0	0
176	1	2	Sy(1,2)	13	4	0	1	40.6944	11.0953	0.823343	2457342	1	125	90.0426	1100	100	0	0	0
177	1	2	Sy(1,3)	13	4	0	1	41.1046	10.7201	0.813202	2432819	1	123	90.0883	1045	100	0	0	0
178	1	2	Sy(1,4)	13	4	0	1	41.2416	10.5074	0.807025	2424737	1	121	90.0364	1246	100	0	0	0
179	1	2	Sy(1,5)	13	4	0	1	41.3274	10.3767	0.803378	2419699	1	120	90.0377	986	100	0	0	0
180	1	2	Sy(1,6)	13	4	0	1	41.4027	10.2892	0.800849	2415300	1	119	90.0036	938	100	0	0	0
181	1	2	Sy(1,7)	13	4	0	1	41.4372	10.2921	0.801157	2413293	1	120	90.1167	1056	100	0	0	0
182	1	2	Sy(1,8)	13	4	0	1	41.4305	10.3037	0.801516	2413678	1	120	90.1002	909	100	0	0	0
183	1	2	Sy(1,9)	13	4	0	1	41.4316	10.3979	0.804353	2413618	1	121	90.1265	897	100	0	0	0
184	1	2	Sy(1,10)	13	4	0	1	41.298	10.4958	0.807406	2421423	1	121	90.0392	989	100	0	0	0
185	1	2	Sy(2,3)	13	4	0	1	40.6734	10.8749	0.817685	2458611	1	123	90.0444	1031	100	0	0	0
186	1	2	Sy(2,4)	13	4	0	1	40.806	10.5355	0.807944	2450619	1	121	90.1001	995	100	0	0	0
187	1	2	Sy(2,5)	13	4	0	1	40.8905	10.3419	0.802124	2445555	1	119	90.0425	1003	100	0	0	0
188	1	2	Sy(2,6)	13	4	0	1	40.9633	10.2123	0.798379	2441208	1	118	90.0455	1078	100	0	0	0
189	1	2	Sy(2,7)	13	4	0	1	40.9972	10.1668	0.797088	2439192	1	118	90.0938	1018	100	0	0	0
190	1	2	Sy(2,8)	13	4	0	1	40.9908	10.1892	0.797867	2439570	1	118	90.0716	916	100	0	0	0
191	1	2	Sy(2,9)	13	4	0	1	40.9915	10.2389	0.799302	2439532	1	118	90.0214	919	100	0	0	0
192	1	2	Sy(2,10)	13	4	0	1	40.8611	10.3341	0.802406	2447315	1	119	90.0687	914	100	0	0	0
193	1	2	Sy(3,4)	13	4	0	1	41.2202	10.7959	0.815823	2425995	1	124	90.1162	1147	100	0	0	0
194	1	2	Sy(3,5)	13	4	0	1	41.304	10.479	0.80654	2421070	1	121	90.0525	1153	100	0	0	0
195	1	2	Sy(3,6)	13	4	0	1	41.3784	10.2627	0.799966	2416721	1	119	90.0321	925	100	0	0	0
196	1	2	Sy(3,7)	13	4	0	1	41.4123	10.195	0.797952	2414741	1	119	90.1215	1043	100	0	0	0
197	1	2	Sy(3,8)	13	4	0	1	41.4063	10.1556	0.796888	2415091	1	118	90.0042	934	100	0	0	0
198	1	2	Sy(3,9)	13	4	0	1	41.4064	10.1687	0.797313	2415084	1	118	90.001	909	100	0	0	0
199	1	2	Sy(3,10)	13	4	0	1	41.2736	10.3328	0.802405	2422856	1	120	90.1024	1145	100	0	0	0
200	1	2	Sy(4,5)	13	4	0	1	41.4447	10.7676	0.81512	2412853	1	124	90.1007	1048	100	0	0	0
201	1	2	Sy(4,6)	13	4	0	1	41.5174	10.4433	0.805646	2408628	1	121	90.0618	995	100	0	0	0
202	1	2	Sy(4,7)	13	4	0	1	41.5516	10.2797	0.800608	2406646	1	120	90.1211	995	100	0	0	0
203	1	2	Sy(4,8)	13	4	0	1	41.544	10.1658	0.797214	2407089	1	119	90.1297	912	100	0	0	0
204	1	2	Sy(4,9)	13	4	0	1	41.5449	10.2329	0.799326	2407036	1	119	90.0256	977	100	0	0	0
205	1	2	Sy(4,10)	13	4	0	1	41.4106	10.2958	0.801366	2414838	1	120	90.1288	963	100	0	0	0
206	1	2	Sy(5,6)	13	4	0	1	41.6072	10.7699	0.815096	2403429	1	124	90.0772	1282	100	0	0	0
207	1	2	Sy(5,7)	13	4	0	1	41.6386	10.4463	0.805472	2401619	1	121	90.0198	990	100	0	0	0
208	1	2	Sy(5,8)	13	4	0	1	41.6315	10.339	0.802215	2402025	1	120	90.0202	920	100	0	0	0
209	1	2	Sy(5,9)	13	4	0	1	41.6309	10.2801	0.800363	2402063	1	120	90.115	943	100	0	0	0
210	1	2	Sy(5,10)	13	4	0	1	41.4966	10.3315	0.80219	2409834	1	120	90.0642	1029	100	0	0	0
211	1	2	Sy(6,7)	13	4	0	1	41.7182	10.7845	0.81566	2397034	1	124	90.0053	1049	100	0	0	0
212	1	2	Sy(6,8)	13	4	0	1	41.707	10.4904	0.806847	2397678	1	122	90.0866	922	100	0	0	0
213	1	2	Sy(6,9)	13	4	0	1	41.7084	10.3809	0.803333	2397601	1	121	90.1163	940	100	0	0	0
214	1	2	Sy(6,10)	13	4	0	1	41.5714	10.3994	0.804017	2405498	1	121	90.1079	904	100	0	0	0
215	1	2	Sy(7,8)	13	4	0	1	41.747	10.8515	0.817097	2395384	1	125	90.0678	1144	100	0	0	0
216	1	2	Sy(7,9)	13	4	0	1	41.7424	10.631	0.8104	2395643	1	123	90.0621	1056	100	0	0	0
217	1	2	Sy(7,10)	13	4	0	1	41.6069	10.5638	0.808753	2403448	1	122	90.0035	1055	100	0	0	0
218	1	2	Sy(8,9)	13	4	0	1	41.7412	10.999	0.8207	2395715	1	126	90.0554	1121	100	0	0	0
219	1	2	Sy(8,10)	13	4	0	1	41.5997	10.8103	0.815517	2403865	1	124	90.0035	1057	100	0	0	0
220	1	2	Sy(9,10)	13	4	0	1	41.606	11.2209	0.826361	2403502	1	128	90.1036	1107	100	0	0	0
221	1	2	Sy(1,2)	13	5	0	1	37.202	10.7017	0.812447	2688025	1	116	90.1234	1073	100	0	0	0
222	1	2	Sy(1,3)	13	5	0	1	37.0118	10.3158	0.800968	2701842	1	112	90.0341	990	100	0	0	0
223	1	2	Sy(1,4)	13	5	0	1	37.1274	10.1058	0.794532	2693431	1	111	90.0916	936	100	0	0	0
224	1	2	Sy(1,5)	13	5	0	1	37.1878	9.98546	0.791178	2689056	1	110	90.0608	1165	100	0	0	0
225	1	2	Sy(1,6)	13	5	0	1	37.1661	9.92898	0.789269	2690621	1	110	90.1393	1080	100	0	0	0
226	1	2	Sy(1,7)	13	5	0	1	37.2313	9.93914	0.789795	2685913	1	110	90.1188	853	100	0	0	0
227	1	2	Sy(1,8)	13	5	0	1	37.1223	9.97658	0.790948	2693798	1	110	90.0937	902	100	0	0	0
228	1	2	Sy(1,9)	13	5	0	1	37.2766	10.1496	0.796493	2682645	1	112	90.1481	875	100	0	0	0
229	1	2	Sy(2,3)	13	5	0	1	37.1088	10.4938	0.806481	2694780	1	114	90.1003	978	100	0	0	0
230	1	2	Sy(2,4)	13	5	0	1	37.2247	10.1636	0.796233	2686389	1	111	90.0045	992	100	0	0	0
231	1	2	Sy(2,5)	13	5	0	1	37.2855	9.97206	0.790313	2682005	1	110	90.0625	986	100	0	0	0
232	1	2	Sy(2,6)	13	5	0	1	37.2633	9.86134	0.786951	2683605	1	109	90.0439	867	100	0	0	0
233	1	2	Sy(2,7)	13	5	0	1	37.329	9.8192	0.785719	2678879	1	109	90.093	861	100	0	0	0
234	1	2	Sy(2,8)	13	5	0	1	37.2193	9.90362	0.788301	2686778	1	109	90.0104	872	100	0	0	0
235	1	2	Sy(2,9)	13	5	0	1	37.3746	10.0077	0.791968	2675616	1	111	90.1588	967	100	0	0	0
236	1	2	Sy(3,4)	13	5	0	1	37.0343	10.3562	0.80293	2700196	1	113	90.1208	1041	100	0	0	0
237	1	2	Sy(3,5)	13	5	0	1	37.0944	10.0466	0.793023	2695821	1	110	90.0124	851	100	0	0	0
238	1	2	Sy(3,6)	13	5	0	1	37.0726	9.84963	0.786508	2697407	1	109	90.1275	889	100	0	0	0
239	1	2	Sy(3,7)	13	5	0	1	37.1372	9.82074	0.785552	2692714	1	108	90.0005	845	100	0	0	0
240	1	2	Sy(3,8)	13	5	0	1	37.0286	9.8099	0.785536	2700615	1	108	90.0083	933	100	0	0	0
241	1	2	Sy(3,9)	13	5	0	1	37.1821	9.9236	0.78933	2689467	1	109	90.0031	1000	100	0	0	0
242	1	2	Sy(4,5)	13	5	0	1	37.2107	10.3169	0.801849	2687400	1	113	90.106	911	100	0	0	0
243	1	2	Sy(4,6)	13	5	0	1	37.1885	10.0278	0.792524	2689006	1	111	90.1517	910	100	0	0	0
244	1	2	Sy(4,7)	13	5	0	1	37.2537	9.87921	0.787517	2684294	1	109	90.0407	954	100	0	0	0
245	1	2	Sy(4,8)	13	5	0	1	37.1443	9.85377	0.786673	2692204	1	109	90.0801	1139	100	0	0	0
246	1	2	Sy(4,9)	13	5	0	1	37.2986	9.93553	0.789433	2681068	1	110	90.118	859	100	0	0	0
247	1	2	Sy(5,6)	13	5	0	1	37.2496	10.3176	0.801905	2684591	1	113	90.1036	965	100	0	0	0
248	1	2	Sy(5,7)	13	5	0	1	37.3145	10.0611	0.793545	2679926	1	111	90.0941	822	100	0	0	0
249	1	2	Sy(5,8)	13	5	0	1	37.2051	9.95906	0.790072	2687802	1	110	90.0919	908	100	0	0	0
250	1	2	Sy(5,9)	13	5	0	1	37.3598	10.0042	0.791534	2676677	1	110	90.0079	906	100	0	0	0
251	1	2	Sy(6,7)	13	5	0	1	37.2932	10.3822	0.803512	2681455	1	113	90.0285	924	100	0	0	0
252	1	2	Sy(6,8)	13	5	0	1	37.1831	10.156	0.796101	2689392	1	111	90.0063	972	100	0	0	0
253	1	2	Sy(6,9)	13	5	0	1	37.338	10.1184	0.795007	2678239	1	111	90.0281	1178	100	0	0	0
254	1	2	Sy(7,8)	13	5	0	1	37.2491	10.5089	0.806983	2684630	1	114	90.0548	895	100	0	0	0
255	1	2	Sy(7,9)	13	5	0	1	37.4036	10.35	0.801947	2673538	1	113	90.0454	907	100	0	0	0
256	1	2	Sy(8,9)	13	5	0	1	37.2941	10.7294	0.813113	2681392	1	116	90.0849	1015	100	0	0	0
257	1	2	Sy(1,2)	13	6	0	1	33.1227	10.2543	0.798977	3019074	1	104	90.0034	982	100	0	0	0
258	1	2	Sy(1,3)	13	6	0	1	33.1226	9.89724	0.787277	3019084	1	102	90.078	1024	100	0	0	0
259	1	2	Sy(1,4)	13	6	0	1	33.1327	9.68951	0.780761	3018169	1	101	90.1219	875	100	0	0	0
260	1	2	Sy(1,5)	13	6	0	1	33.1162	9.58162	0.777129	3019670	1	100	90.1101	919	100	0	0	0
261	1	2	Sy(1,6)	13	6	0	1	33.0924	9.56002	0.776431	3021839	1	100	90.135	815	100	0	0	0
262	1	2	Sy(1,7)	13	6	0	1	33.0765	9.62363	0.778653	3023290	1	100	90.0446	806	100	0	0	0
263	1	2	Sy(1,8)	13	6	0	1	33.073	9.72909	0.782462	3023611	1	101	90.0991	843	100	0	0	0
264	1	2	Sy(2,3)	13	6	0	1	33.0996	10.0364	0.792281	3021182	1	103	90.0617	983	100	0	0	0
265	1	2	Sy(2,4)	13	6	0	1	33.1096	9.71575	0.781508	3020270	1	101	90.1004	881	100	0	0	0
266	1	2	Sy(2,5)	13	6	0	1	33.0931	9.52533	0.775076	3021780	1	99	90.0063	788	100	0	0	0
267	1	2	Sy(2,6)	13	6	0	1	33.0694	9.48138	0.773536	3023945	1	99	90.0728	809	100	0	0	0
268	1	2	Sy(2,7)	13	6	0	1	33.0534	9.48161	0.773638	3025407	1	99	90.0614	788	100	0	0	0
269	1	2	Sy(2,8)	13	6	0	1	33.05	9.61331	0.778284	3025720	1	100	90.0824	872	100	0	0	0
270	1	2	Sy(3,4)	13	6	0	1	33.1096	9.92064	0.788964	3020270	1	102	90.0122	959	100	0	0	0
271	1	2	Sy(3,5)	13	6	0	1	33.093	9.62564	0.778676	3021785	1	100	90.0516	793	100	0	0	0
272	1	2	Sy(3,6)	13	6	0	1	33.0692	9.48537	0.773458	3023957	1	99	90.0804	911	100	0	0	0
273	1	2	Sy(3,7)	13	6	0	1	33.0533	9.46515	0.772911	3025414	1	99	90.0938	986	100	0	0	0
274	1	2	Sy(3,8)	13	6	0	1	33.0498	9.55864	0.776508	3025734	1	100	90.1415	845	100	0	0	0
275	1	2	Sy(4,5)	13	6	0	1	33.1032	9.88204	0.787756	3020854	1	102	90.0625	1011	100	0	0	0
276	1	2	Sy(4,6)	13	6	0	1	33.0794	9.6272	0.778672	3023031	1	100	90.0566	833	100	0	0	0
277	1	2	Sy(4,7)	13	6	0	1	33.0632	9.53334	0.775447	3024507	1	100	90.1631	1067	100	0	0	0
278	1	2	Sy(4,8)	13	6	0	1	33.0598	9.58625	0.777326	3024825	1	100	90.1	916	100	0	0	0
279	1	2	Sy(5,6)	13	6	0	1	33.063	9.92184	0.78881	3024525	1	102	90.0544	897	100	0	0	0
280	1	2	Sy(5,7)	13	6	0	1	33.0469	9.6965	0.780998	3025999	1	101	90.1445	918	100	0	0	0
281	1	2	Sy(5,8)	13	6	0	1	33.0434	9.67295	0.780141	3026327	1	100	90.01	930	100	0	0	0
282	1	2	Sy(6,7)	13	6	0	1	33.0235	10.02	0.791923	3028148	1	103	90.1128	913	100	0	0	0
283	1	2	Sy(6,8)	13	6	0	1	33.0198	9.88005	0.786841	3028483	1	102	90.1215	927	100	0	0	0
284	1	2	Sy(7,8)	13	6	0	1	33.0042	10.2286	0.798375	3029921	1	104	90.0379	1090	100	0	0	0
285	1	2	Sy(1,2)	13	7	0	1	28.9566	9.76665	0.782882	3453443	1	93	90.0924	891	100	0	0	0
286	1	2	Sy(1,3)	13	7	0	1	28.9394	9.42398	0.770682	3455492	1	91	90.1005	895	100	0	0	0
287	1	2	Sy(1,4)	13	7	0	1	28.9149	9.24641	0.764263	3458427	1	90	90.1338	836	100	0	0	0
288	1	2	Sy(1,5)	13	7	0	1	28.9361	9.18091	0.762115	3455888	1	90	90.1725	829	100	0	0	0
289	1	2	Sy(1,6)	13	7	0	1	28.9198	9.21516	0.763279	3457839	1	90	90.1399	851	100	0	0	0
290	1	2	Sy(1,7)	13	7	0	1	28.9433	9.34757	0.768221	3455036	1	90	90.0068	832	100	0	0	0
291	1	2	Sy(2,3)	13	7	0	1	28.9679	9.55667	0.775794	3452096	1	92	90.1325	841	100	0	0	0
292	1	2	Sy(2,4)	13	7	0	1	28.9433	9.25552	0.764578	3455034	1	90	90.1118	748	100	0	0	0
293	1	2	Sy(2,5)	13	7	0	1	28.9645	9.11674	0.759471	3452501	1	89	90.0718	779	100	0	0	0
294	1	2	Sy(2,6)	13	7	0	1	28.9482	9.115	0.759484	3454447	1	89	90.0799	806	100	0	0	0
295	1	2	Sy(2,7)	13	7	0	1	28.9717	9.21958	0.763368	3451646	1	90	90.1455	785	100	0	0	0
296	1	2	Sy(3,4)	13	7	0	1	28.9262	9.45711	0.772378	3457076	1	91	90.0652	950	100	0	0	0
297	1	2	Sy(3,5)	13	7	0	1	28.9474	9.20128	0.76266	3454545	1	90	90.1559	826	100	0	0	0
298	1	2	Sy(3,6)	13	7	0	1	28.9311	9.12115	0.759548	3456492	1	89	90.0849	927	100	0	0	0
299	1	2	Sy(3,7)	13	7	0	1	28.9545	9.17973	0.762077	3453692	1	89	90.0085	765	100	0	0	0
300	1	2	Sy(4,5)	13	7	0	1	28.9228	9.4578	0.772416	3457477	1	91	90.0521	782	100	0	0	0
301	1	2	Sy(4,6)	13	7	0	1	28.9065	9.25548	0.764533	3459427	1	90	90.1147	923	100	0	0	0
302	1	2	Sy(4,7)	13	7	0	1	28.9299	9.24344	0.764217	3456632	1	90	90.1214	779	100	0	0	0
303	1	2	Sy(5,6)	13	7	0	1	28.9277	9.54909	0.775655	3456890	1	92	90.1228	838	100	0	0	0
304	1	2	Sy(5,7)	13	7	0	1	28.9511	9.41557	0.770634	3454095	1	91	90.0796	864	100	0	0	0
305	1	2	Sy(6,7)	13	7	0	1	28.9349	9.76723	0.782921	3456036	1	93	90.0842	797	100	0	0	0
306	1	2	Sy(1,2)	13	8	0	1	24.8264	9.2602	0.764357	4027964	1	81	90.0312	734	100	0	0	0
307	1	2	Sy(1,3)	13	8	0	1	24.8278	8.94761	0.752058	4027735	1	80	90.1413	875	100	0	0	0
308	1	2	Sy(1,4)	13	8	0	1	24.8116	8.81623	0.746773	4030372	1	79	90.0947	769	100	0	0	0
309	1	2	Sy(1,5)	13	8	0	1	24.8124	8.80979	0.746667	4030235	1	79	90.0974	791	100	0	0	0
310	1	2	Sy(1,6)	13	8	0	1	24.8111	8.92558	0.751361	4030456	1	80	90.1738	765	100	0	0	0
311	1	2	Sy(2,3)	13	8	0	1	24.8179	9.05979	0.756884	4029349	1	80	90.0109	780	100	0	0	0
312	1	2	Sy(2,4)	13	8	0	1	24.8017	8.80108	0.746173	4031986	1	79	90.1027	739	100	0	0	0
313	1	2	Sy(2,5)	13	8	0	1	24.8025	8.73031	0.743231	4031852	1	79	90.1745	732	100	0	0	0
314	1	2	Sy(2,6)	13	8	0	1	24.8011	8.8068	0.74668	4032073	1	79	90.0861	868	100	0	0	0
315	1	2	Sy(3,4)	13	8	0	1	24.8031	9.00295	0.754559	4031757	1	80	90.0999	761	100	0	0	0
316	1	2	Sy(3,5)	13	8	0	1	24.8039	8.7986	0.74615	4031624	1	79	90.1035	766	100	0	0	0
317	1	2	Sy(3,6)	13	8	0	1	24.8025	8.80963	0.746668	4031844	1	79	90.0958	718	100	0	0	0
318	1	2	Sy(4,5)	13	8	0	1	24.7877	9.0577	0.756727	4034258	1	80	90.0512	783	100	0	0	0
319	1	2	Sy(4,6)	13	8	0	1	24.7863	8.94258	0.751943	4034484	1	80	90.1659	716	100	0	0	0
320	1	2	Sy(5,6)	13	8	0	1	24.7872	9.24522	0.764142	4034344	1	81	90.0474	956	100	0	0	0
321	1	2	Sy(1,2)	13	9	0	1	20.6612	8.73045	0.742817	4839982	1	69	90.066	742	100	0	0	0
322	1	2	Sy(1,3)	13	9	0	1	20.6708	8.46201	0.731071	4837753	1	68	90.0689	676	100	0	0	0
323	1	2	Sy(1,4)	13	9	0	1	20.6692	8.40126	0.728208	4838107	1	68	90.1289	835	100	0	0	0
324	1	2	Sy(1,5)	13	9	0	1	20.6697	8.49258	0.732498	4838005	1	68	90.0491	728	100	0	0	0
325	1	2	Sy(2,3)	13	9	0	1	20.6702	8.55681	0.73547	4837891	1	69	90.1939	717	100	0	0	0
326	1	2	Sy(2,4)	13	9	0	1	20.6686	8.37183	0.726782	4838245	1	68	90.1571	768	100	0	0	0
327	1	2	Sy(2,5)	13	9	0	1	20.6691	8.40241	0.728218	4838141	1	68	90.1348	738	100	0	0	0
328	1	2	Sy(3,4)	13	9	0	1	20.6782	8.56783	0.735584	4836016	1	69	90.193	725	100	0	0	0
329	1	2	Sy(3,5)	13	9	0	1	20.6786	8.47116	0.731123	4835912	1	68	90.0664	713	100	0	0	0
330	1	2	Sy(4,5)	13	9	0	1	20.6771	8.74013	0.742941	4836266	1	69	90.0601	729	100	0	0	0
331	1	2	Sy(1,2)	13	10	0	1	16.5289	8.20095	0.718093	6050026	1	56	90.0081	745	100	0	0	0
332	1	2	Sy(1,3)	13	10	0	1	16.5335	8.00551	0.708535	6048327	1	56	90.114	626	100	0	0	0
333	1	2	Sy(1,4)	13	10	0	1	16.5367	8.052	0.711129	6047150	1	56	90.0839	628	100	0	0	0
334	1	2	Sy(2,3)	13	10	0	1	16.5373	8.07649	0.712103	6046930	1	56	90.0657	619	100	0	0	0
335	1	2	Sy(2,4)	13	10	0	1	16.5405	8.00391	0.708519	6045753	1	56	90.1162	618	100	0	0	0
336	1	2	Sy(3,4)	13	10	0	1	16.5452	8.20222	0.718276	6044055	1	57	90.205	669	100	0	0	0
337	1	2	Sy(1,2)	13	11	0	1	12.4038	7.66566	0.689973	8062015	1	43	90.2029	671	100	0	0	0
338	1	2	Sy(1,3)	13	11	0	1	12.3996	7.60732	0.68701	8064744	1	43	90.2171	676	100	0	0	0
339	1	2	Sy(2,3)	13	11	0	1	12.4048	7.66223	0.689972	8061403	1	43	90.1941	631	100	0	0	0
340	1	2	Sy(1,2)	13	12	0	1	8.2685	7.18145	0.661358	12094081	1	26	90.0804	541	100	0	0	0
341	1	2	Sy(1,2)	15	3	0	1	67.4454	14.6994	0.874213	1482681	1	208	90.0625	1850	100	0	0	0
342	1	2	Sy(1,3)	15	3	0	1	69.1027	14.3292	0.868227	1447122	1	207	90.0544	1736	100	0	0	0
343	1	2	Sy(1,4)	15	3	0	1	69.647	14.0655	0.863828	1435811	1	205	90.0706	1597	100	0	0	0
344	1	2	Sy(1,5)	15	3	0	1	70.1758	13.8945	0.861129	1424992	1	204	90.083	1470	100	0	0	0
345	1	2	Sy(1,6)	15	3	0	1	70.6832	13.8196	0.860088	1414763	1	203	90.002	1569	100	0	0	0
346	1	2	Sy(1,7)	15	3	0	1	71.1307	13.7925	0.859892	1405863	1	204	90.0232	1355	100	0	0	0
347	1	2	Sy(1,8)	15	3	0	1	71.6067	13.7424	0.858935	1396517	1	204	90.0541	1451	100	0	0	0
348	1	2	Sy(1,9)	15	3	0	1	71.9943	13.7433	0.859264	1388998	1	205	90.0555	1545	100	0	0	0
349	1	2	Sy(1,10)	15	3	0	1	72.2971	13.7818	0.859866	1383182	1	206	90.0865	1444	100	0	0	0
350	1	2	Sy(1,11)	15	3	0	1	72.6233	13.8999	0.862147	1376968	1	208	90.0517	1665	100	0	0	0
351	1	2	Sy(1,12)	15	3	0	1	73.6974	13.9276	0.86261	1356899	1	210	90.0795	1515	100	0	0	0
352	1	2	Sy(1,13)	15	3	0	1	72.7069	14.206	0.86711	1375385	1	212	90.072	1603	100	0	0	0
353	1	2	Sy(2,3)	15	3	0	1	69.3919	14.579	0.872565	1441090	1	210	90.0157	1692	100	0	0	0
354	1	2	Sy(2,4)	15	3	0	1	69.9427	14.1919	0.866048	1429742	1	207	90.0709	1793	100	0	0	0
355	1	2	Sy(2,5)	15	3	0	1	70.4776	13.9327	0.861804	1418891	1	205	90.081	1793	100	0	0	0
356	1	2	Sy(2,6)	15	3	0	1	70.9871	13.7955	0.859691	1408706	1	204	90.0629	1504	100	0	0	0
357	1	2	Sy(2,7)	15	3	0	1	71.4403	13.7312	0.858805	1399770	1	204	90.0614	1526	100	0	0	0
358	1	2	Sy(2,8)	15	3	0	1	71.921	13.6625	0.857542	1390415	1	203	90.0097	1452	100	0	0	0
359	1	2	Sy(2,9)	15	3	0	1	72.3098	13.6524	0.857496	1382938	1	204	90.0446	1462	100	0	0	0
360	1	2	Sy(2,10)	15	3	0	1	72.6158	13.7277	0.858865	1377111	1	205	90.0096	1356	100	0	0	0
361	1	2	Sy(2,11)	15	3	0	1	72.9433	13.6514	0.857713	1370928	1	205	90.0219	1375	100	0	0	0
362	1	2	Sy(2,12)	15	3	0	1	74.028	14.0073	0.863726	1350840	1	211	90.0459	1535	100	0	0	0
363	1	2	Sy(2,13)	15	3	0	1	73.0314	13.9344	0.862589	1369274	1	209	90.0622	1577	100	0	0	0
364	1	2	Sy(3,4)	15	3	0	1	71.7164	14.5786	0.872809	1394381	1	214	90.0135	1807	100	0	0	0
365	1	2	Sy(3,5)	15	3	0	1	72.2769	14.1948	0.866371	1383567	1	211	90.0646	1693	100	0	0	0
366	1	2	Sy(3,6)	15	3	0	1	72.8147	13.9723	0.862805	1373349	1	209	90.0526	1504	100	0	0	0
367	1	2	Sy(3,7)	15	3	0	1	73.2924	13.8549	0.860893	1364397	1	208	90.0024	1540	100	0	0	0
368	1	2	Sy(3,8)	15	3	0	1	73.7969	13.7449	0.858814	1355070	1	207	90.035	1925	100	0	0	0
369	1	2	Sy(3,9)	15	3	0	1	74.207	13.7598	0.859367	1347582	1	208	90.0367	1377	100	0	0	0
370	1	2	Sy(3,10)	15	3	0	1	74.5284	13.6178	0.857004	1341770	1	207	90.0487	1585	100	0	0	0
371	1	2	Sy(3,11)	15	3	0	1	74.8734	13.8811	0.861537	1335588	1	211	90.0833	1664	100	0	0	0
372	1	2	Sy(3,12)	15	3	0	1	76.0179	13.8828	0.861708	1315480	1	212	90.0071	1835	100	0	0	0
373	1	2	Sy(3,13)	15	3	0	1	74.9668	14.0152	0.863956	1333923	1	213	90.0775	1775	100	0	0	0
374	1	2	Sy(4,5)	15	3	0	1	72.8656	14.5589	0.872573	1372390	1	216	90.0466	1946	100	0	0	0
375	1	2	Sy(4,6)	15	3	0	1	73.4126	14.2027	0.866757	1362164	1	213	90.0811	1508	100	0	0	0
376	1	2	Sy(4,7)	15	3	0	1	73.897	13.9915	0.863241	1353234	1	211	90.0498	1573	100	0	0	0
377	1	2	Sy(4,8)	15	3	0	1	74.4114	13.8759	0.86121	1343880	1	210	90.0611	1550	100	0	0	0
378	1	2	Sy(4,9)	15	3	0	1	74.831	13.6505	0.85766	1336344	1	208	90.0437	1487	100	0	0	0
379	1	2	Sy(4,10)	15	3	0	1	75.1562	13.8487	0.860932	1330562	1	211	90.0711	1763	100	0	0	0
380	1	2	Sy(4,11)	15	3	0	1	75.505	13.7156	0.85887	1324415	1	209	90.0052	1486	100	0	0	0
381	1	2	Sy(4,12)	15	3	0	1	76.6688	13.9204	0.862391	1304311	1	214	90.0676	1617	100	0	0	0
382	1	2	Sy(4,13)	15	3	0	1	75.6006	14.0057	0.863695	1322740	1	213	90.0215	1665	100	0	0	0
383	1	2	Sy(5,6)	15	3	0	1	73.9968	14.5994	0.873422	1351410	1	218	90.0203	1558	100	0	0	0
384	1	2	Sy(5,7)	15	3	0	1	74.4878	14.2752	0.868277	1342501	1	215	90.0013	1509	100	0	0	0
385	1	2	Sy(5,8)	15	3	0	1	75.012	13.9263	0.862183	1333119	1	212	90.087	1696	100	0	0	0
386	1	2	Sy(5,9)	15	3	0	1	75.4377	13.962	0.862984	1325597	1	213	90.0789	1557	100	0	0	0
387	1	2	Sy(5,10)	15	3	0	1	75.7689	13.7605	0.859504	1319802	1	211	90.0841	1411	100	0	0	0
388	1	2	Sy(5,11)	15	3	0	1	76.125	13.8301	0.860839	1313628	1	212	90.0396	1679	100	0	0	0
389	1	2	Sy(5,12)	15	3	0	1	77.3042	13.9655	0.863074	1293591	1	215	90.0158	1488	100	0	0	0
390	1	2	Sy(5,13)	15	3	0	1	76.2193	14.016	0.863947	1312004	1	215	90.0837	1467	100	0	0	0
391	1	2	Sy(6,7)	15	3	0	1	75.0539	14.6336	0.874194	1332376	1	221	90.0671	1497	100	0	0	0
392	1	2	Sy(6,8)	15	3	0	1	75.5868	14.3755	0.869817	1322982	1	218	90.0486	1552	100	0	0	0
393	1	2	Sy(6,9)	15	3	0	1	76.0194	14.043	0.864289	1315453	1	214	90.0104	1628	100	0	0	0
394	1	2	Sy(6,10)	15	3	0	1	76.3577	13.9824	0.863234	1309625	1	214	90.0337	1437	100	0	0	0
395	1	2	Sy(6,11)	15	3	0	1	76.7171	13.9595	0.862984	1303490	1	215	90.0866	1457	100	0	0	0
396	1	2	Sy(6,12)	15	3	0	1	77.9189	14.0529	0.864604	1283386	1	218	90.0866	1589	100	0	0	0
397	1	2	Sy(6,13)	15	3	0	1	76.8145	14.0893	0.86535	1301837	1	217	90.0795	1703	100	0	0	0
398	1	2	Sy(7,8)	15	3	0	1	76.096	14.7284	0.875549	1314130	1	223	90.0281	1719	100	0	0	0
399	1	2	Sy(7,9)	15	3	0	1	76.5374	14.402	0.870353	1306550	1	220	90.0453	1731	100	0	0	0
400	1	2	Sy(7,10)	15	3	0	1	76.8756	14.2186	0.867186	1300802	1	218	90.0131	1566	100	0	0	0
401	1	2	Sy(7,11)	15	3	0	1	77.247	14.1307	0.865789	1294549	1	218	90.0745	1646	100	0	0	0
402	1	2	Sy(7,12)	15	3	0	1	78.4607	14.1909	0.866879	1274523	1	220	90.0035	1652	100	0	0	0
403	1	2	Sy(7,13)	15	3	0	1	77.3429	14.2121	0.867259	1292944	1	219	90.0311	1693	100	0	0	0
404	1	2	Sy(8,9)	15	3	0	1	77.0863	14.8231	0.876926	1297247	1	226	90.0616	1668	100	0	0	0
405	1	2	Sy(8,10)	15	3	0	1	77.435	14.4898	0.871354	1291406	1	222	90.0216	1824	100	0	0	0
406	1	2	Sy(8,11)	15	3	0	1	77.808	14.3149	0.868545	1285215	1	221	90.0631	1497	100	0	0	0
407	1	2	Sy(8,12)	15	3	0	1	79.0445	14.3236	0.868637	1265110	1	222	90.01	1678	100	0	0	0
408	1	2	Sy(8,13)	15	3	0	1	77.905	14.2941	0.868362	1283615	1	221	90.0713	1598	100	0	0	0
409	1	2	Sy(9,10)	15	3	0	1	77.8854	14.9562	0.878523	1283937	1	229	90.0736	1772	100	0	0	0
410	1	2	Sy(9,11)	15	3	0	1	78.2664	14.6281	0.873534	1277688	1	225	90.0067	1752	100	0	0	0
411	1	2	Sy(9,12)	15	3	0	1	79.5105	14.5525	0.872321	1257695	1	227	90.0812	1730	100	0	0	0
412	1	2	Sy(9,13)	15	3	0	1	78.3663	14.4814	0.871061	1276058	1	224	90.0632	1771	100	0	0	0
413	1	2	Sy(10,11)	15	3	0	1	78.6222	15.1114	0.880743	1271906	1	232	90.021	1836	100	0	0	0
[truncated: 1,667 more rows]

## Sheet: Table I - Canonical vs non-cano
SD Table I - Comparison of the order of scheme rankings (in terms of l_{2,mut}) for canonical and non-canonical syncmers
[truncated: 57 more rows]
